# Supplementary material for: The transcription factor ChREBP Orchestrates liver carcinogenesis by coordinating the PI3K/AKT signaling and cancer metabolism
Source: Nat Commun. 2024 Feb 29;15:1879. doi: 10.1038/s41467-024-45548-w (PMC10904844; doi:10.1038/s41467-024-45548-w)
Supplement: Supplementary file 4 — Supplementary Data 1 [file 41467_2024_45548_MOESM4_ESM.xlsx]

## Sheet: LIHC clinical features
Supplementary data 1: Clinical and molecular characteristics of the LIHC dataset
This set of data was download from the database on Oct 14, 2018
Barcode	Country	Sample Type	Status	time_of_follow-up (days)	viral_hepatitis_serology	gender	age_at_initial_pathologic_diagnosis	neoplasm_histologic_grade	pathologic_T	pathologic_stage	Age>65	BMI	ObesityClass1	ObesityClass2	person_neoplasm_cancer_status	history_hepato_carcinoma_risk_factor	Alcoholic liver disease	Hepatitis C	Hepatitis B	NAFLD	Type of macrovascular invasion	Vascular Invasion	alpha_fetoprotien_at_procurement	AFP>300	liver_fibrosis_ishak_score_category	Cirrhosis	new_tumor_event_after_initial_treatment
TCGA-ES-A2HS-01A	United States	Primary solid Tumor	Dead	688	[Not Available]	MALE	80	G2	T1	Stage I	Yes	29.9383	Overweight	Normal	TUMOR FREE	No History of Primary Risk Factors	No	No	No	No	None	No	1	No	0 - No Fibrosis	No	[Not Available]
TCGA-DD-A3A0-01A	United States	Primary solid Tumor	Dead	785	Hepatitis B Surface Antigen|HBV Surface Antibody|HBV Core Antibody	MALE	70	G2	T1	Stage I	Yes	27.7743	Overweight	Normal	WITH TUMOR	No History of Primary Risk Factors	No	No	No	No	None	No	1	No	0 - No Fibrosis	No	[Not Available]
TCGA-DD-A73E-01A	United States	Primary solid Tumor	Alive	1429	Hepatitis B Surface Antigen|HBV Surface Antibody	MALE	66	G1	T1	Stage I	Yes	36.5062	Obese	Obese	TUMOR FREE	Alcohol consumption|Non-Alcoholic Fatty Liver Disease	Alcohol	No	No	NAFLD	None	No	1	No	0 - No Fibrosis	No	YES
TCGA-DD-A1EC-01A	United States	Primary solid Tumor	Dead	998	[Unknown]	FEMALE	20	G3	T1	Stage I	No	20.2848	Normal	Normal	[Not Available]	[Not Available]	---	---	---	---	None	No	2	No	0 - No Fibrosis	No	YES
TCGA-G3-A3CI-01A	Canada	Primary solid Tumor	Alive	180	[Not Available]	MALE	71	G2	T1	Stage I	Yes	35.1393	Obese	Obese	TUMOR FREE	Non-Alcoholic Fatty Liver Disease	No	No	No	NAFLD	None	No	2	No	0 - No Fibrosis	No	[Not Available]
TCGA-DD-A4NL-01A	United States	Primary solid Tumor	Alive	3281	Hepatitis B Surface Antigen|HBV Surface Antibody|HBV Core Antibody	MALE	46	G1	T1	Stage I	No	37.756	Obese	Obese	TUMOR FREE	Alcohol consumption|Other	Alcohol	No	No	No	None	No	2	No	0 - No Fibrosis	No	NO
TCGA-DD-A4NP-01A	United States	Primary solid Tumor	Alive	4109	Hepatitis B Surface Antigen|HBV Surface Antibody|HBV Core Antibody	MALE	32	G3	T1	Stage I	No	25.2163	Overweight	Normal	WITH TUMOR	No History of Primary Risk Factors	No	No	No	No	None	No	2	No	0 - No Fibrosis	No	YES
TCGA-BC-A69I-01A	United States	Primary solid Tumor	Alive	387	[Not Available]	MALE	69	G1	T1	Stage I	Yes	29.321	Overweight	Normal	TUMOR FREE	No History of Primary Risk Factors	No	No	No	No	None	No	2	No	1,2 - Portal Fibrosis	No	NO
TCGA-DD-A4NS-01A	United States	Primary solid Tumor	Dead	2456	Hepatitis B Surface Antigen|HBV Surface Antibody|HBV Core Antibody	FEMALE	61	G2	T1	Stage I	No	20.7967	Normal	Normal	WITH TUMOR	Alcohol consumption	Alcohol	No	No	No	None	No	2	No	0 - No Fibrosis	No	YES
TCGA-ED-A7PY-01A	Vietnam	Primary solid Tumor	Alive	390	Hepatitis B Surface Antigen	FEMALE	20	G3	T2	Stage II	No	16.4366	Normal	Normal	TUMOR FREE	No History of Primary Risk Factors	No	No	No	No	Microvascular	Yes	2	No	[Not Available]	No	NO
TCGA-ED-A7PZ-01A	Vietnam	Primary solid Tumor	Alive	6	Hepatitis B Surface Antigen	MALE	61	G2	T2	Stage II	No	19.7777	Normal	Normal	TUMOR FREE	No History of Primary Risk Factors	No	No	No	No	Microvascular	Yes	2	No	[Not Available]	No	NO
TCGA-DD-A1EA-01A	United States	Primary solid Tumor	Alive	2431	Hepatitis B Surface Antigen|HBV Surface Antibody|HBV Core Antibody|HBV DNA	MALE	68	G2	T2	Stage II	Yes	33.305	Obese	Obese	WITH TUMOR	Hepatitis B	No	No	Hepatitis B	No	Microvascular	Yes	3	No	1,2 - Portal Fibrosis	No	Yes
TCGA-DD-A1EE-01A	United States	Primary solid Tumor	Dead	349	Hepatitis C Virus RNA|HCV Genotype|Hepatitis B Surface Antigen|HBV Surface Antibody|HBV Core Antibody	MALE	73	G3	T3	Stage IIIA	Yes	25.1429	Overweight	Normal	WITH TUMOR	Hepatitis C	No	Hepatitis C	No	No	None	No	3	No	6 - Established Cirrhosis	Yes	[Not Available]
TCGA-DD-A1ED-01A	United States	Primary solid Tumor	Dead	2543	Hepatitis B Surface Antigen|HBV Surface Antibody|HBV Core Antibody	MALE	68	G1	T1	Stage I	Yes	30.1162	Obese	Obese	TUMOR FREE	Alcohol consumption	Alcohol	No	No	No	None	No	3	No	0 - No Fibrosis	No	NO
TCGA-G3-A3CJ-01A	Canada	Primary solid Tumor	Dead	794	[Not Available]	MALE	52	G2	T2	Stage II	No	23.7812	Normal	Normal	TUMOR FREE	Hepatitis C	No	Hepatitis C	No	No	Microvascular	Yes	3	No	5 - Nodular Formation and Incomplete Cirrhosis	Yes	YES
TCGA-G3-A3CK-01A	Canada	Primary solid Tumor	Alive	1587	[Not Available]	MALE	61	G2	T1	Stage I	No	23.1834	Normal	Normal	TUMOR FREE	Hepatitis B	No	No	Hepatitis B	No	None	No	3	No	6 - Established Cirrhosis	Yes	[Not Available]
TCGA-DD-A4NA-01A	United States	Primary solid Tumor	Dead	2307	Hepatitis B Surface Antigen|HBV Surface Antibody	FEMALE	67	G3	T2	Stage IIIC	Yes	33.7495	Obese	Obese	TUMOR FREE	No History of Primary Risk Factors	No	No	No	No	---	---	3	No	5 - Nodular Formation and Incomplete Cirrhosis	Yes	NO
TCGA-DD-A4NB-01A	United States	Primary solid Tumor	Dead	1569	[Unknown]	MALE	25	G2	T1	Stage I	No	20.1607	Normal	Normal	TUMOR FREE	No History of Primary Risk Factors	No	No	No	No	None	No	3	No	0 - No Fibrosis	No	YES
TCGA-DD-A4NG-01A	United States	Primary solid Tumor	Dead	802	Hepatitis B Surface Antigen|HBV Surface Antibody|HBV Core Antibody	MALE	77	G2	T3a	Stage IIIA	Yes	34.9494	Obese	Obese	WITH TUMOR	Alcohol consumption	Alcohol	No	No	No	Microvascular	Yes	3	No	0 - No Fibrosis	No	YES
TCGA-G3-A5SJ-01A	Canada	Primary solid Tumor	Dead	1440	[Not Available]	MALE	59	G2	T1	Stage I	No	29.7527	Overweight	Normal	WITH TUMOR	Alcohol consumption|Hepatitis C	Alcohol	Hepatitis C	No	No	None	No	3	No	6 - Established Cirrhosis	Yes	YES
TCGA-DD-A4NK-01A	United States	Primary solid Tumor	Dead	1210	Hepatitis B Surface Antigen	FEMALE	80	G2	T3	Stage IIIA	Yes	---	---	---	WITH TUMOR	No History of Primary Risk Factors	No	No	No	No	None	No	3	No	0 - No Fibrosis	No	YES
TCGA-DD-A4NO-01A	United States	Primary solid Tumor	Alive	3264	Hepatitis C Virus RNA|Hepatitis B Surface Antigen|HBV Surface Antibody|HBV Core Antibody	MALE	65	G1	T1	Stage I	No	35.1885	Obese	Obese	WITH TUMOR	Hepatitis C|Other	No	Hepatitis C	No	No	None	No	3	No	0 - No Fibrosis	No	YES
TCGA-DD-A4NV-01A	United States	Primary solid Tumor	Alive	3313	Hepatitis B Surface Antigen|HBV Surface Antibody|HBV Core Antibody	MALE	61	G1	T3	Stage IIIA	No	40.2609	Obese	Obese	TUMOR FREE	Non-Alcoholic Fatty Liver Disease|Other	No	No	No	NAFLD	None	No	3	No	0 - No Fibrosis	No	NO
TCGA-DD-A73C-01A	United States	Primary solid Tumor	Alive	1263	Hepatitis B Surface Antigen|HBV Surface Antibody|HBV Core Antibody	FEMALE	65	G1	T3a	Stage IIIA	No	19.3821	Normal	Normal	TUMOR FREE	No History of Primary Risk Factors	No	No	No	No	None	No	3	No	0 - No Fibrosis	No	YES
TCGA-RC-A7SB-01A	Korea South	Primary solid Tumor	Alive	588	[Not Available]	MALE	53	G2	T2	Stage II	No	22.1367	Normal	Normal	TUMOR FREE	Hepatitis B	No	No	Hepatitis B	No	None	No	3	No	0 - No Fibrosis	No	NO
TCGA-ES-A2HT-01A	United States	Primary solid Tumor	Dead	438	[Not Available]	MALE	54	G2	T1	Stage I	No	26.4236	Overweight	Normal	TUMOR FREE	Hepatitis C	No	Hepatitis C	No	No	None	No	4	No	0 - No Fibrosis	No	[Not Available]
TCGA-DD-A3A8-01A	United States	Primary solid Tumor	Dead	11	Hepatitis B Surface Antigen|HBV Surface Antibody|HBV Core Antibody	MALE	75	G2	T2	Stage II	Yes	31.6001	Obese	Obese	TUMOR FREE	No History of Primary Risk Factors	No	No	No	No	None	No	4	No	0 - No Fibrosis	No	[Not Available]
TCGA-G3-A5SL-01A	Canada	Primary solid Tumor	Alive	1429	[Not Available]	MALE	70	G2	T2	Stage II	Yes	27.1605	Overweight	Normal	TUMOR FREE	Alcohol consumption	Alcohol	No	No	No	Microvascular	Yes	4	No	0 - No Fibrosis	No	NO
TCGA-DD-A73A-01A	United States	Primary solid Tumor	Alive	1362	Hepatitis B Surface Antigen|HBV Surface Antibody|HBV Core Antibody	MALE	71	G2	T1	Stage I	Yes	33.6901	Obese	Obese	TUMOR FREE	Alcohol consumption	Alcohol	No	No	No	None	No	4	No	3,4 - Fibrous Speta	No	YES
TCGA-DD-A73D-01A	United States	Primary solid Tumor	Alive	1327	Hepatitis C Virus RNA|Hepatitis B Surface Antigen	FEMALE	68	G1	T2	Stage II	Yes	35.2941	Obese	Obese	TUMOR FREE	Hepatitis C	No	Hepatitis C	No	No	Microvascular	Yes	4	No	6 - Established Cirrhosis	Yes	YES
TCGA-MI-A75C-01A	United States	Primary solid Tumor	Alive	291	HBV Surface Antibody	MALE	64	G3	T1	Stage I	No	27.4286	Overweight	Normal	TUMOR FREE	Hepatitis C	No	Hepatitis C	No	No	None	No	4	No	1,2 - Portal Fibrosis	No	NO
TCGA-G3-A6UC-01A	Canada	Primary solid Tumor	Dead	1201	Hepatitis C Antibody|Hepatitis B Surface Antigen|HBV Surface Antibody	MALE	65	G2	T3b	Stage IIIB	No	27.4725	Overweight	Normal	WITH TUMOR	Alcohol consumption	Alcohol	No	No	No	Microvascular	Yes	4	No	6 - Established Cirrhosis	Yes	YES
TCGA-ED-A7XO-01A	Vietnam	Primary solid Tumor	Alive	427	Hepatitis C Antibody|Hepatitis B Surface Antigen	MALE	29	G2	T3a	Stage IIIA	No	20.898	Normal	Normal	TUMOR FREE	No History of Primary Risk Factors	No	No	No	No	Microvascular	Yes	4	No	[Not Available]	No	NO
TCGA-ED-A82E-01A	Vietnam	Primary solid Tumor	Alive	408	Hepatitis C Antibody|Hepatitis B Surface Antigen	FEMALE	60	G2	T3a	Stage IIIA	No	19.5556	Normal	Normal	TUMOR FREE	No History of Primary Risk Factors	No	No	No	No	Microvascular	Yes	4	No	[Not Available]	No	NO
TCGA-G3-A7M7-01A	Canada	Primary solid Tumor	Alive	1070	Hepatitis C Antibody|Hepatitis B Surface Antigen	MALE	65	G1	T1	Stage I	No	23.5036	Normal	Normal	TUMOR FREE	Alcohol consumption	Alcohol	No	No	No	None	No	4	No	3,4 - Fibrous Speta	No	YES
TCGA-DD-A1EL-01A	United States	Primary solid Tumor	Dead	415	Hepatitis B Surface Antigen|HBV Surface Antibody|HBV Core Antibody|HBV DNA	MALE	23	G3	T2	Stage II	No	16.3024	Normal	Normal	WITH TUMOR	Hepatitis B	No	No	Hepatitis B	No	None	No	5	No	0 - No Fibrosis	No	[Not Available]
TCGA-DD-A4NJ-01A	United States	Primary solid Tumor	Alive	1799	Hepatitis B Surface Antigen|HBV Surface Antibody|HBV Core Antibody	FEMALE	54	G2	T2	Stage II	No	32.7186	Obese	Obese	TUMOR FREE	Non-Alcoholic Fatty Liver Disease	No	No	No	NAFLD	None	No	5	No	1,2 - Portal Fibrosis	No	YES
TCGA-K7-A5RF-01A	United States	Primary solid Tumor	Alive	631	Hepatitis C Virus RNA	MALE	64	G1	T1	Stage I	No	23.9395	Normal	Normal	WITH TUMOR	Hepatitis C	No	Hepatitis C	No	No	---	---	5	No	6 - Established Cirrhosis	Yes	YES
TCGA-NI-A4U2-01A	United States	Primary solid Tumor	Dead	1791	[Unknown]	MALE	71	G1	T3	Stage IIIA	Yes	28.0428	Overweight	Normal	WITH TUMOR	Alcohol consumption	Alcohol	No	No	No	None	No	5	No	1,2 - Portal Fibrosis	No	YES
TCGA-MI-A75E-01A	United States	Primary solid Tumor	Dead	1126	HCV Genotype	MALE	61	G2	T4	Stage IIIC	No	33.6327	Obese	Obese	TUMOR FREE	Alcohol consumption|Hepatitis C	Alcohol	Hepatitis C	No	No	Microvascular	Yes	5	No	1,2 - Portal Fibrosis	No	YES
TCGA-RC-A6M4-01A	United States	Primary solid Tumor	Alive	22	[Not Available]	FEMALE	74	G2	T3	Stage IIIA	Yes	---	#N/A	#N/A	[Unknown]	No History of Primary Risk Factors	No	No	No	No	None	No	5	No	[Not Available]	No	[Unknown]
TCGA-G3-A7M8-01A	Canada	Primary solid Tumor	Alive	1139	Hepatitis C Antibody|Hepatitis B Surface Antigen|HBV Surface Antibody	MALE	31	G1	T1	Stage I	No	---	---	---	TUMOR FREE	Alcohol consumption	Alcohol	No	No	No	None	No	5	No	6 - Established Cirrhosis	Yes	YES
TCGA-G3-A25W-01A	Canada	Primary solid Tumor	Alive	2322	[Not Available]	FEMALE	79	G2	T3b	Stage IIIB	Yes	19.4734	Normal	Normal	TUMOR FREE	No History of Primary Risk Factors	No	No	No	No	Macrovascular Invasion	Yes	6	No	0 - No Fibrosis	No	[Not Available]
TCGA-DD-A3A1-01A	United States	Primary solid Tumor	Dead	233	[Unknown]	MALE	65	G2	T3b	Stage IIIA	No	22.7904	Normal	Normal	TUMOR FREE	No History of Primary Risk Factors	No	No	No	No	Macrovascular Invasion	Yes	6	No	0 - No Fibrosis	No	[Not Available]
TCGA-DD-A3A3-01A	United States	Primary solid Tumor	Dead	535	[Not Available]	MALE	45	G2	T1	Stage I	No	25.4581	Overweight	Normal	[Not Available]	No History of Primary Risk Factors	No	No	No	No	Macrovascular Invasion	Yes	6	No	0 - No Fibrosis	No	[Not Available]
TCGA-DD-A4NF-01A	United States	Primary solid Tumor	Alive	1366	Hepatitis C Virus RNA|HCV Genotype|Hepatitis B Surface Antigen|HBV Surface Antibody|HBV Core Antibody	MALE	72	G2	T1	Stage I	Yes	28.7347	Overweight	Normal	TUMOR FREE	Hepatitis C	No	Hepatitis C	No	No	None	No	6	No	6 - Established Cirrhosis	Yes	YES
TCGA-DD-A4NI-01A	United States	Primary solid Tumor	Alive	1699	Hepatitis B Surface Antigen|HBV Surface Antibody|HBV Core Antibody	MALE	67	G2	T2	Stage II	Yes	33.464	Obese	Obese	TUMOR FREE	Alcohol consumption|Non-Alcoholic Fatty Liver Disease	Alcohol	No	No	NAFLD	None	No	6	No	0 - No Fibrosis	No	YES
TCGA-MI-A75G-01A	United States	Primary solid Tumor	Alive	706	HCV Genotype	MALE	63	G2	T2	Stage II	No	21.7776	Normal	Normal	TUMOR FREE	Alcohol consumption|Hepatitis C	Alcohol	Hepatitis C	No	No	None	No	6	No	6 - Established Cirrhosis	Yes	NO
TCGA-G3-A7M5-01A	Canada	Primary solid Tumor	Alive	1252	Hepatitis C Antibody|Hepatitis B Surface Antigen|HBV Surface Antibody	MALE	76	G2	T1	Stage I	Yes	25.2826	Overweight	Normal	TUMOR FREE	Alcohol consumption	Alcohol	No	No	No	None	No	6	No	0 - No Fibrosis	No	YES
TCGA-DD-A1EB-01A	United States	Primary solid Tumor	Dead	5003	Hepatitis B Surface Antigen|HBV Surface Antibody|HBV Core Antibody	FEMALE	72	G2	T1	Stage I	Yes	21.1927	Normal	Normal	WITH TUMOR	Other	No	No	No	No	None	No	7	No	0 - No Fibrosis	No	YES
TCGA-G3-A25T-01A	Canada	Primary solid Tumor	Alive	2532	[Not Available]	FEMALE	45	G2	T3	Stage IIIA	No	22.9481	Normal	Normal	TUMOR FREE	Hepatitis C	No	Hepatitis C	No	No	None	No	7	No	0 - No Fibrosis	No	YES
TCGA-EP-A3RK-01A	United States	Primary solid Tumor	Alive	363	[Not Available]	MALE	73	G2	T3a	Stage IIIA	Yes	31.8773	Obese	Obese	TUMOR FREE	Alcohol consumption	Alcohol	No	No	No	---	---	7	No	1,2 - Portal Fibrosis	No	[Not Available]
TCGA-O8-A75V-01A	United States	Primary solid Tumor	Alive	538	[Unknown]	MALE	54	G2	T1	Stage I	No	28.3951	Overweight	Normal	TUMOR FREE	Alcohol consumption|Hepatitis B|Hepatitis C	Alcohol	Hepatitis C	Hepatitis B	No	None	No	7	No	6 - Established Cirrhosis	Yes	NO
TCGA-DD-A11D-01A	United States	Primary solid Tumor	Dead	1560	[Unknown]	FEMALE	57	G2	T1	Stage I	No	27.4756	Overweight	Normal	WITH TUMOR	Non-Alcoholic Fatty Liver Disease	No	No	No	NAFLD	None	No	8	No	6 - Established Cirrhosis	Yes	[Not Available]
TCGA-G3-A5SI-01A	Canada	Primary solid Tumor	Dead	768	[Not Available]	MALE	44	G2	T2	Stage II	No	23.6203	Normal	Normal	WITH TUMOR	Hepatitis C	No	Hepatitis C	No	No	None	No	9	No	6 - Established Cirrhosis	Yes	YES
TCGA-DD-A115-01A	United States	Primary solid Tumor	Dead	2542	Hepatitis B Surface Antigen|HBV Surface Antibody|HBV Core Antibody	MALE	53	G2	T3	Stage IIIA	No	27.9904	Overweight	Normal	WITH TUMOR	Alcohol consumption	Alcohol	No	No	No	None	No	10	No	0 - No Fibrosis	No	[Not Available]
TCGA-G3-A25U-01A	Canada	Primary solid Tumor	Alive	3139	[Not Available]	FEMALE	63	G3	T1	Stage I	No	20.0777	Normal	Normal	TUMOR FREE	Hepatitis B	No	No	Hepatitis B	No	None	No	10	No	0 - No Fibrosis	No	[Not Available]
TCGA-DD-A39X-01A	United States	Primary solid Tumor	Dead	1694	Hepatitis B Surface Antigen|HBV Surface Antibody	FEMALE	78	G2	T1	Stage I	Yes	20.7756	Normal	Normal	WITH TUMOR	No History of Primary Risk Factors	No	No	No	No	None	No	10	No	0 - No Fibrosis	No	[Not Available]
TCGA-RC-A7S9-01A	Korea South	Primary solid Tumor	Alive	640	[Not Available]	FEMALE	47	G3	T1	Stage I	No	22.3757	Normal	Normal	TUMOR FREE	Hepatitis B	No	No	Hepatitis B	No	None	No	10	No	6 - Established Cirrhosis	Yes	NO
TCGA-DD-A11C-01A	United States	Primary solid Tumor	Alive	676	Hepatitis B Surface Antigen|HBV Surface Antibody|HBV Core Antibody	MALE	69	G3	T1	Stage I	Yes	35.5532	Obese	Obese	TUMOR FREE	[Not Available]	---	---	---	---	None	No	11	No	0 - No Fibrosis	No	[Not Available]
TCGA-G3-A25X-01A	Canada	Primary solid Tumor	Alive	3195	[Not Available]	MALE	73	G3	T2	Stage II	Yes	23.8751	Normal	Normal	TUMOR FREE	Hepatitis B	No	No	Hepatitis B	No	None	No	11	No	1,2 - Portal Fibrosis	No	[Not Available]
TCGA-MI-A75H-01A	United States	Primary solid Tumor	Alive	1313	HCV Genotype	MALE	77	[Not Available]	[Not Available]	[Not Available]	Yes	28.0664	Overweight	Normal	TUMOR FREE	Hepatitis C	No	Hepatitis C	No	No	Microvascular	Yes	11	No	6 - Established Cirrhosis	Yes	YES
TCGA-KR-A7K0-01A	United States	Primary solid Tumor	Dead	65	Hepatitis C Antibody	MALE	65	G1	T1	Stage I	No	21.7994	Normal	Normal	TUMOR FREE	Alcohol consumption|Hepatitis C	Alcohol	Hepatitis C	No	No	None	No	11	No	6 - Established Cirrhosis	Yes	NO
TCGA-G3-A5SM-01A	Canada	Primary solid Tumor	Alive	1358	[Not Available]	MALE	58	G3	T2	Stage II	No	31.3091	Obese	Obese	TUMOR FREE	Alcohol consumption|Hepatitis C	Alcohol	Hepatitis C	No	No	None	No	12	No	6 - Established Cirrhosis	Yes	YES
TCGA-EP-A2KA-01A	United States	Primary solid Tumor	Dead	627	[Not Available]	FEMALE	52	G3	T3a	Stage IIIA	No	---	---	---	[Not Available]	No History of Primary Risk Factors	No	No	No	No	---	---	13	No	1,2 - Portal Fibrosis	No	[Not Available]
TCGA-EP-A3JL-01A	United States	Primary solid Tumor	Alive	303	[Not Available]	MALE	76	G2	T1	Stage I	Yes	25.8645	Overweight	Normal	TUMOR FREE	Alcohol consumption	Alcohol	No	No	No	None	No	13	No	[Not Available]	---	[Not Available]
TCGA-DD-A11B-01A	United States	Primary solid Tumor	Dead	14	Hepatitis B Surface Antigen|HBV Surface Antibody|HBV Core Antibody	MALE	73	G2	T1	Stage I	Yes	40.9023	Obese	Obese	TUMOR FREE	Non-Alcoholic Fatty Liver Disease	No	No	No	NAFLD	None	No	15	No	6 - Established Cirrhosis	Yes	[Not Available]
TCGA-G3-A25V-01A	Canada	Primary solid Tumor	Alive	1331	[Not Available]	MALE	68	G2	T1	Stage I	Yes	25.7371	Overweight	Normal	TUMOR FREE	Alcohol consumption	Alcohol	No	No	No	None	No	15	No	6 - Established Cirrhosis	Yes	YES
TCGA-DD-A1EG-01A	United States	Primary solid Tumor	Dead	1372	Hepatitis B Surface Antigen	MALE	76	G3	T1	Stage I	Yes	29.0533	Overweight	Normal	WITH TUMOR	Alcohol consumption|Non-Alcoholic Fatty Liver Disease	Alcohol	No	No	NAFLD	None	No	16	No	1,2 - Portal Fibrosis	No	YES
TCGA-BD-A3EP-01A	United States	Primary solid Tumor	Alive	409	[Not Available]	FEMALE	75	G2	T1	Stage I	Yes	25.1559	Overweight	Normal	TUMOR FREE	No History of Primary Risk Factors	No	No	No	No	None	No	17	No	1,2 - Portal Fibrosis	No	[Not Available]
TCGA-ED-A7XP-01A	Vietnam	Primary solid Tumor	Alive	400	Hepatitis B Surface Antigen	FEMALE	53	G3	T2	Stage II	No	21.9076	Normal	Normal	TUMOR FREE	No History of Primary Risk Factors	No	No	No	No	Microvascular	Yes	18	No	[Not Available]	No	NO
TCGA-DD-A1EK-01A	United States	Primary solid Tumor	Dead	558	Hepatitis B Surface Antigen|HBV Surface Antibody|HBV Core Antibody	FEMALE	64	G2	T4	Stage IVB	No	38.3687	Obese	Obese	WITH TUMOR	Other	No	No	No	No	None	No	19	No	0 - No Fibrosis	No	YES
TCGA-K7-A5RG-01A	United States	Primary solid Tumor	Alive	519	HCV Genotype	MALE	66	G1	T1	Stage I	Yes	41.0973	Obese	Obese	TUMOR FREE	Alcohol consumption|Hepatitis C	Alcohol	Hepatitis C	No	No	None	No	19	No	6 - Established Cirrhosis	Yes	NO
TCGA-DD-A114-01A	United States	Primary solid Tumor	Dead	1149	Hepatitis C Virus RNA|HCV Genotype|Hepatitis B Surface Antigen|HBV Surface Antibody|HBV Core Antibody	MALE	42	G3	T2	Stage II	No	24.7252	Normal	Normal	[Not Available]	Hepatitis C	No	Hepatitis C	No	No	Microvascular	Yes	21	No	5 - Nodular Formation and Incomplete Cirrhosis	Yes	[Not Available]
TCGA-UB-A7MD-01A	United States	Primary solid Tumor	Dead	52	Hepatitis C Antibody|Hepatitis C Virus RNA|HCV Genotype|Hepatitis B Surface Antigen	MALE	67	G3	T1	Stage I	Yes	18.6122	Normal	Normal	TUMOR FREE	Alcohol consumption|Hepatitis C	Alcohol	Hepatitis C	No	No	Microvascular	Yes	23	No	6 - Established Cirrhosis	Yes	NO
TCGA-DD-A116-01A	United States	Primary solid Tumor	Dead	1622	Hepatitis B Surface Antigen|HBV Surface Antibody|HBV Core Antibody	MALE	68	G3	T3	Stage IIIA	Yes	23.8367	Normal	Normal	TUMOR FREE	Hepatitis B	No	No	Hepatitis B	No	---	---	24	No	3,4 - Fibrous Speta	No	[Not Available]
TCGA-DD-A1EI-01A	United States	Primary solid Tumor	Alive	209	Hepatitis B Surface Antigen|HBV DNA	MALE	46	G2	T1	Stage I	No	22.5306	Normal	Normal	TUMOR FREE	Hepatitis B	No	No	Hepatitis B	No	None	No	24	No	6 - Established Cirrhosis	Yes	YES
TCGA-G3-A7M6-01A	Canada	Primary solid Tumor	Alive	1003	[Unknown]	FEMALE	60	G3	T1	Stage I	No	30.8444	Obese	Obese	WITH TUMOR	Hepatitis C	No	Hepatitis C	No	No	None	No	24	No	1,2 - Portal Fibrosis	No	YES
TCGA-ED-A7PX-01A	Vietnam	Primary solid Tumor	Alive	6	Hepatitis B Surface Antigen	FEMALE	48	G3	T2	Stage II	No	16.5889	Normal	Normal	TUMOR FREE	No History of Primary Risk Factors	No	No	No	No	Microvascular	Yes	24	No	[Not Available]	No	NO
TCGA-RC-A7SK-01A	Korea South	Primary solid Tumor	Alive	472	[Not Available]	MALE	59	G3	T1	Stage I	No	21.0077	Normal	Normal	TUMOR FREE	Hepatitis C	No	Hepatitis C	No	No	Microvascular	Yes	25	No	1,2 - Portal Fibrosis	No	YES
TCGA-BC-A10R-01A	United States	Primary solid Tumor	Dead	308	[Not Available]	FEMALE	66	G2	T3	[Not Available]	Yes	---	---	---	WITH TUMOR	No History of Primary Risk Factors	No	No	No	No	Microvascular	Yes	27	No	0 - No Fibrosis	No	[Not Available]
TCGA-BC-A217-01A	United States	Primary solid Tumor	Dead	1397	[Not Available]	FEMALE	75	G3	T2	Stage II	Yes	30.4867	Obese	Obese	TUMOR FREE	Alcohol consumption	Alcohol	No	No	No	Microvascular	Yes	28	No	0 - No Fibrosis	No	[Not Available]
TCGA-DD-A4NE-01A	United States	Primary solid Tumor	Dead	660	Hepatitis C Virus RNA|Hepatitis B Surface Antigen|HBV Core Antibody	FEMALE	75	G3	T3a	Stage IIIA	Yes	27.3356	Overweight	Normal	WITH TUMOR	No History of Primary Risk Factors	No	No	No	No	None	No	28	No	0 - No Fibrosis	No	YES
TCGA-DD-A73B-01A	United States	Primary solid Tumor	Dead	283	Hepatitis B Surface Antigen	FEMALE	72	G2	T1	Stage I	Yes	31.2026	Obese	Obese	WITH TUMOR	Alpha-1 Antitrypsin Deficiency|Other	No	No	No	No	None	No	30	No	6 - Established Cirrhosis	Yes	YES
TCGA-G3-A25Y-01A	Canada	Primary solid Tumor	Dead	452	[Not Available]	FEMALE	52	G3	T1	Stage I	No	22.8329	Normal	Normal	WITH TUMOR	Hepatitis B	No	No	Hepatitis B	No	None	No	35	No	3,4 - Fibrous Speta	No	YES
TCGA-BC-A10U-01A	United States	Primary solid Tumor	Dead	837	[Not Available]	MALE	69	G2	T2	[Not Available]	Yes	---	---	---	WITH TUMOR	Alcohol consumption	Alcohol	No	No	No	---	---	38	No	0 - No Fibrosis	No	[Not Available]
TCGA-FV-A495-01A	United States	Primary solid Tumor	Alive	1	[Not Available]	FEMALE	51	G2	T2	Stage II	No	23.6614	Normal	Normal	TUMOR FREE	Hepatitis C	No	Hepatitis C	No	No	None	No	39	No	3,4 - Fibrous Speta	No	NO
TCGA-G3-A3CH-01A	Canada	Primary solid Tumor	Dead	1988	[Not Available]	MALE	53	G2	T3a	Stage IIIA	No	23.3556	Normal	Normal	TUMOR FREE	Hepatitis B	No	No	Hepatitis B	No	None	No	41	No	6 - Established Cirrhosis	Yes	YES
TCGA-EP-A2KC-01A	United States	Primary solid Tumor	Dead	19	[Not Available]	MALE	62	G3	T1	Stage I	No	---	---	---	TUMOR FREE	Hepatitis C	No	Hepatitis C	No	No	None	No	43	No	6 - Established Cirrhosis	Yes	[Not Available]
TCGA-G3-A25Z-01A	Canada	Primary solid Tumor	Alive	1343	[Not Available]	MALE	58	G2	T1	Stage I	No	23.0546	Normal	Normal	TUMOR FREE	Hepatitis B	No	No	Hepatitis B	No	None	No	44	No	5 - Nodular Formation and Incomplete Cirrhosis	Yes	[Not Available]
TCGA-BD-A2L6-01A	United States	Primary solid Tumor	Alive	1363	Hepatitis B Surface Antigen|HBV Surface Antibody|HBV Core Antibody	MALE	69	G2	T2	[Not Available]	Yes	38.9739	Obese	Obese	WITH TUMOR	Alcohol consumption	Alcohol	No	No	No	Microvascular	Yes	53	No	3,4 - Fibrous Speta	No	[Not Available]
TCGA-DD-A3A5-01A	United States	Primary solid Tumor	Dead	3125	[Unknown]	FEMALE	66	G2	T3	Stage III	Yes	20.0692	Normal	Normal	WITH TUMOR	No History of Primary Risk Factors	No	No	No	No	None	No	55	No	0 - No Fibrosis	No	[Not Available]
TCGA-FV-A496-01A	United States	Primary solid Tumor	Alive	10	[Not Available]	FEMALE	84	G2	T1	Stage I	Yes	20.5761	Normal	Normal	TUMOR FREE	No History of Primary Risk Factors	No	No	No	No	None	No	67	No	0 - No Fibrosis	No	NO
TCGA-BC-A10W-01A	United States	Primary solid Tumor	Dead	91	Hepatitis B Surface Antigen	MALE	50	G3	T4	[Not Available]	No	---	---	---	WITH TUMOR	Hepatitis B	No	No	Hepatitis B	No	---	---	79	No	3,4 - Fibrous Speta	No	[Not Available]
TCGA-RC-A7SF-01A	Korea South	Primary solid Tumor	Alive	579	[Not Available]	MALE	66	G2	T1	Stage I	Yes	26.2976	Overweight	Normal	WITH TUMOR	Hepatitis C	No	Hepatitis C	No	No	None	No	87	No	3,4 - Fibrous Speta	No	YES
TCGA-DD-A3A7-01A	United States	Primary solid Tumor	Dead	419	Hepatitis B Surface Antigen|HBV Surface Antibody|HBV Core Antibody	MALE	67	G3	T3b	Stage IIIB	Yes	22.6347	Normal	Normal	WITH TUMOR	Alcohol consumption|Other	Alcohol	No	No	No	Microvascular	Yes	120	No	0 - No Fibrosis	No	YES
TCGA-UB-A7MC-01A	United States	Primary solid Tumor	Dead	829	Hepatitis C Antibody|Hepatitis B Surface Antigen|HBV DNA	MALE	59	G3	T3a	Stage IIIA	No	25.1808	Overweight	Normal	[Unknown]	Alcohol consumption|Hepatitis B	Alcohol	No	Hepatitis B	No	Microvascular	Yes	126	No	1,2 - Portal Fibrosis	No	YES
TCGA-DD-A113-01A	United States	Primary solid Tumor	Alive	3632	Hepatitis B Surface Antigen|HBV Surface Antibody|HBV Core Antibody	FEMALE	55	G3	T2	Stage II	No	23.6128	Normal	Normal	WITH TUMOR	Other	No	No	No	No	Microvascular	Yes	133	No	0 - No Fibrosis	No	YES
TCGA-DD-A4NQ-01A	United States	Primary solid Tumor	Dead	373	Hepatitis C Virus RNA|Hepatitis B Surface Antigen|HBV Surface Antibody|HBV Core Antibody	MALE	60	G3	T2	Stage II	No	29.6665	Overweight	Normal	WITH TUMOR	Hepatitis B|Other	No	No	Hepatitis B	No	Macrovascular Invasion	Yes	141	No	6 - Established Cirrhosis	Yes	YES
TCGA-KR-A7K8-01A	United States	Primary solid Tumor	Alive	906	[Unknown]	MALE	57	G1	T1	Stage I	No	37.7163	Obese	Obese	TUMOR FREE	No History of Primary Risk Factors	No	No	No	No	None	No	154	No	[Not Available]	No	NO
TCGA-DD-A1E9-01A	United States	Primary solid Tumor	Dead	2759	Hepatitis B Surface Antigen|HBV Surface Antibody|HBV Core Antibody	MALE	70	G2	T1	Stage I	Yes	34.1401	Obese	Obese	[Not Available]	Alcohol consumption	Alcohol	No	No	No	None	No	202	No	6 - Established Cirrhosis	Yes	[Not Available]
TCGA-DD-A11A-01A	United States	Primary solid Tumor	Alive	241	Hepatitis B Surface Antigen|HBV Core Antibody	MALE	67	G3	T1	Stage I	Yes	27.5312	Overweight	Normal	[Not Available]	Other	No	No	No	No	None	No	223	No	0 - No Fibrosis	No	[Not Available]
TCGA-BC-A112-01A	United States	Primary solid Tumor	Dead	153	[Not Available]	MALE	80	G2	T3	[Not Available]	Yes	35.629	Obese	Obese	TUMOR FREE	Alcohol consumption	Alcohol	No	No	No	None	No	233	No	0 - No Fibrosis	No	[Not Available]
TCGA-BC-A10X-01A	United States	Primary solid Tumor	Dead	770	[Not Available]	FEMALE	52	G2	T3a	Stage IIIA	No	---	---	---	TUMOR FREE	No History of Primary Risk Factors	No	No	No	No	Microvascular	Yes	264	No	[Not Available]	No	[Not Available]
TCGA-ED-A459-01A	Vietnam	Primary solid Tumor	Alive	910	Hepatitis B Surface Antigen	MALE	47	G2	T2	Stage II	No	18.2868	Normal	Normal	TUMOR FREE	[Unknown]	---	---	---	---	Microvascular	Yes	267	No	[Not Available]	No	NO
TCGA-G3-A25S-01A	Canada	Primary solid Tumor	Dead	416	[Not Available]	MALE	64	G2	T1	Stage I	No	26.4915	Overweight	Normal	WITH TUMOR	Alcohol consumption	Alcohol	No	No	No	Microvascular	Yes	281	No	6 - Established Cirrhosis	Yes	YES
TCGA-DD-A73F-01A	United States	Primary solid Tumor	Alive	1640	[Unknown]	FEMALE	77	G1	T1	Stage I	Yes	25.6544	Overweight	Normal	TUMOR FREE	No History of Primary Risk Factors	No	No	No	No	None	No	283	No	0 - No Fibrosis	No	NO
TCGA-ED-A4XI-01A	Vietnam	Primary solid Tumor	Alive	819	Hepatitis B Surface Antigen	MALE	58	G3	T2	Stage II	No	19.0311	Normal	Normal	TUMOR FREE	No History of Primary Risk Factors	No	No	No	No	Microvascular	Yes	573	Yes	[Not Available]	No	NO
TCGA-BC-A3KG-01A	United States	Primary solid Tumor	Alive	680	[Not Available]	FEMALE	68	G3	T2	Stage II	Yes	25.3155	Overweight	Normal	WITH TUMOR	Alcohol consumption	Alcohol	No	No	No	Microvascular	Yes	618	Yes	0 - No Fibrosis	No	[Not Available]
TCGA-BC-A10Z-01A	United States	Primary solid Tumor	Dead	34	[Unknown]	FEMALE	62	G2	T1	Stage I	No	---	---	---	TUMOR FREE	No History of Primary Risk Factors	No	No	No	No	None	No	779	Yes	0 - No Fibrosis	No	[Not Available]
TCGA-BC-A216-01A	United States	Primary solid Tumor	Alive	1351	[Not Available]	FEMALE	62	G2	T3	Stage IIIA	No	56.1422	Obese	Obese	TUMOR FREE	No History of Primary Risk Factors	No	No	No	No	None	No	831	Yes	0 - No Fibrosis	No	[Not Available]
TCGA-UB-A7ME-01A	United States	Primary solid Tumor	Alive	1082	Hepatitis B Surface Antigen|HBV Core Antibody|HBV DNA	MALE	51	G2	T1	Stage I	No	27.5482	Overweight	Normal	TUMOR FREE	Hepatitis B	No	No	Hepatitis B	No	None	No	1388	Yes	1,2 - Portal Fibrosis	No	NO
TCGA-QA-A7B7-01A	United States	Primary solid Tumor	Alive	94	[Unknown]	MALE	48	G2	T2	Stage II	No	33.3333	Obese	Obese	TUMOR FREE	Hepatitis B	No	No	Hepatitis B	No	Microvascular	Yes	1751	Yes	0 - No Fibrosis	No	NO
TCGA-DD-A119-01A	United States	Primary solid Tumor	Dead	223	Hepatitis B Surface Antigen|HBV Surface Antibody|HBV Core Antibody	MALE	40	G3	T3a	Stage IV	No	22.6562	Normal	Normal	[Not Available]	Hepatitis B	No	No	Hepatitis B	No	Microvascular	Yes	1836	Yes	0 - No Fibrosis	No	[Not Available]
TCGA-UB-A7MB-01A	United States	Primary solid Tumor	Alive	1252	Hepatitis C Antibody|Hepatitis B Surface Antigen|HBV Core Antibody	MALE	24	G3	T2	Stage II	No	19.1358	Normal	Normal	WITH TUMOR	No History of Primary Risk Factors	No	No	No	No	Microvascular	Yes	1865	Yes	0 - No Fibrosis	No	YES
TCGA-EP-A2KB-01A	United States	Primary solid Tumor	Dead	596	[Not Available]	FEMALE	46	G2	T1	Stage I	No	29.7521	Overweight	Normal	TUMOR FREE	Hepatitis C	No	Hepatitis C	No	No	None	No	2128	Yes	6 - Established Cirrhosis	Yes	[Not Available]
TCGA-UB-A7MF-01A	United States	Primary solid Tumor	Dead	214	Hepatitis C Antibody|Hepatitis B Surface Antigen|HBV Core Antibody|HBV DNA	MALE	56	G2	T3a	Stage IIIA	No	24.9836	Normal	Normal	WITH TUMOR	Hepatitis B|Hepatitis C	No	Hepatitis C	Hepatitis B	No	Microvascular	Yes	2505	Yes	6 - Established Cirrhosis	Yes	YES
TCGA-ED-A5KG-01A	Vietnam	Primary solid Tumor	Alive	854	Hepatitis B Surface Antigen	FEMALE	60	G2	T2	Stage II	No	23.8281	Normal	Normal	TUMOR FREE	No History of Primary Risk Factors	No	No	No	No	Microvascular	Yes	3177	Yes	[Not Available]	No	NO
TCGA-DD-A4NN-01A	United States	Primary solid Tumor	Dead	899	[Unknown]	FEMALE	56	G3	T1	Stage I	No	22.2063	Normal	Normal	WITH TUMOR	No History of Primary Risk Factors	No	No	No	No	None	No	4223	Yes	0 - No Fibrosis	No	YES
TCGA-DD-A39Y-01A	United States	Primary solid Tumor	Dead	171	Hepatitis B Surface Antigen|HBV Surface Antibody|HBV Core Antibody	MALE	67	G3	T1	Stage I	Yes	27.4406	Overweight	Normal	TUMOR FREE	No History of Primary Risk Factors	No	No	No	No	None	No	5600	Yes	0 - No Fibrosis	No	[Not Available]
TCGA-RG-A7D4-01A	United States	Primary solid Tumor	Alive	1098	Hepatitis C Antibody	MALE	69	G2	T2	Stage II	Yes	29.4078	Overweight	Normal	TUMOR FREE	Hepatitis C	No	Hepatitis C	No	No	---	---	5650	Yes	1,2 - Portal Fibrosis	No	NO
TCGA-ED-A66X-01A	Vietnam	Primary solid Tumor	Alive	406	Hepatitis B Surface Antigen	MALE	35	G3	T3a	Stage IIIA	No	21.1073	Normal	Normal	TUMOR FREE	Alcohol consumption	Alcohol	No	No	No	Microvascular	Yes	5840	Yes	[Not Available]	No	YES
TCGA-BC-A10Y-01A	United States	Primary solid Tumor	Dead	711	[Not Available]	MALE	76	G3	T4	[Not Available]	Yes	25.1429	Overweight	Normal	WITH TUMOR	Alcohol consumption	Alcohol	No	No	No	Microvascular	Yes	10575	Yes	0 - No Fibrosis	No	[Not Available]
TCGA-ED-A66Y-01A	Vietnam	Primary solid Tumor	Dead	296	Hepatitis B Surface Antigen	FEMALE	51	G3	T3a	Stage IIIA	No	23.0469	Normal	Normal	TUMOR FREE	No History of Primary Risk Factors	No	No	No	No	Microvascular	Yes	12100	Yes	[Not Available]	No	NO
TCGA-RC-A6M6-01A	United States	Primary solid Tumor	Alive	9	[Not Available]	MALE	75	G3	T2	Stage II	Yes	---	#N/A	#N/A	[Unknown]	Alcohol consumption	Alcohol	No	No	No	None	No	12986	Yes	6 - Established Cirrhosis	Yes	[Unknown]
TCGA-DD-A1EF-01A	United States	Primary solid Tumor	Dead	394	Hepatitis B Surface Antigen|HBV Surface Antibody|HBV Core Antibody	FEMALE	57	G3	T1	Stage I	No	30.116	Obese	Obese	WITH TUMOR	No History of Primary Risk Factors	No	No	No	No	None	No	16211	Yes	3,4 - Fibrous Speta	No	[Not Available]
TCGA-DD-A1EJ-01A	United States	Primary solid Tumor	Dead	1005	Hepatitis B Surface Antigen|HBV Surface Antibody|HBV Core Antibody	FEMALE	71	G2	T1	Stage IIIC	Yes	26.986	Overweight	Normal	WITH TUMOR	No History of Primary Risk Factors	No	No	No	No	None	No	18840	Yes	0 - No Fibrosis	No	[Not Available]
TCGA-DD-A3A9-01A	United States	Primary solid Tumor	Dead	931	[Unknown]	FEMALE	64	G2	T4	Stage IVB	No	21.9671	Normal	Normal	WITH TUMOR	Other	No	No	No	No	None	No	19930	Yes	0 - No Fibrosis	No	[Not Available]
TCGA-FV-A4ZP-01A	United States	Primary solid Tumor	Dead	2486	[Not Available]	MALE	78	G2	T3	Stage IIIA	Yes	24.4473	Normal	Normal	TUMOR FREE	Alcohol consumption	Alcohol	No	No	No	Microvascular	Yes	20326	Yes	[Unknown]	---	NO
TCGA-G3-A7M9-01A	Canada	Primary solid Tumor	Dead	56	Hepatitis C Antibody|Hepatitis B Surface Antigen|HBV Surface Antibody	MALE	70	G2	T3b	Stage IIIB	Yes	25.2595	Overweight	Normal	[Unknown]	Hemochromatosis	No	No	No	No	Macrovascular Invasion	Yes	22868	Yes	6 - Established Cirrhosis	Yes	NO
TCGA-DD-A4NR-01A	United States	Primary solid Tumor	Dead	9	Hepatitis B Surface Antigen|HBV Surface Antibody|HBV Core Antibody	FEMALE	85	G3	T1	Stage I	Yes	20.0773	Normal	Normal	[Unknown]	Other	No	No	No	No	None	No	40250	Yes	6 - Established Cirrhosis	Yes	NO
TCGA-DD-A118-01A	United States	Primary solid Tumor	Alive	3542	Hepatitis B Surface Antigen|HBV Surface Antibody|HBV Core Antibody	FEMALE	77	G2	T2	Stage II	Yes	26.2596	Overweight	Normal	[Not Available]	[Not Available]	---	---	---	---	None	No	85150	Yes	0 - No Fibrosis	No	YES
TCGA-DD-A4NH-01A	United States	Primary solid Tumor	Dead	1458	Hepatitis B Surface Antigen	FEMALE	65	G3	T3b	Stage IIIB	No	32.8614	Obese	Obese	WITH TUMOR	Alcohol consumption	Alcohol	No	No	No	Macrovascular Invasion	Yes	92889	Yes	1,2 - Portal Fibrosis	No	YES
TCGA-DD-A1EH-01A	United States	Primary solid Tumor	Dead	2154	Hepatitis B Surface Antigen|HBV Surface Antibody|HBV Core Antibody|HBV DNA	MALE	23	G3	T3	Stage III	No	21.847	Normal	Normal	WITH TUMOR	Hepatitis B	No	No	Hepatitis B	No	Macrovascular Invasion	Yes	94340	Yes	3,4 - Fibrous Speta	No	YES
TCGA-BC-A69H-01A	United States	Primary solid Tumor	Alive	444	[Not Available]	MALE	64	G3	T2	Stage II	No	23.3887	Normal	Normal	TUMOR FREE	Alcohol consumption	Alcohol	No	No	No	Microvascular	Yes	103900	Yes	3,4 - Fibrous Speta	No	NO
TCGA-BW-A5NP-01A	United States	Primary solid Tumor	Alive	0	[Not Available]	FEMALE	26	G3	T2	Stage IV	No	---	---	---	WITH TUMOR	Hepatitis B	No	No	Hepatitis B	No	Microvascular	Yes	143684	Yes	3,4 - Fibrous Speta	No	YES
TCGA-KR-A7K7-01A	United States	Primary solid Tumor	Alive	951	[Unknown]	FEMALE	61	G1	T2	Stage II	No	44.2885	Obese	Obese	WITH TUMOR	No History of Primary Risk Factors	No	No	No	No	Microvascular	Yes	308836	Yes	6 - Established Cirrhosis	Yes	YES
TCGA-DD-A73G-01A	United States	Primary solid Tumor	Alive	4097	Hepatitis B Surface Antigen|HBV Surface Antibody|HBV Core Antibody	FEMALE	73	G3	T1	Stage I	Yes	18.3143	Normal	Normal	TUMOR FREE	No History of Primary Risk Factors	No	No	No	No	None	No	2035400	Yes	0 - No Fibrosis	No	NO
TCGA-BC-4073-01B	United States	Primary solid Tumor	Alive	849	[Not Available]	MALE	73	G3	T3	Stage IIIA	Yes	---	---	---	WITH TUMOR	Hemochromatosis	No	No	No	No	Macrovascular Invasion	Yes	[Not Available]		3,4 - Fibrous Speta	No	[Not Available]
TCGA-BC-A10S-01A	United States	Primary solid Tumor	Dead	1423	[Unknown]	MALE	81	G1	T3	[Not Available]	Yes	---	---	---	WITH TUMOR	Alcohol consumption	Alcohol	No	No	No	Microvascular	Yes	[Not Available]		0 - No Fibrosis	No	[Not Available]
TCGA-BC-A10T-01A	United States	Primary solid Tumor	Dead	837	[Not Available]	MALE	76	G1	T4	[Not Available]	Yes	---	---	---	WITH TUMOR	No History of Primary Risk Factors	No	No	No	No	None	No	[Not Available]		1,2 - Portal Fibrosis	No	[Not Available]
TCGA-BC-A110-01A	United States	Primary solid Tumor	Dead	2116	[Not Available]	FEMALE	51	G1	T1	[Not Available]	No	37.8772	Obese	Obese	WITH TUMOR	Alcohol consumption	Alcohol	No	No	No	None	No	[Not Available]		0 - No Fibrosis	No	[Not Available]
TCGA-CC-5258-01A	[Not Available]	Primary solid Tumor	Dead	129	Hepatitis C Antibody|HBV Surface Antibody	MALE	48	G2	T2	Stage II	No	---	---	---	TUMOR FREE	[Not Available]	---	---	---	---	None	No	[Not Available]		[Not Available]	No	[Not Available]
TCGA-CC-5260-01A	[Not Available]	Primary solid Tumor	Dead	87	Hepatitis C Antibody|Hepatitis B Surface Antigen	FEMALE	61	G1	T4	Stage IIIC	No	19.6506	Normal	Normal	TUMOR FREE	[Not Available]	---	---	---	---	None	No	[Not Available]		[Not Available]	No	[Not Available]
TCGA-CC-5261-01A	[Not Available]	Primary solid Tumor	Dead	97	Hepatitis C Antibody|Hepatitis B Surface Antigen	MALE	44	G2	T2	Stage II	No	18.9388	Normal	Normal	TUMOR FREE	[Not Available]	---	---	---	---	None	No	[Not Available]		[Not Available]	No	[Not Available]
TCGA-CC-5262-01A	[Not Available]	Primary solid Tumor	Dead	103	Hepatitis C Antibody|Hepatitis B Surface Antigen	MALE	67	G1	T4	Stage IIIC	Yes	21.4533	Normal	Normal	TUMOR FREE	No History of Primary Risk Factors	No	No	No	No	---	---	[Not Available]		[Not Available]	No	[Not Available]
TCGA-CC-5263-01A	[Not Available]	Primary solid Tumor	Dead	129	Hepatitis C Antibody|Hepatitis B Surface Antigen	MALE	35	G1	T3	Stage IIIA	No	22.2063	Normal	Normal	TUMOR FREE	No History of Primary Risk Factors	No	No	No	No	None	No	[Not Available]		[Not Available]	Yes	[Not Available]
TCGA-CC-5264-01A	[Not Available]	Primary solid Tumor	Dead	102	Hepatitis C Antibody|Hepatitis B Surface Antigen	MALE	71	G2	T3	Stage IIIA	Yes	20.3125	Normal	Normal	TUMOR FREE	Non-Alcoholic Fatty Liver Disease	---	---	---	NAFLD	None	No	[Not Available]		[Not Available]	No	[Not Available]
TCGA-CC-A123-01A	[Not Available]	Primary solid Tumor	Alive	219	Hepatitis C Antibody|Hepatitis B Surface Antigen	FEMALE	24	G1	T3	Stage IIIA	No	---	---	---	TUMOR FREE	Non-Alcoholic Fatty Liver Disease	---	---	---	NAFLD	None	No	[Not Available]		[Not Available]	No	[Not Available]
TCGA-CC-A1HT-01A	Vietnam	Primary solid Tumor	Dead	101	Hepatitis C Antibody|Hepatitis B Surface Antigen	MALE	50	G3	T3	Stage IIIA	No	20.3244	Normal	Normal	TUMOR FREE	Non-Alcoholic Fatty Liver Disease	No	No	No	NAFLD	---	---	[Not Available]		[Not Available]	No	[Not Available]
TCGA-EP-A12J-01A	United States	Primary solid Tumor	Alive	570	[Not Available]	MALE	62	G1	T1	Stage I	No	---	---	---	TUMOR FREE	Hepatitis C	No	Hepatitis C	No	No	None	No	[Not Available]		6 - Established Cirrhosis	Yes	[Not Available]
TCGA-BC-4072-01B	United States	Primary solid Tumor	Dead	1490	[Not Available]	FEMALE	74	G3	T3	Stage IIIA	Yes	---	---	---	WITH TUMOR	No History of Primary Risk Factors	No	No	No	No	Macrovascular Invasion	Yes	[Not Available]		[Not Available]	No	[Not Available]
TCGA-EP-A26S-01A	United States	Primary solid Tumor	Alive	608	[Not Available]	MALE	70	G2	T1	Stage I	Yes	14.5266	Normal	Normal	TUMOR FREE	Alcohol consumption	Alcohol	No	No	No	None	No	[Not Available]		0 - No Fibrosis	No	[Not Available]
TCGA-FV-A23B-01A	United States	Primary solid Tumor	Dead	1852	[Not Available]	FEMALE	70	[Not Available]	T2	Stage II	Yes	---	---	---	TUMOR FREE	Hepatitis C	No	Hepatitis C	No	No	---	---	[Not Available]		6 - Established Cirrhosis	Yes	[Not Available]
TCGA-BC-A3KF-01A	United States	Primary solid Tumor	Alive	8	[Not Available]	FEMALE	66	G2	T1	Stage I	Yes	19.3792	Normal	Normal	TUMOR FREE	No History of Primary Risk Factors	No	No	No	No	None	No	[Not Available]		0 - No Fibrosis	No	[Not Available]
TCGA-CC-5259-01A	[Not Available]	Primary solid Tumor	Alive	250	Hepatitis C Antibody|Hepatitis B Surface Antigen	FEMALE	60	G2	T4	Stage IIIC	No	20.9321	Normal	Normal	TUMOR FREE	No History of Primary Risk Factors	No	No	No	No	---	---	[Not Available]		[Not Available]	---	[Not Available]
TCGA-CC-A3M9-01A	Vietnam	Primary solid Tumor	Dead	300	Hepatitis C Antibody|Hepatitis B Surface Antigen	MALE	45	G3	T3	Stage IIIA	No	20.148	Normal	Normal	TUMOR FREE	Alcohol consumption	Alcohol	No	No	No	---	---	[Not Available]		[Not Available]	No	[Not Available]
TCGA-CC-A3MA-01A	Vietnam	Primary solid Tumor	Dead	303	Hepatitis C Antibody|Hepatitis B Surface Antigen	MALE	61	G2	T3	Stage IIIA	No	23.3844	Normal	Normal	TUMOR FREE	Alcohol consumption	Alcohol	No	No	No	---	---	[Not Available]		[Not Available]	No	[Not Available]
TCGA-CC-A3MB-01A	Vietnam	Primary solid Tumor	Dead	315	Hepatitis C Antibody|Hepatitis B Surface Antigen	MALE	36	G1	T3	Stage IIIA	No	18.7242	Normal	Normal	TUMOR FREE	No History of Primary Risk Factors	No	No	No	No	---	---	[Not Available]		[Not Available]	Yes	[Not Available]
TCGA-DD-A39V-01A	United States	Primary solid Tumor	Dead	643	[Not Available]	MALE	77	G3	T2	Stage II	Yes	26.0933	Overweight	Normal	WITH TUMOR	No History of Primary Risk Factors	No	No	No	No	None	No	[Not Available]		0 - No Fibrosis	No	[Not Available]
TCGA-DD-A39W-01A	United States	Primary solid Tumor	Dead	827	[Unknown]	FEMALE	29	G2	T3	Stage III	No	23.6203	Normal	Normal	[Not Available]	No History of Primary Risk Factors	No	No	No	No	None	No	[Not Available]		[Not Available]	No	[Not Available]
TCGA-DD-A39Z-01A	United States	Primary solid Tumor	Dead	601	[Unknown]	FEMALE	43	G2	T2	Stage II	No	22.4059	Normal	Normal	TUMOR FREE	Alcohol consumption	Alcohol	No	No	No	None	No	[Not Available]		0 - No Fibrosis	No	[Not Available]
TCGA-DD-A3A2-01A	United States	Primary solid Tumor	Dead	2131	[Unknown]	FEMALE	76	G1	T1	Stage I	Yes	26.8274	Overweight	Normal	TUMOR FREE	No History of Primary Risk Factors	No	No	No	No	None	No	[Not Available]		0 - No Fibrosis	No	[Not Available]
TCGA-FV-A2QR-01A	United States	Primary solid Tumor	Dead	581	[Not Available]	MALE	75	G1	T1	Stage I	Yes	---	---	---	WITH TUMOR	Other	No	No	No	No	---	---	[Not Available]		1,2 - Portal Fibrosis	No	[Not Available]
TCGA-CC-A3MC-01A	Vietnam	Primary solid Tumor	Alive	363	Hepatitis C Antibody|Hepatitis B Surface Antigen	MALE	54	G2	T3	Stage IIIA	No	19.5717	Normal	Normal	TUMOR FREE	Alcohol consumption	Alcohol	No	No	No	---	---	[Not Available]		[Not Available]	No	[Not Available]
TCGA-DD-A3A4-01A	United States	Primary solid Tumor	Dead	612	[Not Available]	MALE	37	G3	T3	Stage IIIA	No	18.1966	Normal	Normal	WITH TUMOR	Other	No	No	No	No	None	No	[Not Available]		0 - No Fibrosis	No	[Not Available]
TCGA-FV-A2QQ-01A	United States	Primary solid Tumor	Alive	729	[Not Available]	MALE	80	G2	T1	Stage I	Yes	---	---	---	TUMOR FREE	Alcohol consumption	Alcohol	No	No	No	None	No	[Not Available]		6 - Established Cirrhosis	Yes	NO
TCGA-FV-A3I1-01A	United States	Primary solid Tumor	Dead	247	Hepatitis C Antibody|Hepatitis B Surface Antigen|HBV Surface Antibody	FEMALE	81	G2	T2	Stage II	Yes	---	---	---	TUMOR FREE	Alcohol consumption	Alcohol	No	No	No	Microvascular	Yes	[Not Available]		0 - No Fibrosis	No	[Not Available]
TCGA-FV-A3R2-01A	United States	Primary solid Tumor	Dead	194	Hepatitis C Antibody|Hepatitis B Surface Antigen|HBV Surface Antibody	MALE	75	[Not Available]	T1	Stage I	Yes	---	---	---	TUMOR FREE	No History of Primary Risk Factors	No	No	No	No	---	---	[Not Available]		0 - No Fibrosis	No	NO
TCGA-FV-A3R3-01A	United States	Primary solid Tumor	Dead	366	[Not Available]	FEMALE	38	G2	T1	Stage I	No	37.4214	Obese	Obese	TUMOR FREE	No History of Primary Risk Factors	No	No	No	No	None	No	[Not Available]		0 - No Fibrosis	No	NO
TCGA-DD-A4ND-01A	United States	Primary solid Tumor	Alive	3408	[Unknown]	FEMALE	56	G3	T1	Stage I	No	33.9125	Obese	Obese	WITH TUMOR	No History of Primary Risk Factors	No	No	No	No	None	No	[Not Available]		0 - No Fibrosis	No	YES
TCGA-FV-A4ZQ-01A	United States	Primary solid Tumor	Alive	12	Hepatitis C Virus RNA	MALE	52	G2	T1	Stage I	No	---	---	---	TUMOR FREE	Hepatitis C	No	Hepatitis C	No	No	None	No	[Not Available]		6 - Established Cirrhosis	Yes	NO
TCGA-MR-A520-01A	United States	Primary solid Tumor	Alive	229	Hepatitis C Antibody|Hepatitis B Surface Antigen|HBV Core Antibody	MALE	58	G1	T1	Stage I	No	32.4584	Obese	Obese	TUMOR FREE	Other	No	No	No	No	---	---	[Not Available]		0 - No Fibrosis	No	[Not Available]
TCGA-BW-A5NO-01A	United States	Primary solid Tumor	Alive	20	[Not Available]	MALE	50	G2	T3a	Stage IIIA	No	---	---	---	TUMOR FREE	Hepatitis C	No	Hepatitis C	No	No	None	No	[Not Available]		3,4 - Fibrous Speta	No	NO
TCGA-BW-A5NQ-01A	United States	Primary solid Tumor	Alive	0	[Not Available]	MALE	63	G3	T1	Stage I	No	---	---	---	TUMOR FREE	Alcohol consumption|Other	Alcohol	No	No	No	None	No	[Not Available]		6 - Established Cirrhosis	Yes	[Unknown]
TCGA-G3-A5SK-01A	Canada	Primary solid Tumor	Alive	916	[Not Available]	MALE	58	G1	T1	Stage I	No	23.4586	Normal	Normal	TUMOR FREE	Hepatitis C	No	Hepatitis C	No	No	---	---	[Not Available]		6 - Established Cirrhosis	Yes	YES
TCGA-HP-A5MZ-01A	Canada	Primary solid Tumor	Dead	91	Hepatitis C Antibody|Hepatitis B Surface Antigen|HBV Surface Antibody	MALE	78	G2	T1	Stage I	Yes	23.9591	Normal	Normal	TUMOR FREE	No History of Primary Risk Factors	No	No	No	No	None	No	[Not Available]		1,2 - Portal Fibrosis	No	NO
TCGA-PD-A5DF-01A	United States	Primary solid Tumor	Dead	639	[Unknown]	FEMALE	58	G2	T4	Stage IIIB	No	25.8166	Overweight	Normal	WITH TUMOR	No History of Primary Risk Factors	No	No	No	No	---	---	[Not Available]		[Not Available]	No	NO
TCGA-BC-A5W4-01A	United States	Primary solid Tumor	Dead	547	[Not Available]	MALE	69	G3	T3a	Stage IIIA	Yes	31.6522	Obese	Obese	TUMOR FREE	Alcohol consumption	Alcohol	No	No	No	Microvascular	Yes	[Not Available]		6 - Established Cirrhosis	Yes	NO
TCGA-CC-A5UC-01A	Vietnam	Primary solid Tumor	Dead	347	Hepatitis C Antibody|Hepatitis B Surface Antigen	MALE	63	G3	T3	Stage IIIA	No	20.9366	Normal	Normal	TUMOR FREE	Alcohol consumption	Alcohol	No	No	No	---	---	[Not Available]		[Not Available]	No	NO
TCGA-CC-A5UD-01A	Vietnam	Primary solid Tumor	Dead	304	Hepatitis C Antibody|Hepatitis B Surface Antigen	MALE	45	G2	T3	Stage IIIA	No	21.4533	Normal	Normal	TUMOR FREE	Alcohol consumption	Alcohol	No	No	No	---	---	[Not Available]		[Not Available]	---	NO
TCGA-CC-A5UE-01A	Vietnam	Primary solid Tumor	Dead	272	Hepatitis C Antibody|Hepatitis B Surface Antigen	MALE	48	G2	T4	Stage IIIB	No	21.2245	Normal	Normal	TUMOR FREE	Alcohol consumption	Alcohol	No	No	No	---	---	[Not Available]		[Not Available]	No	NO
TCGA-HP-A5N0-01A	Canada	Primary solid Tumor	Dead	1147	[Unknown]	FEMALE	90	[Not Available]	TX	[Not Available]	Yes	26.7094	Overweight	Normal	WITH TUMOR	No History of Primary Risk Factors	No	No	No	No	---	---	[Not Available]		0 - No Fibrosis	No	YES
TCGA-ED-A627-01A	Russia	Primary solid Tumor	Alive	423	Hepatitis C Antibody|Hepatitis B Surface Antigen	MALE	74	G2	T1	Stage I	Yes	23.8895	Normal	Normal	TUMOR FREE	Alcohol consumption	Alcohol	No	No	No	---	---	[Not Available]		[Unknown]	---	NO
TCGA-K7-A6G5-01A	United States	Primary solid Tumor	Alive	512	HCV Genotype	MALE	66	G2	T1	Stage I	Yes	23.6295	Normal	Normal	TUMOR FREE	Alcohol consumption|Hepatitis B|Hepatitis C|Hemochromatosis	Alcohol	Hepatitis C	Hepatitis B	No	None	No	[Not Available]		1,2 - Portal Fibrosis	No	NO
TCGA-LG-A6GG-01A	United States	Primary solid Tumor	Alive	387	[Not Available]	FEMALE	79	G2	T2	Stage II	Yes	26.0375	Overweight	Normal	TUMOR FREE	Other	No	No	No	No	Microvascular	Yes	[Not Available]		6 - Established Cirrhosis	Yes	NO
TCGA-MI-A75I-01A	United States	Primary solid Tumor	Alive	630	[Unknown]	MALE	61	G1	T2	[Not Available]	No	28.2933	Overweight	Normal	[Unknown]	Hepatitis C	No	Hepatitis C	No	No	---	---	[Not Available]		[Not Available]	---	YES
TCGA-RC-A6M3-01A	United States	Primary solid Tumor	Alive	0	[Not Available]	MALE	24	G3	T2	Stage II	No	---	#N/A	#N/A	[Unknown]	[Unknown]	---	---	---	---	Microvascular	Yes	[Not Available]		0 - No Fibrosis	No	[Unknown]
TCGA-RC-A6M5-01A	United States	Primary solid Tumor	Alive	15	[Not Available]	FEMALE	20	G2	T1	Stage IVA	No	---	#N/A	#N/A	[Unknown]	No History of Primary Risk Factors	No	No	No	No	None	No	[Not Available]		0 - No Fibrosis	No	[Unknown]
TCGA-CC-A7IF-01A	Vietnam	Primary solid Tumor	Dead	649	Hepatitis C Antibody|Hepatitis B Surface Antigen	MALE	59	G1	T3	Stage IIIA	No	20.3074	Normal	Normal	TUMOR FREE	Alcohol consumption	Alcohol	No	No	No	---	---	[Not Available]		[Not Available]	No	NO
TCGA-CC-A7IG-01A	Vietnam	Primary solid Tumor	Dead	299	Hepatitis C Antibody|Hepatitis B Surface Antigen	MALE	47	G2	T2	Stage II	No	20.4783	Normal	Normal	TUMOR FREE	Alcohol consumption	Alcohol	No	No	No	---	---	[Not Available]		[Not Available]	No	NO
TCGA-CC-A7IH-01A	Vietnam	Primary solid Tumor	Alive	365	Hepatitis C Antibody|Hepatitis B Surface Antigen	MALE	58	G1	T3	Stage IIIA	No	18.2857	Normal	Normal	TUMOR FREE	Alcohol consumption	Alcohol	No	No	No	---	---	[Not Available]		[Not Available]	No	NO
TCGA-CC-A7II-01A	Vietnam	Primary solid Tumor	Alive	399	Hepatitis C Antibody|Hepatitis B Surface Antigen	MALE	54	G3	T3	Stage IIIA	No	18.424	Normal	Normal	TUMOR FREE	Alcohol consumption	Alcohol	No	No	No	---	---	[Not Available]		[Not Available]	No	NO
TCGA-CC-A7IJ-01A	Vietnam	Primary solid Tumor	Alive	382	Hepatitis C Antibody|Hepatitis B Surface Antigen	MALE	56	G3	T2	Stage II	No	19.8347	Normal	Normal	TUMOR FREE	Alcohol consumption	Alcohol	No	No	No	---	---	[Not Available]		[Not Available]	No	NO
TCGA-CC-A7IK-01A	Vietnam	Primary solid Tumor	Dead	262	Hepatitis C Antibody|Hepatitis B Surface Antigen	MALE	59	G3	T3	Stage IIIA	No	20.1956	Normal	Normal	TUMOR FREE	Alcohol consumption	Alcohol	No	No	No	---	---	[Not Available]		[Not Available]	No	NO
TCGA-CC-A7IL-01A	Vietnam	Primary solid Tumor	Dead	278	Hepatitis C Antibody|Hepatitis B Surface Antigen	MALE	61	G1	T3	Stage IIIA	No	20.8086	Normal	Normal	TUMOR FREE	Alcohol consumption	Alcohol	No	No	No	---	---	[Not Available]		[Not Available]	Yes	NO
