# Supplementary material for: The transcription factor ChREBP Orchestrates liver carcinogenesis by coordinating the PI3K/AKT signaling and cancer metabolism
Source: Nat Commun. 2024 Feb 29;15:1879. doi: 10.1038/s41467-024-45548-w (PMC10904844; doi:10.1038/s41467-024-45548-w)
Supplement: Supplementary file 5 — Supplementary Data 2 [file 41467_2024_45548_MOESM5_ESM.xlsx]

## Sheet: LICA-FR clinical features
Supplementary data 2: Clinical and molecular characteristics of the 160 samples in the LICA-FR dataset
This set of data was download from the database on Oct 14, 2018
Sample	Gender	Age	Alcohol intake	Hepatitis B	Hepatitis C	Metabolic syndrome	Fibrosis stage	Edmonson grade	Largest nodule diameter (mm)	Vascular invasion	Last survival status	RNA-seq data EGA series
BCB307T	M	59	no	yes	no	no	F4	I-II	30	no	death from liver cancer	EGAS00001002879
BCM257T	M	53	yes	no	no	no	F4	III-IV	30	no	death from liver cancer	EGAS00001002879
BCM269T	M	67	no	yes	no	no	F4	III-IV	26	no	death from liver cancer	EGAS00001002879
CHC018T	F	35	no	yes	no	no	F2-F3	III-IV	170	yes	death from liver cancer	EGAS00001002879
CHC051T	F	69	no	no	yes	no	F4	III-IV	60	no	death from liver cancer	EGAS00001002879
CHC1010T	F	53	yes	no	no	no	F0-F1	III-IV	100	no	alive without relapse	EGAS00001002879
CHC1040T	M	73	yes	no	no	no	F2-F3	III-IV	160	yes	alive with relapse	EGAS00001002879
CHC1041T	M	69	no	no	no	no	F0-F1	I-II	100	no	alive without relapse	EGAS00001002879
CHC1052T	M	75	yes	no	no	no	F2-F3	III-IV	130	yes	alive without relapse	EGAS00001002879
CHC1053T	M	74	yes	no	no	no	F4	III-IV	35	yes	death from liver cancer	EGAS00001002879
CHC1055T	M	68	yes	no	no	no	F2-F3	III-IV	200	yes	death from liver cancer	EGAS00001002879
CHC1061T	F	79	no	no	no	yes	F0-F1	I-II	150	yes	alive with relapse	EGAS00001002879
CHC1137T	M	57	no	no	yes	no	F4	III-IV	60	yes	death from other etiology	EGAS00001002879
CHC1148T	M	69	yes	no	no	no	F0-F1	I-II	90	yes	death from liver cancer	EGAS00001002879
CHC1180T	M	65	yes	no	no	no	F2-F3	I-II	30	no	alive without relapse	EGAS00001002879
CHC1183T	M	60	no	no	no	no	F2-F3	I-II	180	no	death from liver cancer	EGAS00001002879
CHC1185T	M	53	yes	yes	no	no	F4	III-IV	30	no	alive without relapse	EGAS00001002879
CHC1207T	M	60	yes	no	no	no	F0-F1	I-II	210	yes	alive without relapse	EGAS00001002879
CHC1208T	M	47	no	yes	no	no	F4	III-IV	60	yes	death from liver cancer	EGAS00001002879
CHC1210T	F	44	no	yes	no	no	F2-F3	III-IV	70	no	alive without relapse	EGAS00001002879
CHC1211T	F	32	no	yes	no	no	F0-F1	III-IV	130	no	alive without relapse	EGAS00001002879
CHC121T	M	67	yes	no	no	yes	F0-F1	I-II	120	no	death from other etiology	EGAS00001002879
CHC129T	F	62	no	no	no	no	F0-F1	I-II	130	yes	death from liver cancer	EGAS00001002879
CHC1530T	M	64	yes	yes	no	no	F2-F3	III-IV	75	yes	death from liver cancer	EGAS00001002879
CHC1534T	M	67	yes	no	no	no	F2-F3	III-IV	55	no	alive without relapse	EGAS00001002879
CHC1539T	M	45	no	no	yes	no	F4	III-IV	32	yes	alive without relapse	EGAS00001002879
CHC1545T	M	77	yes	no	yes	no	F4	I-II	40	no	death from liver cancer	EGAS00001002879
CHC1548T	M	55	no	yes	no	no	F4	III-IV	25	no	alive without relapse	EGAS00001002879
CHC1568T	M	71	no	yes	no	no	F4	III-IV	30	yes	death from other etiology	EGAS00001002879
CHC1594T	F	76	yes	no	no	no	F0-F1	I-II	100	yes	death from other etiology	EGAS00001002879
CHC1598T	F	76	no	yes	no	no	F0-F1	III-IV	90	yes	alive without relapse	EGAS00001002879
CHC1602T	M	71	no	no	no	no	F0-F1	I-II	75	yes	death	EGAS00001002879
CHC1600T	M	69	yes	no	no	no	F0-F1	I-II	80	yes	alive without relapse	EGAS00001002879
CHC1704T	M	43	no	yes	no	no	F2-F3	III-IV	140	yes	alive without relapse	EGAS00001002879
CHC1603T	M	78	yes	no	no	no	F4	III-IV	50	yes	death from liver cancer	EGAS00001002879
CHC1604T	M	57	no	no	no	no	F2-F3	III-IV	18	no	alive with relapse	EGAS00001002879
CHC1616T	F	77	no	no	yes	no	F4	III-IV	100	no	death from liver cancer	EGAS00001002879
CHC1626T	M	75	yes	no	no	yes	F0-F1	III-IV	100	yes	death from liver cancer	EGAS00001002879
CHC1629T	M	64	yes	no	no	no	F0-F1	I-II	70	yes	death	EGAS00001002879
CHC1715T	M	72	yes	no	no	no	F0-F1	I-II	60	no	alive without relapse	EGAS00001002879
CHC1717T	M	50	no	yes	no	no	F4	I-II	55	yes	alive with relapse	EGAS00001002879
CHC1731T	F	55	no	no	no	no	F0-F1	I-II	110	no	alive without relapse	EGAS00001002879
CHC1725T	F	83	no	no	yes	no	F2-F3	I-II	60	yes	alive without relapse	EGAS00001002879
CHC1754T	M	34	no	yes	no	no	F2-F3	III-IV	170	yes	death from liver cancer	EGAS00001002879
CHC1732T	M	49	yes	no	yes	no	F4	III-IV	60	yes	death from liver cancer	EGAS00001002879
CHC1736T	M	58	no	yes	no	no	F4	III-IV	45	yes	death from liver cancer	EGAS00001002879
CHC1737T	M	73	no	no	no	yes	F2-F3	III-IV	32	no	alive with relapse	EGAS00001002879
CHC1739T	M	55	yes	no	no	yes	F4	III-IV	50	no	death from other etiology	EGAS00001002879
CHC1741T	M	57	yes	no	no	no	F4	I-II	32	no	alive with relapse	EGAS00001002879
CHC1742T	M	67	no	no	no	no	F0-F1	III-IV	33	yes	death from liver cancer	EGAS00001002879
CHC1744T	M	50	no	yes	yes	no	F4	III-IV	70	yes	death from liver cancer	EGAS00001002879
CHC1745T	F	69	no	no	yes	yes	F4	III-IV	60	yes	death from other etiology	EGAS00001002879
CHC1746T	M	75	no	no	no	no	F2-F3	III-IV	40	yes	alive with relapse	EGAS00001002879
CHC1747T	M	54	yes	no	yes	no	F4	III-IV	40	yes	death from liver cancer	EGAS00001002879
CHC1749T	M	66	no	yes	no	no	F0-F1	III-IV	150	yes	alive without relapse	EGAS00001002879
CHC1753T	M	65	no	no	yes	no	F2-F3	III-IV	25	no	alive with relapse	EGAS00001002879
CHC197T	M	73	yes	no	no	no	F2-F3	III-IV	130	yes	alive with relapse	EGAS00001002879
CHC1756T	M	73	yes	yes	no	no	F4	III-IV	45	yes	alive with relapse	EGAS00001002879
CHC1757T	M	41	yes	no	no	yes	F4	I-II	12	no	alive without relapse	EGAS00001002879
CHC1763T	M	75	yes	no	no	yes	F0-F1	III-IV	60	no	death from other etiology	EGAS00001002879
CHC1994T	M	57	no	yes	no	no	F0-F1	III-IV	190	yes	alive with relapse	EGAS00001002879
CHC2048T	M	65	yes	no	no	no	F0-F1	III-IV	100	yes	death from liver cancer	EGAS00001002879
CHC2043T	F	21	no	no	no	no	F0-F1	III-IV	50	no	alive without relapse	EGAS00001002879
CHC2103T	M	57	yes	no	yes	no	F0-F1	III-IV	28	yes	death	EGAS00001002879
CHC2111T	F	56	no	no	no	no	F0-F1	I-II	60	no	alive without relapse	EGAS00001002879
CHC2112T	F	48	no	no	no	yes	F0-F1	III-IV	190	yes	death from other etiology	EGAS00001002879
CHC2128T	F	53	no	no	no	yes	F0-F1	I-II	200	yes	alive without relapse	EGAS00001002879
CHC2113T	M	61	yes	no	no	no	F0-F1	III-IV	90	no	death from other etiology	EGAS00001002879
CHC2115T	M	75	yes	no	no	yes	F0-F1	III-IV	100	yes	death from liver cancer	EGAS00001002879
CHC2206T	M	90	no	no	no	no	F0-F1	III-IV	40	no	alive without relapse	EGAS00001002879
CHC2132T	M	57	no	no	no	yes	F0-F1	III-IV	180	no	alive without relapse	EGAS00001002879
CHC2135T	F	57	yes	yes	no	yes	F0-F1	III-IV	25	no	death	EGAS00001002879
CHC2141T	M	74	yes	no	no	no	F2-F3	III-IV	65	no	death	EGAS00001002879
CHC218T	M	69	no	no	no	yes	F0-F1	III-IV	130	yes	death from liver cancer	EGAS00001002879
CHC2200T	M	69	no	no	no	yes	F0-F1	III-IV	110	yes	alive with relapse	EGAS00001002879
CHC1591T	M	60	no	no	no	yes	F0-F1	III-IV	120	yes	death from liver cancer	EGAS00001002879
CHC2207T	M	49	no	no	no	no	F0-F1	III-IV	90	yes	alive with relapse	EGAS00001002879
CHC2208T	M	53	no	no	no	no	F0-F1	III-IV	20	no	alive without relapse	EGAS00001002879
CHC2210T	M	66	no	no	no	yes	F0-F1	III-IV	50	yes	death	EGAS00001002879
CHC2415T	M	68	no	no	no	yes	F0-F1	III-IV	180	yes	alive without relapse	EGAS00001002879
CHC2443T	M	74	yes	no	no	yes	F0-F1	III-IV	48	yes	death	EGAS00001002879
CHC2448T	M	82	no	no	no	yes	F0-F1	I-II	75	yes	death from other etiology	EGAS00001002879
CHC2449T	M	81	no	no	no	yes	F0-F1	III-IV	90	no	alive with relapse	EGAS00001002879
CHC2491T	M	66	yes	no	no	no	F4	III-IV	30	yes	death from other etiology	EGAS00001002879
CHC2538T	F	76	no	no	no	yes	F2-F3	I-II	40	no	alive with relapse	EGAS00001002879
CHC2539T	F	41	no	no	no	no	F0-F1	III-IV	160	yes	alive with relapse	EGAS00001002879
CHC253T	M	67	no	no	no	yes	F4	III-IV	80	yes	death from other etiology	EGAS00001002879
CHC2558T	M	70	yes	no	no	yes	F0-F1	I-II	30	no	alive with relapse	EGAS00001002879
CHC2560T	M	74	no	no	no	yes	F0-F1	I-II	70	no	alive without relapse	EGAS00001002879
CHC2686T	F	52	no	no	no	no	F0-F1	III-IV	110	yes	alive without relapse	EGAS00001002879
CHC2687T	M	76	no	no	no	yes	F0-F1	III-IV	120	yes	NA	EGAS00001002879
CHC2691T	M	68	yes	no	no	yes	F0-F1	III-IV	60	no	NA	EGAS00001002879
CHC2695T	M	94	no	no	no	no	F0-F1	III-IV	83	no	NA	EGAS00001002879
CHC2696T	M	66	yes	no	no	no	F0-F1	III-IV	110	yes	NA	EGAS00001002879
CHC2697T	M	64	yes	no	no	no	F0-F1	III-IV	110	yes	death	EGAS00001002879
CHC2706T	M	70	yes	no	no	no	F4	III-IV	50	yes	alive with relapse	EGAS00001002879
CHC2707T	M	79	no	no	no	no	F0-F1	I-II	30	yes	alive without relapse	EGAS00001002879
CHC2844T	M	55	no	no	no	no	F0-F1	I-II	120	yes	alive without relapse	EGAS00001002879
CHC2899T	M	52	no	no	yes	no	F4	III-IV	62	yes	alive with relapse	EGAS00001002879
CHC3029T	F	54	no	no	yes	no	F4	III-IV	70	yes	alive with relapse	EGAS00001002879
CHC302T	M	72	no	no	yes	no	F2-F3	I-II	45	no	alive without relapse	EGAS00001002879
CHC304T	M	77	yes	no	no	no	F0-F1	III-IV	180	yes	death from liver cancer	EGAS00001002879
CHC306T	M	68	no	no	yes	no	F4	I-II	20	no	alive without relapse	EGAS00001002879
CHC309T	F	69	no	no	yes	no	F2-F3	III-IV	20	yes	death from other etiology	EGAS00001002879
CHC313T	F	43	no	no	yes	no	F0-F1	III-IV	130	yes	death from liver cancer	EGAS00001002879
CHC314T	M	71	yes	no	yes	no	F2-F3	I-II	45	no	alive without relapse	EGAS00001002879
CHC320T	M	65	yes	no	yes	no	F4	III-IV	35	no	death from other etiology	EGAS00001002879
CHC322T	M	74	yes	no	no	no	F4	III-IV	40	no	death from liver cancer	EGAS00001002879
CHC3238T	F	58	no	no	no	no	F0-F1	III-IV	160	no	death from liver cancer	EGAS00001002879
CHC327T	M	63	no	no	yes	no	F4	I-II	25	no	death from other etiology	EGAS00001002879
CHC3618T	M	53	no	yes	no	no	F0-F1	III-IV	130	no	death from liver cancer	EGAS00001002879
CHC3619T	M	66	no	no	yes	no	F4	I-II	50	yes	death from liver cancer	EGAS00001002879
CHC3620T	M	35	no	yes	no	no	F4	III-IV	40	yes	alive	EGAS00001002879
CHC3621T	M	55	yes	no	no	no	F4	III-IV	60	yes	alive	EGAS00001002879
CHC3624T	M	64	no	no	no	no	F4	III-IV	60	no	alive	EGAS00001002879
CHC3626T	M	82	yes	no	no	no	F4	I-II	160	no	death from liver cancer	EGAS00001002879
CHC3627T	M	55	no	no	yes	no	F4	I-II	63	no	death from liver cancer	EGAS00001002879
CHC3628T	M	86	no	no	no	yes	F4	I-II	20	no	alive	EGAS00001002879
CHC3631T	M	85	yes	no	no	no	F0-F1	I-II	130	no	death from liver cancer	EGAS00001002879
CHC3633T	M	70	yes	no	no	yes	F4	III-IV	110	yes	death from liver cancer	EGAS00001002879
CHC3638T	M	84	no	no	no	yes	F0-F1	III-IV	65	no	alive	EGAS00001002879
CHC3641T	M	47	no	no	no	yes	F0-F1	I-II	140	no	alive	EGAS00001002879
CHC3643T	M	53	no	yes	no	no	F0-F1	III-IV	200	no	death from liver cancer	EGAS00001002879
CHC3644T	M	50	yes	no	no	no	F4	III-IV	100	yes	NA	EGAS00001002879
CHC3647T	M	56	no	no	yes	no	F4	III-IV	50	yes	death from other etiology	EGAS00001002879
CHC3650T	F	67	no	no	yes	no	F4	III-IV	110	no	death from liver cancer	EGAS00001002879
CHC3716T	F	53	no	no	yes	no	F4	III-IV	20	no	death from liver cancer	EGAS00001002879
CHC3788T	M	58	no	yes	no	no	F4	III-IV	28	yes	alive with relapse	EGAS00001002879
CHC3798T	F	51	no	yes	no	no	F2-F3	III-IV	120	yes	NA	EGAS00001002879
CHC3825T	M	74	no	yes	no	no	F2-F3	III-IV	43	yes	NA	EGAS00001002879
CHC3864T	M	69	yes	no	no	no	F4	I-II	32	no	alive without relapse	EGAS00001002879
CHC3880T	F	32	no	no	no	no	F0-F1	NA	80	yes	death from liver cancer	EGAS00001002879
CHC3894T	M	56	yes	no	no	no	F0-F1	III-IV	160	yes	alive	EGAS00001002879
CHC3914T	M	68	no	yes	no	no	F4	NA	40	no	alive	EGAS00001002879
CHC4041T	F	64	no	no	yes	no	F2-F3	III-IV	120	yes	death from liver cancer	EGAS00001002879
CHC4042T	F	58	no	no	no	no	F0-F1	I-II	80	no	death from liver cancer	EGAS00001002879
CHC4043T	M	72	no	no	no	yes	F0-F1	III-IV	50	no	alive	EGAS00001002879
CHC4046T	M	58	yes	no	no	yes	F2-F3	III-IV	90	no	death from liver cancer	EGAS00001002879
CHC4049T	M	42	no	yes	no	no	F4	III-IV	25	yes	alive	EGAS00001002879
CHC4051T	M	72	yes	no	no	no	F0-F1	III-IV	190	no	death from liver cancer	EGAS00001002879
CHC4055T	M	62	no	no	yes	no	F4	I-II	35	yes	death from liver cancer	EGAS00001002879
CHC429T	F	64	no	no	no	no	F0-F1	III-IV	45	yes	alive with relapse	EGAS00001002879
CHC432T	M	70	yes	no	no	no	F2-F3	I-II	70	yes	death from liver cancer	EGAS00001002879
CHC433T	M	70	yes	no	no	yes	F0-F1	I-II	180	yes	death from liver cancer	EGAS00001002879
CHC609T	M	60	yes	yes	no	yes	F2-F3	III-IV	50	yes	alive with relapse	EGAS00001002879
CHC614T	M	61	no	no	no	yes	F0-F1	III-IV	30	yes	death from other etiology	EGAS00001002879
CHC736T	M	77	no	yes	no	no	F0-F1	III-IV	160	yes	alive without relapse	EGAS00001002879
CHC793T	M	61	no	no	no	no	F0-F1	III-IV	80	yes	death from liver cancer	EGAS00001002879
CHC794T	M	73	no	no	no	no	F0-F1	III-IV	160	yes	death from liver cancer	EGAS00001002879
CHC796T	M	76	yes	no	no	no	F2-F3	I-II	48	no	alive without relapse	EGAS00001002879
CHC884T	M	75	yes	no	no	no	F2-F3	III-IV	130	yes	alive without relapse	EGAS00001002879
CHC889T	M	71	no	no	no	yes	F2-F3	I-II	85	yes	death from other etiology	EGAS00001002879
CHC891T	F	73	no	no	no	no	F4	III-IV	45	yes	death from liver cancer	EGAS00001002879
CHC892T	F	72	no	no	no	no	F0-F1	I-II	55	no	alive with relapse	EGAS00001002879
CHC898T	M	71	no	no	no	no	F2-F3	III-IV	80	yes	death from liver cancer	EGAS00001002879
CHC900T	M	41	yes	no	yes	no	F4	I-II	17	no	alive without relapse	EGAS00001002879
CHC909T	M	70	no	no	no	no	F0-F1	III-IV	210	yes	alive without relapse	EGAS00001002879
CHC912T	M	78	yes	no	yes	no	F0-F1	III-IV	60	yes	death from liver cancer	EGAS00001002879
CHC961T	M	57	yes	no	no	no	F0-F1	III-IV	190	yes	death from liver cancer	EGAS00001002879
CHC985T	M	55	yes	no	no	no	F4	I-II	25	no	death from other etiology	EGAS00001002879
