# Supplementary material for: The transcription factor ChREBP Orchestrates liver carcinogenesis by coordinating the PI3K/AKT signaling and cancer metabolism
Source: Nat Commun. 2024 Feb 29;15:1879. doi: 10.1038/s41467-024-45548-w (PMC10904844; doi:10.1038/s41467-024-45548-w)
Supplement: Supplementary file 6 — Supplementary Data 3 [file 41467_2024_45548_MOESM6_ESM.xlsx]

## Sheet: ChREBP HCC gene signature
Supplementary Data 3: ChREBP cancer gene signature depicting genes that are upregulated in both our pre-malignant and malignant model of ChREBP hyperactivation
Identification of upregulated genes: Fold: +1.5, p<0.05
pre-malignant model (liver-specific overexpression of ChREBP for 3 weeks)
Associated Gene Name	Fold-Change ChREBP vs GFP	p-value
Cyp2b9	127.056	9.33607e-013
Slc22a27	49.2957	1.30189e-012
Sult2a2	42.6514	1.59355e-008
Gm10664	38.5139	4.8419e-011
Cyp2b13	31.6585	5.34584e-010
Sult2a1	28.1463	2.82155e-010
Ubd	18.3014	2.34619e-010
Lipn	16.7874	7.18093e-011
Tnfrsf23	15.9661	1.17648e-011
Cyp2a22	15.5543	2.87861e-009
Spink3	14.7434	2.59328e-005
Mmp12	14.6073	1.78149e-009
Lcn13	13.965	2.97505e-008
Cpb1	13.7565	0.0280251
Ly6d	11.9195	8.55523e-010
Mybl1	11.1806	4.08284e-011
Morc4	9.79859	4.10128e-010
Cbr3	9.44815	1.52659e-007
Slc7a11	9.33862	7.35969e-010
Cidea	9.11456	5.13216e-008
Tnfrsf22	8.97288	9.14197e-008
Sprr1a	8.45257	0.000145716
Cdkn1a	8.18971	5.83743e-007
Orm3	8.13673	3.81364e-009
Slc34a2	7.58223	0.000119291
Ckap2	7.18721	2.18747e-009
Mogat1	7.1381	2.25428e-009
Lcn2	6.67203	1.19811e-007
Cyp17a1	6.48426	7.42013e-010
spink1	6.38288	5.7539e-008
Slc35f2	6.27103	3.84964e-009
S100a11	6.19123	3.13398e-006
Mgst2	6.0129	1.16852e-007
Scd2	5.76024	1.1168e-008
Rgs16	5.62908	1.09653e-005
crb3	5.40241	5.5173e-008
Wdr67	5.3739	1.66318e-010
Gria3	5.36942	1.29541e-007
D17H6S56E-5	5.36751	4.74895e-010
Gpnmb	5.33069	1.96246e-008
S100g	5.23946	5.04296e-005
Cd9	5.19813	6.45045e-007
Cox6b2	5.07477	1.33836e-008
Cyp2c39	4.96641	9.14236e-007
Acaca	4.92746	1.61649e-008
Lepr	4.82417	4.97362e-009
tff3	4.79897	2.76856e-010
Osbpl3	4.67237	5.18929e-012
Elovl6	4.62014	3.41958e-009
Serpina7	4.57651	7.27898e-009
Atp6v0d2	4.52095	6.66502e-006
Gzma	4.46763	6.44233e-005
Cd63	4.44636	2.45996e-008
Cidec	4.40971	5.68693e-008
Ostb	4.40308	3.16391e-008
Hk2	4.30559	3.09743e-010
Arhgap11a	4.21745	2.77513e-009
Abcb1a	4.2133	2.75485e-008
mad2l2	4.16575	8.37669e-007
Top2a	4.15764	1.97106e-008
H2-Eb1	4.15692	4.75189e-009
Gprc5b	4.10724	7.19663e-010
Vnn1	4.05873	8.5367e-009
Cd36	4.03949	3.59413e-008
Prrg4	4.02508	7.70877e-009
Ear2	3.99189	4.59454e-007
Fmo3	3.95079	0.00061629
Gm10680	3.94373	3.54529e-009
Nqo1	3.93068	3.4468e-007
H2-Ab1	3.91926	3.17207e-009
Myo5c	3.90461	3.65822e-009
Abcc4	3.89763	3.69956e-007
Anxa2	3.89611	4.6636e-007
Orm2	3.88661	8.82271e-009
Usp18	3.86657	4.15474e-009
Cenpe	3.86382	2.38994e-007
Slc22a29	3.86213	1.9342e-007
Ddit4l	3.84504	1.77331e-007
Sgol2	3.83856	9.57762e-008
Cyp2b10	3.8348	1.40474e-005
Abcd2	3.82426	2.57216e-006
Ptger3	3.79408	1.10558e-007
Raet1d	3.76724	5.76298e-006
Ccl5	3.75035	4.78911e-007
Hmmr	3.73366	3.02395e-007
Pkm2	3.73076	1.44338e-007
Sirpb1c	3.71196	6.25512e-007
Krt20	3.68168	4.29384e-006
Cd74	3.67433	1.5797e-008
Tspan8	3.67149	0.000720431
B4galt6	3.59693	2.70671e-008
Elovl7	3.58983	6.39077e-005
Lgals1	3.58766	5.79082e-009
Ifi27l2b	3.55363	1.88727e-008
afp	3.54044	0.000117537
Pgd	3.53367	1.98871e-010
Trim59	3.50553	1.91999e-005
H2-Aa	3.47249	1.05582e-009
Tpx2	3.46096	8.89822e-008
Hamp2	3.41892	2.68246e-005
Alpl	3.39929	1.08182e-007
Cdkn3	3.39546	7.10818e-007
Crip1	3.38704	1.10121e-005
Ttk	3.38675	2.14176e-008
Mad2l1	3.38226	3.27507e-008
Pdk4	3.37653	0.000389836
Prelid2	3.37196	8.4594e-006
prps2	3.35081	5.06274e-007
Cxcl10	3.30935	4.72402e-009
Clec7a	3.29974	1.47704e-009
Ms4a6b	3.29906	4.09046e-006
Nuf2	3.28704	1.6091e-006
Stap1	3.28655	7.78787e-007
Ly6c1	3.27989	0.00466341
Tuba8	3.26674	2.69367e-007
Slc25a36	3.25098	1.46773e-006
Ect2	3.24414	1.93401e-006
Cdk1	3.24378	1.89597e-008
Gm9844	3.23019	2.50926e-005
Sult1e1	3.22094	0.00726889
Mmp13	3.2164	3.25905e-009
Lrp2bp	3.18437	4.16495e-006
Plac8	3.16615	2.13833e-007
Nupr1	3.16047	0.0147651
Prc1	3.13809	7.32403e-008
Cyp2c38	3.13674	4.42738e-006
S100a6	3.13488	0.00588813
Defb1	3.13096	0.000105292
Anln	3.12938	8.99411e-008
Mlkl	3.12157	6.34495e-009
Ifi44	3.11739	8.12756e-008
Wee1	3.11046	1.01102e-007
Egr2	3.10912	1.96795e-007
Haus8	3.10497	1.12687e-008
Cd52	3.09262	6.36445e-008
Apoa4	3.05899	6.58736e-009
Prss8	3.05563	1.50914e-008
Mlxipl	3.03848	1.38009e-008
Igtp	3.0066	1.7297e-007
Nrg4	2.99855	2.1563e-007
Lgals3bp	2.98035	1.96351e-009
Spp1	2.97665	9.6492e-007
Rrm2	2.96846	1.35207e-007
Mgst3	2.95761	2.53991e-006
Themis	2.95681	3.39761e-006
Ighm	2.94987	0.000536591
Cyp4a14	2.94321	0.000177233
Esx1	2.92681	1.19538e-007
Fabp4	2.91388	0.00102855
pcna	2.9119	1.39879e-007
Birc5	2.90032	3.81314e-008
Cd14	2.89708	3.56321e-007
Ucp2	2.89036	2.95867e-010
Tmed6	2.8887	0.0277133
Cd24a	2.88754	0.00150256
Gpd1	2.86326	1.43074e-009
Pmm1	2.86308	4.66364e-007
Gbp3	2.85445	5.62342e-010
Krt23	2.85393	0.000122201
Emp2	2.84877	0.00103996
Slamf7	2.84444	8.27538e-008
Tacc3	2.84162	3.63159e-006
Ms4a6c	2.83511	7.65595e-005
Mastl	2.83237	6.12121e-007
Cenph	2.82768	1.9081e-007
S100a4	2.80791	8.52431e-005
Vldlr	2.80204	3.98438e-007
Kif20b	2.80062	1.21749e-007
H2-DMb1	2.78966	1.18186e-005
Mki67	2.78529	2.20855e-007
Ly6a	2.7828	3.07639e-006
Pbk	2.75457	1.00254e-005
Rad51	2.7406	2.23329e-006
Pacrg	2.7394	4.68566e-006
Il1f9	2.73407	0.00881064
Scgb1c1	2.73122	2.82158e-005
Ctps	2.71763	2.49302e-007
Prr11	2.71714	4.45601e-005
Plk2	2.71292	1.72012e-006
Samd9l	2.70488	3.15024e-008
Ccna	2.6878	1.44493e-006
G6pd	2.6852	2.11865e-007
Fasn	2.68431	1.01213e-007
Eda2r	2.67916	9.07366e-008
Me1	2.67317	7.8823e-009
Cenpf	2.66774	3.05984e-007
Slpi	2.65799	0.0472867
Ppfibp1	2.64387	2.76387e-010
Gbp2	2.64263	9.33111e-007
Cox7a1	2.6414	0.0032745
Bhlhe41	2.62372	0.000990424
Clca1	2.61754	2.59755e-006
Cbr1	2.61669	4.37221e-007
Dlgap5	2.61567	2.52213e-008
Shcbp1	2.60193	6.32385e-006
Nusap1	2.60132	5.48909e-008
Frzb	2.60028	7.3577e-009
Kif11	2.59024	2.4777e-007
Lpl	2.58512	4.57338e-005
Gstm3	2.58405	2.02006e-006
Plekha1	2.58043	2.47043e-008
Spc25	2.57823	7.7772e-007
Golm1	2.57284	1.78902e-006
Lrrc39	2.57094	9.40037e-007
Fxyd5	2.56696	4.22126e-007
Armcx4	2.56612	3.02629e-007
Fcgr4	2.56289	1.63013e-006
Gas2l3	2.55849	3.506e-006
Nrg1	2.53256	6.45501e-008
Bub1	2.52823	9.31521e-007
Tlr1	2.52232	5.43233e-008
Bhlhb9	2.52078	2.14623e-007
Adrb2	2.5158	0.000415415
Tmem43	2.51438	3.04415e-008
Ncapg	2.499	4.28774e-008
Dnase1	2.47742	1.74291e-006
Srxn1	2.45833	9.15671e-007
Pyhin1	2.4416	5.47219e-005
Gipc2	2.43627	0.000214551
Pparg	2.42945	7.2289e-007
Mt2	2.42566	0.0194533
Casc5	2.4226	1.26689e-005
Kif4	2.42153	1.57471e-009
Mfge8	2.41526	4.74748e-009
Rrm1	2.41312	5.95774e-008
Chek1	2.41053	2.38468e-007
Ube2c	2.40823	4.90179e-006
Itga6	2.40757	2.45919e-005
Slc20a1	2.40216	9.06682e-007
Mcm6	2.3915	3.14546e-008
Akr1b7	2.39026	0.00300933
Sh3bgrl3	2.39022	1.70081e-005
Capg	2.38814	2.97658e-006
Rgs1	2.37491	7.44413e-005
Polk	2.35331	3.19175e-007
Slfn2	2.35189	2.67497e-005
Zdhhc2	2.34995	1.02527e-005
Gpi1	2.34158	4.3852e-009
Sytl5	2.33361	9.80306e-007
Tgm2	2.33339	7.03508e-008
Iqgap1	2.33137	6.98878e-006
Slc25a4	2.32786	0.0142166
Tkt	2.31747	3.03826e-007
Mtmr11	2.31504	3.53119e-006
Hormad2	2.31211	5.21231e-009
Cenpk	2.31107	1.22298e-007
Trim24	2.3105	2.51945e-006
Ly9	2.31023	4.50336e-008
Gtdc1	2.29462	1.01483e-006
Dgat1	2.2915	2.17165e-008
H2-DMa	2.28827	7.01493e-007
Zbp1	2.28532	1.15984e-006
Ms4a7	2.28174	7.17608e-007
Abhd2	2.27702	5.43448e-008
Ifi30	2.27015	1.22362e-008
Hells	2.26389	4.12591e-006
Cxcl2	2.26361	8.04061e-007
Acot3	2.25679	1.67375e-006
Il22ra1	2.24893	6.95606e-006
Tnfrsf12a	2.24223	4.1176e-006
Tsku	2.24018	3.30042e-006
Prune	2.23357	1.49546e-008
G0s2	2.2272	0.000874726
Ccnd1	2.22669	6.03731e-008
Ndc80	2.22274	1.50553e-005
Rgs2	2.21738	1.05507e-006
Fxyd3	2.20635	1.24879e-005
Ptges	2.20331	2.08657e-005
Prkca	2.19757	5.69701e-008
Nt5e	2.19257	1.30282e-005
Gbp4	2.19204	0.000101201
Rnf145	2.18844	3.7678e-008
Sccpdh	2.18274	1.30783e-005
Ccnb1	2.18054	6.1521e-010
Ccl3	2.18053	2.29524e-005
Foxm1	2.17501	5.55691e-005
Lass6	2.17172	9.21738e-005
Ifit3	2.17023	5.17713e-007
Itga4	2.16971	6.545e-007
Wfdc2	2.16362	0.024724
Lilrb4	2.1607	1.29502e-005
Zfand2a	2.15903	3.69667e-007
Mfsd2a	2.15553	0.0127082
C5ar1	2.15347	2.63621e-006
Ms4a4c	2.14637	2.86525e-005
Cxcr4	2.13853	0.000659824
Acot9	2.1384	9.64967e-005
Vim	2.13808	0.000476912
Cd3g	2.13254	0.000407176
Map4k4	2.13233	2.23752e-007
Cybb	2.13176	3.8346e-007
Ccl2	2.12412	1.30356e-007
Zfp958	2.12285	2.61406e-005
Elmo1	2.12256	1.10113e-006
Trac	2.12017	0.00269797
Gm9958	2.11835	0.000110708
Smc2	2.11496	1.99049e-006
Bmyc	2.11494	2.94516e-006
Prom1	2.11041	6.6727e-005
Gbp9	2.10565	2.63622e-006
Irf7	2.10488	1.09172e-006
Casp4	2.10121	7.98091e-007
Nid1	2.09987	3.03982e-007
Myof	2.09921	4.66113e-005
Esco2	2.0992	5.64803e-006
Gadd45a	2.09312	2.4364e-005
Clec12a	2.08637	1.34903e-005
Diap3	2.08101	1.41535e-008
Tnfrsf10b	2.0798	8.73734e-005
Anxa1	2.07939	0.012238
Ifi27l1	2.07867	7.69839e-009
Fbxo5	2.07647	0.000406984
Cd274	2.07631	4.21977e-008
Rhoc	2.07613	1.52811e-006
Ccr2	2.07592	4.15305e-005
plaur	2.07428	2.38149e-007
Gm12250	2.07341	2.90599e-006
Hilpda	2.07199	1.42256e-005
Ano6	2.06915	2.21838e-007
Oasl2	2.06376	1.46916e-007
Ier3	2.06373	0.00283304
Acly	2.06101	7.95607e-006
Tlr13	2.05971	7.55883e-005
Nkg7	2.0564	0.000620241
zwilch	2.05436	5.45804e-005
Ddhd2	2.04885	8.66137e-007
Hist1h2ac	2.04872	0.000657833
Robo1	2.04553	8.44916e-007
Slc16a7	2.04423	7.8683e-006
Kif23	2.04353	1.13238e-006
Klf6	2.03819	1.77186e-006
Vcam1	2.03754	3.13162e-006
Gins2	2.0373	7.12728e-009
Phlda3	2.0325	5.80003e-006
Smcp	2.03173	4.52691e-006
Serpinb1a	2.02914	0.00184241
Ifit2	2.02855	5.67197e-006
mta3	2.02801	0.000278237
Fignl1	2.02701	6.18705e-006
Cxcl9	2.02639	0.000128964
Fam49a	2.02493	2.67485e-006
Crat	2.01492	9.34222e-007
Cdca3	2.01483	1.14999e-006
Gpr65	2.0132	2.47993e-007
Casp12	2.01253	0.000485574
Spa17	2.0103	0.000140473
Gpx3	2.01013	0.0222831
Spns1	2.00944	5.35712e-007
Aldoa	2.00886	8.28695e-006
Ighg2c	2.0072	0.00103149
Il10rb	2.0063	6.55679e-006
umps	2.00164	2.75307e-007
Tagln2	2.00106	2.57585e-005
Tspan15	2.00057	7.4244e-007
Ptprc	1.99907	4.41967e-006
Gbp1	1.99375	0.00014167
Ighg2b	1.99246	0.00136216
Il1rn	1.99171	2.04607e-007
P2ry14	1.99154	0.000132009
Plek	1.98485	2.34563e-005
Anxa3	1.98467	0.00254867
Pklr	1.98227	4.36906e-009
Rad18	1.97973	6.33666e-006
Gm4955	1.97693	5.55899e-005
tcf4	1.97344	2.02385e-007
Adap1	1.97261	1.09628e-006
Runx1	1.96932	1.33484e-005
Kdsr	1.96619	8.41452e-008
Cd207	1.96513	7.47476e-007
Itgax	1.965	4.95782e-006
Fcer1g	1.96446	6.39924e-006
Laptm5	1.96436	1.05942e-006
Cep55	1.96382	0.000147321
Sirpa	1.96307	1.33025e-008
B4galt5	1.9613	2.77147e-007
Slc17a4	1.95011	9.63213e-007
Ms4a6d	1.94716	2.08108e-006
Gramd1b	1.94687	1.69097e-007
Gbp8	1.94598	0.000165844
Ccdc88a	1.94384	7.25409e-006
Slc1a4	1.94205	1.20832e-006
Pnpla2	1.93548	1.45957e-009
Pak1	1.93463	2.06709e-006
Postn	1.93325	0.00100473
Igf2bp3	1.93243	7.43577e-010
Fam126a	1.93136	5.85491e-010
Gm11710	1.92853	6.21183e-005
Pex11a	1.92682	2.83002e-005
Mbnl3	1.92664	1.28988e-006
Sparcl1	1.92274	0.0470785
Treml4	1.92261	2.93646e-005
Mdm2	1.92247	5.73385e-007
Mthfd1l	1.92243	2.08383e-006
Ppic	1.92118	0.000471368
Cd180	1.92082	7.14688e-007
Bub1b	1.91806	1.16032e-005
Tubb6	1.91503	8.14692e-006
Ifi204	1.91171	0.00110407
Lynx1	1.90583	0.00202269
Abcc5	1.90581	3.35588e-008
Exoc4	1.90198	3.22974e-008
Fgf21	1.89737	0.000255223
Nme5	1.89475	0.0196696
Dnajc9	1.89328	7.63256e-009
Plk1	1.8911	5.32141e-005
Cd72	1.89014	3.76096e-005
Mgat4a	1.88978	0.000311198
Cpm	1.8885	0.00557629
Igsf6	1.8869	2.23969e-006
Spic	1.8835	0.000906547
Tnfaip8	1.88277	5.77354e-007
Aurka	1.87954	7.21143e-006
Gm15441	1.87824	0.000691691
Mis18bp1	1.8755	1.04305e-006
Hist1h2bn	1.87384	0.000341995
Ly86	1.87365	0.000127145
Cd44	1.87092	3.67056e-006
Lsp1	1.86471	0.00116249
ctps1	1.86388	3.27757e-007
Enc1	1.86376	3.5436e-006
Slfn8	1.8632	1.52526e-005
Mpeg1	1.86214	4.53084e-007
Thrsp	1.8596	6.11071e-006
Hn1	1.8593	5.52925e-006
Kif20a	1.8592	6.49712e-008
Kif22	1.85884	3.67009e-006
Tiparp	1.85418	3.73148e-007
Hmox1	1.85092	1.34023e-005
Ets2	1.84777	8.54127e-005
Sulf2	1.84311	1.0791e-005
Nckap1l	1.84143	2.06396e-007
Incenp	1.84088	6.76366e-008
Osmr	1.8392	8.21e-005
H2-Q6	1.83675	2.26224e-005
Ctss	1.83598	2.19088e-009
Pnpla3	1.83468	3.48252e-005
Dock10	1.83415	3.91663e-006
Hist1h1d	1.83034	7.22536e-005
Rab8b	1.82879	2.96364e-005
Wfdc16	1.82832	2.88542e-006
Acad12	1.82802	8.06979e-005
Parp8	1.8275	3.52829e-006
Art2b	1.82513	4.73051e-005
Ccr5	1.82456	4.64025e-005
Cabp2	1.8232	1.23573e-005
Elovl5	1.81791	6.54232e-008
Zfp704	1.81656	4.21102e-008
Lipg	1.81507	0.000613298
Id1	1.81417	2.6699e-005
cd34	1.81399	1.01318e-005
Fbxo47	1.81203	1.51075e-007
Trim30d	1.81176	2.2466e-005
Rbbp8	1.81171	8.27767e-006
Ckap2l	1.81112	1.33923e-007
Cdc14a	1.80844	2.99302e-006
Nek2	1.80616	4.67293e-006
Lig1	1.79991	1.73712e-006
Plk4	1.79976	5.97024e-005
Apoc2	1.79963	2.34665e-009
Paqr7	1.7985	1.1413e-006
Slfn1	1.79743	0.000350141
Cc2d2a	1.79724	2.24007e-005
Cd5l	1.7937	4.49382e-005
Slfn9	1.79205	3.37581e-006
cdh5	1.79164	0.00010864
Lair1	1.78901	3.07331e-005
Cd53	1.78855	3.80337e-005
Lrrc28	1.7877	1.54854e-005
Cyba	1.78765	3.7226e-005
Gngt2	1.78649	1.441e-006
Lif	1.78552	5.35481e-005
Anxa5	1.78458	1.07502e-009
Nt5c2	1.78426	4.90134e-006
Nfe2l2	1.782	1.89007e-007
Ggta1	1.78132	2.93229e-006
Aaas	1.78004	3.54656e-005
Brca2	1.77906	0.000197881
Trim30a	1.77871	4.52202e-006
Nampt	1.77804	7.83772e-006
Serpina3g	1.77492	3.08909e-005
Osgin2	1.77444	5.76939e-005
Pltp	1.77425	0.000471987
Hist1h4h	1.77406	1.69501e-005
Cd48	1.77275	0.000330305
BC028528	1.77261	0.042081
Mtor	1.77237	7.3209e-008
Arhgef9	1.77212	0.000163551
Hpgds	1.77034	1.58129e-005
A1bg	1.77024	1.88724e-005
Atpif1	1.76991	1.25843e-008
Stk39	1.76863	0.000118632
Tgfbr2	1.76676	1.59187e-007
Aco2	1.76665	1.5391e-009
Hcls1	1.76593	1.09837e-005
Lum	1.76583	0.00397534
Slc15a3	1.76419	2.67735e-006
Cox19	1.76346	1.60028e-006
Calml4	1.76153	5.11985e-005
Lcp2	1.76132	2.41548e-007
Lsm3	1.75881	9.20456e-007
Ccl6	1.75607	4.44034e-005
Coro1a	1.75389	0.00124348
Xaf1	1.75356	2.25847e-006
Cep192	1.75048	1.13018e-006
Cd86	1.7504	2.53624e-005
Cd93	1.74961	0.0163815
Tmem71	1.74934	0.000136228
Bax	1.74661	5.27315e-007
Unc119	1.74629	1.98294e-006
Arhgap25	1.7457	8.07723e-006
Btg2	1.74536	0.00484544
Pmch	1.74528	1.71447e-007
Aif1	1.74498	4.0842e-006
ppl	1.74241	3.35164e-005
Zmat3	1.7412	6.71953e-006
Ncapg2	1.74052	0.000108794
Sult2a3	1.73991	0.00148039
Car4	1.7392	0.0359047
Lbh	1.73914	0.000500179
Ccdc80	1.73595	0.00242822
Abr	1.73579	8.11718e-006
Sh2d1b1	1.73303	0.00351013
Lzic	1.73126	1.81786e-007
Fyb	1.73107	3.04207e-005
Rhob	1.72923	1.83513e-006
Ncaph	1.72921	5.86662e-005
Acot4	1.72735	6.415e-005
Nup93	1.72545	6.9948e-006
Clec4n	1.7235	0.000115692
Ddx60	1.72346	7.80035e-006
Cdkn2c	1.72317	3.06574e-005
Il1a	1.72315	0.00129751
Gm5150	1.72124	0.000266139
Ccne	1.719	2.69087e-005
Tpm1	1.71765	0.00913916
Slc16a5	1.71737	4.92143e-005
Gm885	1.71628	0.000255459
Dnmt1	1.71449	3.85633e-007
Rtp4	1.71424	2.10963e-006
Msn	1.71408	0.000546387
Lgals3	1.71309	8.61252e-005
prkdc	1.71307	7.16952e-006
Wdhd1	1.71292	1.82267e-005
Fam111a	1.71165	4.76881e-006
Pola1	1.71098	4.16909e-005
Ifi205	1.70869	0.00375846
Csn3	1.70811	0.0022378
Clec4e	1.70811	0.000242734
Myo5a	1.70531	2.20881e-005
AI607873	1.70227	2.88329e-005
Acot2	1.70156	1.98937e-006
Morc3	1.69651	0.000289858
Gbp7	1.69572	9.31942e-005
Ercc6l	1.69543	3.39806e-005
Fgl2	1.69457	0.00394202
Ticam2	1.69333	0.00226646
Proca1	1.69315	0.000304258
Cd68	1.68748	2.95698e-006
Ccdc18	1.68599	3.63467e-006
Smc4	1.68456	8.89693e-007
Casp1	1.68353	0.000846721
Fcgr1	1.68124	1.46277e-005
Ifit1	1.6787	4.5103e-006
Snord87	1.67864	0.00400632
Alox5ap	1.67862	0.00548008
Acaa1b	1.67856	1.23666e-006
Rsph4a	1.67796	0.0335107
Orai2	1.6761	0.000989502
Cdkl3	1.67576	7.62791e-005
Apbb1ip	1.67331	2.20156e-005
Myo1f	1.67265	2.26092e-005
Stat1	1.67101	7.1012e-007
Arhgdib	1.67042	2.40962e-007
Pspc1	1.66976	3.23969e-005
Pde5a	1.66829	0.015807
Rsad2	1.66712	0.000162066
Srgn	1.66617	0.000257382
Itpripl2	1.66478	3.15634e-005
Capsl	1.66437	0.0134893
Cdc25c	1.6603	0.000170825
Klra2	1.65918	0.000108551
Cdca8	1.65857	0.000277525
Tap1	1.65843	4.23584e-006
Pole2	1.65668	1.23399e-005
Gm10357	1.65619	0.000103071
Mmp27	1.65611	3.70488e-005
Hat1	1.6552	9.20076e-006
Tbc1d19	1.65457	0.000114067
Bcl9	1.65442	2.26417e-005
Eid1	1.65338	0.000487185
Dock2	1.65281	0.00019312
Gm16589	1.6519	4.50247e-006
Tyrobp	1.65054	2.62061e-007
Arhgef6	1.65034	0.00331196
Slc6a9	1.64872	0.000183229
Tfrc	1.64754	0.00275053
Tmcc3	1.64741	3.5979e-007
Bcl2l11	1.643	4.84886e-006
Enpep	1.64165	1.2789e-006
Bet1l	1.64046	1.34274e-007
Fam105a	1.64022	0.000176368
Apobec3	1.63701	0.000832142
Pmf1	1.63621	8.47406e-007
Ptpn22	1.63346	8.94373e-005
Cd3d	1.63132	0.00584512
Serpine1	1.63083	0.00255631
Atp2b2	1.63068	4.39895e-007
G6pc3	1.62893	7.48089e-005
Aspm	1.62818	5.29855e-007
Areg	1.62706	0.000505064
Ngfrap1	1.62704	0.0035892
Nceh1	1.62463	2.25655e-005
Pde7b	1.62349	0.000169267
Gpr171	1.62109	0.0268228
Lrrcc1	1.62101	1.10973e-005
Ces2e	1.62074	2.03652e-007
Flna	1.62003	0.0010185
Rab27a	1.61995	0.0068694
Zfp37	1.61871	4.76084e-005
Ezh2	1.61726	1.59179e-006
Tead1	1.61481	5.16525e-005
Det1	1.61364	0.000243475
Nipal1	1.61352	0.00141395
Aim2	1.61193	0.000183491
Csf2rb	1.61192	0.000309746
Il33	1.60896	0.00566606
Samhd1	1.60888	0.000373675
Brca1	1.60812	8.2483e-007
Clic1	1.60771	1.50409e-005
Taldo1	1.6049	2.50496e-007
Gdpd1	1.60462	0.00554518
Zfp52	1.60382	0.000105143
Trip13	1.60299	0.000100945
Plekho2	1.6014	2.49406e-005
Fam171b	1.60117	0.000997059
Lamc1	1.60104	1.18583e-006
Sult3a1	1.6009	0.00315503
Emp3	1.59952	0.00127923
Gm16494	1.59901	0.000258583
Pde4d	1.59792	7.3997e-007
Sptlc2	1.59713	2.18737e-005
Id3	1.59708	0.0018163
Slc17a8	1.59695	7.90833e-005
Pld4	1.59679	6.23644e-006
Nedd9	1.5943	0.00325291
Soat1	1.59087	0.00786158
Leprot	1.58921	1.04402e-005
Serpinb6b	1.58899	0.0124039
Serinc2	1.58859	3.63674e-005
Itgb2	1.58811	4.0436e-007
Maff	1.5869	0.000124037
Nagk	1.58428	9.15013e-006
Acot11	1.58301	2.5239e-005
Slamf9	1.58284	3.10292e-005
Fmo4	1.58128	2.20075e-005
Cenpw	1.58111	0.000335565
Sla	1.57951	6.36102e-005
Pla2g7	1.57893	1.67203e-005
Dapk2	1.57874	0.00144966
Fbn1	1.57846	0.00363585
Atf3	1.57841	0.000741127
Bicc1	1.57836	0.00207695
Cachd1	1.57829	0.00011524
Cdc20	1.57814	2.10526e-006
Slc35a4	1.57738	8.41367e-006
Gm8995	1.57727	0.000274792
Rragd	1.57629	1.3478e-005
Dock7	1.57216	6.12141e-007
Fundc2	1.57207	3.07079e-006
Slc48a1	1.57193	0.000105017
Chaf1b	1.57185	4.06701e-005
Sorcs2	1.57149	2.07776e-007
Lgmn	1.57136	2.57362e-006
Icam1	1.5709	0.000161971
H2afj	1.57062	8.59785e-005
Dhrs7	1.56897	1.19652e-006
Ahnak	1.56851	0.0285079
Pak1ip1	1.56835	1.38819e-005
got2	1.5673	0.000288499
Gen1	1.56571	0.000258188
Sass6	1.5652	0.00077182
Il18bp	1.5646	3.73285e-006
Mcm4	1.56434	0.00019716
Upp1	1.56312	9.98017e-005
Mcm3	1.56306	2.7838e-005
Hesx1	1.56271	7.86366e-005
Ofd1	1.56171	0.000195454
Vnn3	1.56168	5.13335e-006
Atp8b4	1.56141	4.18307e-005
Clec4b1	1.56117	0.000266567
Dhx38	1.55993	1.14872e-006
Cblc	1.55934	4.71568e-007
Krt8	1.55893	1.78104e-005
Spon2	1.5577	0.000104792
Akt3	1.55741	0.0162969
Sdcbp2	1.55698	7.29688e-005
Ly6e	1.55552	1.00932e-006
Napepld	1.55508	4.21181e-005
Saa3	1.55502	0.0001783
Reep5	1.55493	0.000698306
Mapre2	1.5546	1.87146e-005
Tmem48	1.55391	0.000185888
Csnk1g1	1.55362	7.33294e-007
Ccdc34	1.5514	5.12029e-006
Ntrk2	1.55132	1.15916e-005
Emr1	1.55023	0.000212398
Cdcp1	1.54983	0.000250146
Tusc3	1.54974	6.124e-005
Ccdc46	1.54957	0.000421182
Abcg3	1.54927	0.000122984
Ephb2	1.54891	6.41732e-006
Adamts1	1.54847	7.86829e-005
Rbl1	1.54836	0.000107377
Sh3pxd2a	1.54672	3.26987e-005
Angpt1	1.54641	0.029241
Clec1b	1.54559	0.000119555
Rad51l1	1.54495	3.60969e-006
Cdca2	1.54476	0.00026362
Dusp3	1.54467	5.32419e-005
Tinag	1.54413	0.000758447
Aldh3a2	1.54357	3.19507e-006
Ttc30b	1.54332	0.00114968
Rpia	1.54305	0.000549434
Spata6	1.54293	0.00270285
Ehhadh	1.54284	0.000424404
Cryl1	1.54236	8.31295e-005
Olfml3	1.54213	0.000532388
Ptp4a3	1.54184	3.09335e-006
Fam72a	1.54058	0.00337868
Stambpl1	1.54034	0.000109487
Wfdc3	1.54025	0.00108589
Mapk3	1.53999	4.29953e-005
Ptgr1	1.53991	0.012713
Myc	1.53975	0.0220225
Gm5431	1.53935	0.00116604
Pdha1	1.5391	3.38688e-007
Pls1	1.53881	0.000520868
Blm	1.53811	0.000410944
Hpse	1.53808	0.000457574
Rac2	1.53804	1.55636e-005
Tmem176b	1.5377	6.49465e-008
Cnst	1.53755	6.12406e-005
Anxa13	1.53695	0.010016
Lpcat3	1.53675	9.2037e-006
Tmem45a	1.53643	0.000816695
C1qb	1.53577	3.74136e-007
Olfr99	1.53541	0.0056509
Arl2bp	1.53471	0.0016224
Cyp2c55	1.53247	0.00421858
Spats2	1.53218	0.000986985
Lgals4	1.5321	0.000941276
Aoah	1.5315	0.000191316
Pcx	1.53057	7.59869e-006
Cyp7a1	1.53004	0.0157585
Rps6ka1	1.52959	7.53585e-007
Clec4a3	1.52853	0.000155822
Marcks	1.52807	6.65044e-006
Serpinb8	1.52769	5.05303e-005
C1qc	1.52714	3.93979e-005
Acyp2	1.52601	0.000181433
pik3r1	1.52591	0.045955
gls	1.52551	5.65782e-005
Chchd4	1.52514	2.98034e-005
St6galnac4	1.5245	4.95183e-005
Galnt3	1.52418	0.000937072
S100a10	1.52403	1.49156e-007
Mapre3	1.52391	4.39701e-005
Vps13a	1.52263	0.000222499
Tm4sf4	1.52226	4.71045e-007
Epb4.1l1	1.52185	7.04627e-005
Lyve1	1.52122	0.00712273
Racgap1	1.52096	3.83674e-005
Rad51c	1.5208	0.00350645
Ctps2	1.5205	7.98648e-006
Flnb	1.52018	1.88213e-005
Gm10134	1.5189	0.00301316
Tpm4	1.5187	0.000597617
Fam33a	1.51813	0.000346567
Y_RNA	1.51782	0.0250282
Havcr2	1.51764	3.49807e-006
Rasa3	1.51743	2.76053e-005
Gucy1a3	1.51692	0.0148172
Scd1	1.51653	0.000143099
Cd97	1.51489	0.00295899
Bckdk	1.51489	1.67181e-006
Zfp810	1.51479	0.00865743
Zfp54	1.51453	0.000278621
Gm9806	1.51402	8.24958e-005
Lmo7	1.51392	0.00587958
Gsta2	1.51371	0.00631092
Ap1s1	1.51278	0.000916572
AB124611	1.51207	0.000134671
Selplg	1.51193	0.000192425
Htatip2	1.51173	2.7004e-005
Slc38a1	1.5115	0.00226393
Tmem98	1.51128	5.2033e-005
Aqp4	1.51038	0.00164797
Sesn2	1.51007	1.11766e-006
Ldb1	1.5095	1.46537e-006
Arhgap19	1.50845	2.51252e-007
Cmpk2	1.50841	1.60376e-005
Pfkp	1.50835	0.00327906
Gpam	1.50739	1.43968e-005
Herc3	1.50726	6.81653e-005
Stk10	1.50624	0.000217874
Dbp	1.50599	0.0279247
Dyrk3	1.50577	3.90275e-005
Lpcat2	1.50547	2.9423e-005
Bhlhe40	1.50513	0.0184593
Tmem50b	1.505	0.00609861
Acer2	1.50414	0.013092
C3ar1	1.5037	3.68806e-006
Oas1g	1.50255	7.00838e-005
Btbd8	1.5021	0.00324096
Hcn3	1.50186	5.32033e-007
Mast2	1.50147	1.03784e-005
Pot1b	1.50054	0.000432787
Fnip2	1.50034	0.00269314
slc1a5	1.50004	0.00157468
Malignant model (SB mediated ChREBP overexpression)
Associated Gene Name	Fold-Change T vs NT	p-value
Ighg2c	37.2993	0.00000000134446
Igkv1-117	22.3798	0.0000126474
Cyp2b13/Cyp2b9	19.2536	0.000000367843
IGKC	15.4365	0.00000000240633
CCL5	13.7514	0.0000000774917
Igkv10-96	13.6716	0.00000393801
Ighv1-53	13.29	0.00000140436
Ighv9-3	13.2354	0.0000802519
Ighj4	10.359	0.000000361519
IGHG1	10.1517	0.0000671167
Ighg2b	8.95673	0.000000236987
Igkv5-43	8.56898	0.000423522
GZMA	7.38034	0.000000000446912
Igkv4-70	7.29684	0.00133414
Igkv1-110	7.05836	0.0000288214
Orm1	6.95003	0.000000106333
GPNMB	6.82228	0.00000000000259076
Igkv5-48	6.72701	0.000432167
Igha	6.52272	0.00000322453
Igkv1-135	6.51215	0.000150018
JCHAIN	5.98926	0.000000146037
Igkj1	5.78631	0.00000700086
MMP12	5.64679	0.000000165823
Trac	5.63724	0.000000894543
Raet1d/Raet1e	5.58673	0.00504553
Igkj5	5.57489	0.000000354221
Raet1d/Raet1e	5.30696	0.00025352
Ighv1-75	5.06249	0.00000018953
CENPF	5.0001	0.00000370796
TOP2A	4.9985	0.000000293605
GBP6	4.86041	0.00000934713
CD74	4.84354	0.000015282
MLXIPL	4.83304	0.000000299249
PLAUR	4.78428	0.00549363
CLEC7A	4.75345	0.00000409339
TFF3	4.6865	0.000000000101699
SPINK1	4.66479	0.000000759217
CIDEC	4.53324	0.000000343697
CRB3	4.37865	0.0000271234
MKI67	4.37689	0.0000000015998
Gstm3	4.28723	0.0000000360511
Trbj1-1	4.2631	0.000000188335
LPL	4.17891	0.00000000152328
Ms4a4b	4.11897	0.000000033184
HLA-DQA1	4.09938	0.0000303629
Scd2	4.08945	0.00000886891
CLEC12A	4.0774	0.0000000904801
ITGA4	4.0404	0.0000000414283
Trbc1	4.00368	0.00000654236
CCNA	3.99604	0.000000119543
Igkv12-46	3.95226	0.00192645
PTPRC	3.89903	0.0000154307
PTPN22	3.87027	0.0000000191865
Ighv1-64	3.85744	0.00384439
SLC22A25	3.85592	0.0000000269453
GZMK	3.74248	0.000000875788
Ighv1-7	3.73278	0.000581318
CD36	3.71867	0.0000028873
LY6D	3.71444	0.000492772
HLA-DQB1	3.67247	0.0000538117
RGS1	3.62699	0.0000339448
CD3G	3.62326	0.0000000886882
CIDEA	3.62256	0.000080726
MS4A6A	3.60845	0.000000583815
ALAS1	3.60236	0.000359072
Igkv1-133	3.57136	0.000115934
LAPTM5	3.56764	0.0000335905
SLFN13	3.54184	0.0000000539213
Ly6a	3.5349	0.0000859948
SLC35F2	3.50038	0.00000527528
RRM2	3.48728	0.00000323637
Gvin1	3.45284	0.00000121107
PLA2G7	3.44886	0.00000000355158
Ighj3	3.44878	0.00000107046
Orm1	3.42472	0.0000565865
CDKN1A	3.41881	0.0000345767
MS4A7	3.41275	0.0000000169394
GIMAP1-GIMAP5	3.4031	0.000000176306
Igkv5-45	3.36961	0.00145244
Ighv1-9	3.33785	0.00320365
Saa3	3.32784	0.00619292
ESCO2	3.30897	0.00000497054
BTG2	3.25704	0.000136561
Ighv1-76	3.22392	0.000487539
CTSS	3.21671	0.0000285533
Ighv9-2	3.20926	0.00377159
Igkv8-24	3.19666	0.0295288
CD180	3.18467	0.0000438141
Ighv1-62-3	3.18257	0.000539271
CYBB	3.16411	0.0000126066
MMP2	3.15787	0.00000177153
Iglv1	3.14892	0.000101065
VCAM1	3.13564	0.000000162469
Igkv4-62	3.12748	0.000136793
Ighv1-58	3.12419	0.0160971
LGALS1	3.12347	0.000000245446
MCM6	3.11227	0.000000830312
RBP1	3.10419	0.0000000409851
Art2b	3.09902	0.0000432551
Ighj1	3.08554	0.0000422982
Igkv4-68	3.07923	0.00064503
ITGB2	3.07889	0.000000602238
Igkv4-50	3.06285	0.0100863
GPR65	3.0589	0.00000160319
NUF2	3.05008	0.0000000645041
LUM	3.03938	0.000016089
SYTL5	3.03601	0.00000107054
CD53	3.02833	0.0000568795
PRC1	3.01176	0.0000006211
Gbp8	3.00193	0.0000936255
IGHM	2.99387	0.00285899
BCL2A1	2.97617	0.000141522
CD3E	2.96366	0.0000120435
Cxcl9	2.96028	0.0540241
PLK1	2.95786	0.000000396036
LCN2	2.92553	0.00681661
Gm13657	2.92539	0.00000110345
SERPINA7	2.90778	0.0000826091
C3AR1	2.89025	0.0000012127
HELLS	2.88154	0.00000215083
CPXM1	2.86922	0.000000284632
UBE2C	2.86863	0.00000386175
CCND1	2.86358	0.0000000200304
Igkv17-121	2.84301	0.0291945
ABCD2	2.84053	0.0019303
SELPLG	2.83843	0.0000000225277
CYP2C18	2.83311	0.0000144759
Igkv4-72	2.83031	0.0338761
PLD4	2.83021	0.0000382334
FYB	2.81865	0.000000482579
IGSF6	2.77384	0.000348593
SLAMF7	2.75949	0.0000000844858
LY86	2.75769	0.0000502264
Gzmb	2.75229	0.0000174236
IL2RG	2.74472	0.00000949478
Ighv1-42	2.73899	0.00379598
BIN2	2.72638	0.0000036133
CDK1	2.72029	0.0000008177
FABP4	2.71506	0.000011325
TNFRSF10A	2.70708	0.00000506914
ROBO1	2.70534	0.000000452097
FAM105A	2.70506	0.00000217124
Cd52	2.68815	0.0000053873
CAPN6	2.67066	0.00000155949
RAB8B	2.67062	0.0000000865017
LCP2	2.66716	0.000000304692
MYBL1	2.66679	0.0000778452
C1QB	2.65879	0.0000276115
LILRB4	2.65685	0.000213751
MMP13	2.64757	0.000000319404
KIF11	2.63827	0.000000000591834
NCKAP1L	2.62796	0.000000225261
NKG7	2.61688	0.0000272657
SHCBP1	2.61055	0.00000314469
Igkv10-94	2.59875	0.000339307
UBD	2.59211	0.0000000510711
SIRPA	2.58902	0.000000143415
ECT2	2.58281	0.0000537502
DOCK2	2.58254	0.000000152353
SIRPB1	2.57488	0.0000162733
LILRB4	2.53826	0.000138969
MPEG1	2.52287	0.0000110218
Igkv4-73	2.52022	0.000980333
SPIC	2.51343	0.000012301
CCNB2	2.48237	0.00000385929
MCM5	2.47398	0.00000338509
UGT2B28	2.47142	0.00587904
CD7	2.46527	0.000000516219
Ighv1-37	2.46051	0.000201006
Ms4a6c	2.45911	0.000048294
Trbj2-7	2.45484	0.00000515867
DOCK10	2.45281	0.000000215206
SLC7A8	2.45179	0.0000117037
CD8A	2.44009	0.00000415873
DDIAS	2.43631	0.000179628
CCL3L3	2.43475	0.0000403155
Igkv17-127	2.43475	0.002628
EDNRA	2.42884	0.00000136222
Serpina3g	2.42546	0.00180839
OLFML3	2.42473	0.00000927857
IQGAP1	2.42286	0.0000441681
FCER1G	2.42004	0.0000113914
EPSTI1	2.41537	0.00000311438
C19orf38	2.41074	0.0000127231
Traj21	2.40884	0.00000102463
TMEM71	2.40631	0.000000113137
Ighv14-3	2.39998	0.108257
Igkv2-109	2.39404	0.0117201
Tlr13	2.38535	0.0000125452
Abcg3	2.38504	0.000000558156
CCR5	2.38468	0.0000287802
PLEK	2.37516	0.0000309729
LPCAT2	2.3731	0.000000725386
IGF2BP3	2.37134	0.00015313
KIAA0101	2.36739	0.0000312262
SPARCL1	2.36701	0.0000402576
GLIPR1	2.36454	0.0000011347
AOAH	2.36447	0.00000545749
UCP2	2.36446	0.00000054757
H2AFX	2.36159	0.000000732146
CYP17A1	2.35939	0.001228
JUN	2.35509	0.0010686
PARP8	2.34814	0.0000000142289
CD68	2.3426	0.000111485
GDF10	2.34259	0.0000220071
CXCR6	2.33622	0.0000218937
MSN	2.33023	0.0000181824
LOC108167440	2.32535	0.00000000600183
ELOVL6	2.32502	0.000930472
GPX3	2.32066	0.000000761899
IFI16	2.31712	0.0000054661
TPX2	2.31663	0.000000274877
HIST1H3A	2.31407	0.00544074
BGN	2.30715	0.0000000108379
MYO1F	2.30066	0.00000694883
Traj34	2.2978	0.000282192
HLA-DRB5	2.29062	0.000133638
PNPLA3	2.2893	0.0000905568
Igkv4-55	2.28545	0.0459271
COL3A1	2.28259	0.00000622468
CD27	2.2824	0.00000202349
ITGAL	2.28206	0.000148484
RGS2	2.27764	0.000002085
IL18BP	2.27552	0.00000138266
FCGR3A/FCGR3B	2.2628	0.000140678
SH3KBP1	2.26107	0.000000397433
GLDN	2.25347	0.00272437
PILRA	2.25254	0.000000853339
LY9	2.25088	0.000000182645
MAD2L1	2.25077	0.0000609829
MLKL	2.25027	0.00000000363646
DHRS9	2.24746	0.0000194127
PLS1	2.24328	0.000044958
CYTH4	2.24197	0.0000125508
HIST1H2AJ	2.24073	0.00000144816
VIM	2.23856	0.0000235315
MMP27	2.23782	0.0000000559648
NDC80	2.23757	0.00000190864
LRAT	2.23348	0.0122006
Igkv4-78	2.23042	0.0224071
Igkv6-13	2.22923	0.000538277
HLA-A	2.22672	0.00000182343
RGS5	2.22648	0.000000295768
STK10	2.21909	0.000000158899
CD48	2.21485	0.000000122324
SIRPB1	2.21455	0.0000000679838
HIST1H2BB	2.21116	0.0000714775
TLR8	2.2107	0.0000145275
ADGRE1	2.21013	0.0000299648
SOAT1	2.2073	0.00000315152
STK17B	2.2016	0.00000660436
C1QC	2.19936	0.0000292319
Gm11695	2.19782	0.0000154911
ROBO2	2.19415	0.000000476702
NID1	2.18966	0.000000319978
Cyp4a14	2.18819	0.0338703
PRPS2	2.18623	0.0000235569
GIMD1	2.18564	0.0000100704
ZNF705A	2.18339	0.000000336342
SPP1	2.18162	0.00000443877
SLC11A1	2.18116	0.000122265
NCAPG2	2.17714	0.000099994
ANLN	2.17259	0.00000981776
Defa3	2.16823	0.0862975
ATF3	2.16358	0.000120419
Tmsb4x	2.16156	0.00000497879
CD5L	2.16116	0.000136078
ANXA2	2.15895	0.0000165689
PRKCB	2.1548	0.0000371961
Slfn2	2.15356	0.000018854
MYOF	2.14983	0.000000000661356
HMMR	2.14668	0.000000615913
ARRDC3	2.14352	0.000910707
NEDD9	2.13312	0.00000104401
HIST1H2BG	2.1327	0.000468318
GBP3	2.13198	0.00192482
LAIR1	2.13018	0.0000168349
COL1A1	2.12968	0.0000124443
ADAMTS5	2.12629	0.0000381808
ATAD2	2.11644	0.000000814285
IFI16	2.11566	0.00126839
Igkv19-93	2.11543	0.0000388477
SLC16A5	2.11432	0.000126823
ENTPD1	2.11275	0.0000132909
RGS16	2.11064	0.0136975
TLR1	2.10665	0.0000106333
MAD2L2	2.10512	0.00230089
CKAP2	2.10489	0.000037152
Ppbp	2.09495	0.0000308666
IL10RB	2.09337	0.000000671549
RAC2	2.09062	0.00000304044
CD72	2.08665	0.0000758122
STAT4	2.08542	0.00000413878
ANO6	2.08516	0.00000946858
APOBEC3B	2.08486	0.000103091
FCGR1A	2.0803	0.00000915796
IL2RB	2.08024	0.0000343631
AKNA	2.08015	0.00000410293
HMOX1	2.07472	0.0000360222
ITGA8	2.07147	0.00000396336
IL10RA	2.07041	0.00000137333
CCDC80	2.07004	0.00000217395
COL14A1	2.06762	0.00000161627
IFI30	2.06692	0.0000833415
CYGB	2.06558	0.0000197122
COL6A3	2.05352	0.000000804427
RBL1	2.05069	0.0000000098262
ELMO1	2.04853	0.00000324702
CD84	2.04383	0.0000110066
ANGPTL8	2.0377	0.000807001
AXL	2.03742	0.0000394541
FLI1	2.0371	0.0000187387
Gm7334	2.03201	0.000664109
Igkv5-39	2.03164	0.0697824
RRM1	2.02817	0.0000026684
Mt2	2.02606	0.0154927
Gvin1	2.02466	0.000782809
FAM111A	2.02002	0.00000191984
ARHGAP15	2.01875	0.0000000323182
PBK	2.01513	0.000554305
COL1A2	2.011	0.0000170794
Clca3a1/Clca3a2	2.00942	0.0000085545
HGF	2.00901	0.00000000058331
PIP4K2A	2.00818	0.000000728845
PHF11	2.00735	0.00116848
Gm38863	2.00694	0.0234112
RASSF4	2.00655	0.000012757
SMC4	2.00645	0.000000152736
Traj2	2.00095	0.0000116537
FDFT1	1.99589	0.0000000279164
CXCL16	1.98493	0.0000164683
HIP1	1.98454	0.0000136242
Ighv5-6	1.98442	0.148987
PRELP	1.9829	0.000000851896
Ccl6	1.97917	0.000042467
IFI16	1.9783	0.000111132
IKZF1	1.97627	0.0000206041
EMP2	1.97588	0.00000470836
ARHGDIB	1.97521	0.0000229145
CSF1R	1.97433	0.00147016
THBS2	1.97286	0.0000206373
DPT	1.96923	0.0013679
STK39	1.96877	0.000246657
CCNG1	1.96774	0.00007965
SMC2	1.96769	0.0000000750905
DOCK11	1.96712	0.00000629024
Igkv3-4	1.96181	0.0296533
Treml4	1.95921	0.000496807
NFE2L2	1.95798	0.00000075768
Igkv4-61	1.95775	0.036131
CCR2	1.95708	0.0000612179
Trgj4	1.95491	0.0225054
FAM124A	1.95395	0.0000108612
LGMN	1.95152	0.000000346365
E2F8	1.95084	0.0438428
CASP1	1.95063	0.00015272
Ighv14-1	1.95008	0.0390973
TM6SF1	1.94817	0.0000767514
TMEM173	1.94756	0.0000889793
GUCY1A3	1.94749	0.0000569896
HK2	1.94476	0.00000154745
Ighv7-3	1.94117	0.13715
CLEC6A	1.94021	0.0000248806
Srgn	1.93977	0.00213582
CYP2C8	1.9392	0.000143495
PPARG	1.93619	0.000162835
Gm38448	1.9357	0.0438362
FGL2	1.93493	0.00041499
Gm4759	1.92555	0.00114237
KIAA1551	1.92529	0.000390046
ASF1B	1.92365	0.0000406451
Smcp	1.92114	0.000907427
Ighv1-69	1.91922	0.00103807
NCAPH	1.91858	0.0000011781
IFI16	1.91821	0.000473033
CDCA5	1.91675	0.000606371
KLF6	1.91552	0.00000584308
VSIG4	1.91506	0.00609025
CNN2	1.91376	0.0000343287
Klra2	1.91374	0.0000250531
CERS6	1.9132	0.0000946525
CHRNA4	1.90932	0.004331
KIF20A	1.90811	0.00000000147154
Ear2	1.9057	0.0000368336
CDKN2C	1.90417	0.00000447749
INPP5D	1.90305	0.00000392253
ABHD2	1.90218	0.0000000654726
IFI16	1.9012	0.00273131
IGFBP7	1.8998	0.000000289548
HIST1H2BM	1.89911	0.0198869
AURKA	1.89622	0.0000423306
TGFBI	1.89614	0.000000177816
DDIT3	1.89556	0.000010618
NUSAP1	1.89124	0.00000629212
LY6E	1.8876	0.000000249139
Igkv6-25	1.8871	0.000236742
CIB3	1.88579	0.00369989
Igkv9-124	1.88488	0.143261
FBLN5	1.88462	0.0000123628
ARHGEF2	1.88269	0.0000036667
Trim30a/Trim30d	1.8823	0.00216627
DCN	1.88139	0.000000759673
CX3CR1	1.88019	0.000765823
CD28	1.87808	0.00146796
TLR7	1.87795	0.0000718197
KLRD1	1.87765	0.00015675
RASA3	1.87451	0.000000185241
CSRP1	1.87438	0.0000399634
LGALS3	1.87418	0.000103811
TREM2	1.87193	0.00000756861
Traj12	1.87189	0.000730482
DAB2	1.87144	0.157847
ANKRD44	1.8708	0.0000694904
ANXA5	1.86992	0.0000000136685
PLEKHO1	1.86605	0.00062502
SLC15A3	1.86278	0.000116794
TIMP2	1.86125	0.0000852217
PPIC	1.86115	0.00000572349
MTNR1A	1.86048	0.0000497278
TAGLN2	1.86024	0.0000378716
KIAA1324	1.85847	0.00694642
SLC1A4	1.85826	0.0000412674
COL6A1	1.85761	0.0000989226
PDGFRA	1.85174	0.000104058
CLEC1B	1.84799	0.00000223399
Trbj2-6	1.84619	0.000916575
BICC1	1.84339	0.000236028
HIST1H2AG	1.84105	0.00000094434
NCAPG	1.84078	0.0000000919078
SOD3	1.83899	0.0000182074
DPYSL2	1.83855	0.0000320742
ELF4	1.83784	0.000173515
ABCG1	1.83696	0.0000334791
HAVCR2	1.83649	0.0000167618
Prl3b1	1.83644	0.0341945
IKZF3	1.83504	0.00017513
Casp12	1.83403	0.000264288
AI987944	1.83359	0.0395923
Trbj1-2	1.83266	0.000258781
TNC	1.8324	0.0000125788
PRIM1	1.83204	0.00101001
LSS	1.8319	0.000362274
OSMR	1.83101	0.0000479606
SLC34A2	1.8277	0.00474498
FAM49A	1.82761	0.00000968383
C10orf54	1.8272	0.000145481
CDKN3	1.82634	0.0000000103425
MCM3	1.82552	0.0000251658
RASGRP1	1.82392	0.00000538581
ADGRE5	1.8224	0.000215464
PRKDC	1.82213	0.000428402
PVT1	1.82128	0.00330036
LAMA2	1.82112	0.0000569341
HCLS1	1.82038	0.00305549
FAM129A	1.82026	0.000542039
EMP1	1.81896	0.000139459
HIST1H2BF	1.81895	0.0000424953
PTPRE	1.81749	0.000686068
SCUBE1	1.81691	0.00206595
PPL	1.81567	0.0669855
PDGFRB	1.8155	0.000810075
SRGAP2	1.81459	0.00000133509
TMEM43	1.8132	0.0000117215
AACS	1.81166	0.0716044
TFEC	1.8075	0.000196457
IFI44	1.80739	0.00026878
SDC3	1.80552	0.0016248
ARHGEF6	1.80075	0.00000265772
ARHGAP30	1.80074	0.0000499412
KLRC1	1.80029	0.000229316
MPP1	1.80015	0.000000000292601
CLN6	1.79996	0.00000131199
PDE7B	1.79861	0.000183976
HMGCS1	1.79608	0.0000793263
CD207	1.7957	0.000113241
CDH5	1.79529	0.0000605178
VCPKMT	1.79458	0.0000461971
KIAA1524	1.79436	0.00000519508
FAM49B	1.79113	0.00000576463
PDK4	1.79062	0.00204601
ZFAND2A	1.79046	0.00112149
Ggta1	1.79027	0.000000185533
PGD	1.79016	0.0000518242
LYVE1	1.78645	0.000000415515
VAV1	1.78576	0.000233243
CD34	1.78319	0.00353458
Adgre4	1.78099	0.00194498
GDPD1	1.78066	0.00000152281
TFRC	1.77927	0.00519203
APOA4	1.77844	0.000550449
FASN	1.77808	0.00483764
SLC38A1	1.77802	0.00000261468
GBP6	1.7764	0.0021685
SVEP1	1.7761	0.00000609992
Hamp/Hamp2	1.77587	0.0665705
APAF1	1.76922	0.0000546782
Traj11	1.7691	0.0000834137
PLK4	1.76635	0.000833632
GBP6	1.76425	0.0470634
FBN1	1.76403	0.0000355635
TP53I11	1.76172	0.00024462
POLE	1.75978	0.000111895
ATP8A1	1.75869	0.000163073
SYK	1.75596	0.0000000312844
MSR1	1.75484	0.000755623
TYROBP	1.75445	0.000777674
CCDC3	1.75439	0.0000299905
ANGPTL2	1.75235	0.0000353949
PIK3CD	1.75155	0.000563885
NABP1	1.75061	0.000569796
IFI16	1.74974	0.000131163
TACC3	1.74946	0.00000961666
Sp100	1.74915	0.00000117618
RPIA	1.74712	0.0562113
MTA3	1.74688	0.110982
MAN1C1	1.74656	0.000224045
ABR	1.74431	0.000701091
NSDHL	1.74318	0.000000308849
GIMAP4	1.74147	0.0000486834
RAD18	1.74087	0.000062044
Igkv1-99	1.7388	0.0546837
TUBB	1.73697	0.000000588574
TMEM47	1.73629	0.000341924
SLAMF9	1.73616	0.0000428484
Serpinb6b	1.7353	0.0000227234
Mt1	1.73508	0.0169812
HLA-A	1.73477	0.00189005
ONECUT1	1.73386	0.322011
PLEKHM3	1.73311	0.0000253332
CMKLR1	1.73235	0.0000195142
H19	1.73225	0.000703895
PIK3CG	1.72862	0.0000257759
CYFIP2	1.72778	0.000308783
BANK1	1.72567	0.000128327
SLC9A9	1.72499	0.000306225
HACD4	1.72394	0.00149681
C1QA	1.72384	0.000254431
MCM2	1.72288	0.000166095
P2RY13	1.72067	0.0000303127
APOBEC1	1.72012	0.0000284977
ZWILCH	1.7197	0.0000319489
SLC51B	1.71929	0.0111919
UGT1A7	1.71875	0.00246402
LHFP	1.71849	0.000000275562
HLA-A	1.71806	0.0000000533266
ITK	1.71802	0.000545679
ANTXR1	1.71766	0.0000145496
RFTN1	1.71405	0.0000453386
TIMP3	1.71339	0.000247695
PLAC8	1.71035	0.000567727
TWF2	1.71026	0.00000594254
EPHA7	1.70972	0.0000106552
Traj22	1.7085	0.00041798
GSTM1	1.70792	0.000103296
TMEM86A	1.70786	0.00123245
Cyp2b13/Cyp2b9	1.70691	0.00650838
EGR1	1.70664	0.0716964
AIF1	1.70616	0.0000179975
ANXA1	1.70453	0.00207554
CD44	1.70362	0.00527564
SMOC2	1.70313	0.000179013
TKT	1.70072	0.197412
Defa3	1.69895	0.22354
IL7R	1.69772	0.000122052
P2RX7	1.69542	0.0000283055
GFRA2	1.69485	0.000297558
PLK2	1.6947	0.000159341
PSD4	1.69392	0.0000735655
GAS2L3	1.69188	0.000649899
TCF4	1.69005	0.0367713
PRRG4	1.68994	0.0000573935
TNFAIP8L2	1.68952	0.000218379
PYGB	1.68838	0.000140109
Hist1h1b	1.68796	0.000960681
NEURL3	1.68695	0.000296484
FERMT3	1.68332	0.00183086
HPGDS	1.68213	0.000112672
Ctla2a/Ctla2b	1.67964	0.000132869
CFP	1.67685	0.00192665
Gm39079	1.67567	0.00106475
HIST1H2BE	1.67363	0.00038356
H2-Q5	1.6731	0.00171208
IFI16	1.67222	0.000000938683
NTRK2	1.67134	0.00000398275
FCGR2A	1.67054	0.00000649059
ENG	1.67028	0.00125658
PCDHGB5	1.66968	0.0546987
CTSW	1.66801	0.001252
EXOC4	1.66698	0.000000756876
LOXL1	1.66663	0.00151651
TXNIP	1.66565	0.00040108
SLA	1.66381	0.00000244629
ADCY7	1.66287	0.0000114045
LCK	1.6626	0.000482674
LTB	1.66218	0.0000277496
LSP1	1.66135	0.00000251633
TBX20	1.66072	0.0000137005
FYN	1.65958	0.00125076
COX19	1.65879	0.00042488
MCM4	1.65812	0.00000145919
ABI3	1.65703	0.000213815
PLA2G4A	1.65615	0.00377992
STIL	1.65539	0.00000288554
RACGAP1	1.65491	0.0000239645
RCAN1	1.65458	0.00617058
KCTD12	1.65423	0.000760857
MYO9A	1.65398	0.000103951
C11orf86	1.65367	0.000197289
OIP5	1.65333	0.00170083
LILRA5	1.65067	0.0000320469
Traj38	1.64994	0.00321378
SCAMP5	1.64984	0.0000244744
SAMHD1	1.64886	0.00107914
ETS1	1.64878	0.00000856501
LACC1	1.64836	0.000086735
KIF20B	1.64758	0.000000228196
PLEKHA2	1.64694	0.0000170534
CD8B	1.64673	0.000127163
DUSP8	1.64603	0.00000009992
ADAMTSL2	1.64594	0.0000226978
EHD4	1.64582	0.0000475003
GRK3	1.64514	0.00000369624
HCK	1.64425	0.000399938
SERPINH1	1.64331	0.0000150681
Wfdc17	1.64326	0.00133861
CENPE	1.64214	0.00000106206
PPP1R9B	1.64104	0.000573493
HIST1H1C	1.64095	0.000697238
B4GALT5	1.63902	0.00000878978
SAA1	1.63886	0.424606
ACACA	1.63764	0.0000533748
FAR1	1.63763	0.000715662
UTP14C	1.6347	0.00359784
mir-466	1.6343	0.00902533
PAK1	1.6338	0.000229984
SPRR1A	1.63271	0.0132511
C1orf162	1.63217	0.0000189812
BCL2	1.63046	0.00243734
EDNRB	1.62855	0.00000541242
C8orf4	1.62792	0.0546619
ACOT2	1.62786	0.00197382
ACER2	1.62639	0.000449859
Prl8a8	1.6253	0.022215
MVD	1.62491	0.000730812
RHOG	1.6249	0.000000915794
GPR137B	1.62471	0.0131096
SAA1	1.6238	0.322966
CDC20	1.62378	0.00000238998
RFC4	1.62352	0.000253986
CEP192	1.62249	0.0000946648
Nrg1	1.62128	0.0000156758
PLEKHA1	1.61987	0.00000903516
Ctla2a/Ctla2b	1.61897	0.000323881
RAB31	1.61863	0.0000292917
PDGFC	1.61819	0.0000409024
KLK3	1.61755	0.0137806
CDCA7L	1.61725	0.00010141
AEBP1	1.617004	0.0702866
KIF2C	1.61577	0.0000302262
Ighv1-43	1.61556	0.0131081
AURKB	1.61282	0.0000213167
CDK14	1.61196	0.000192293
Igkv4-86	1.60951	0.22499
OSGIN1	1.60907	0.105863
BUB1	1.60897	0.000303187
SCN1B	1.60834	0.00000176302
PIK3R1	1.60824	0.000195373
MYC	1.60821	0.0243995
CTTNBP2NL	1.60771	0.000236417
NCF4	1.60662	0.00158223
Clec4a3	1.6063	0.000452341
CISH	1.60582	0.137263
FPR1	1.60453	0.00301502
IFNGR1	1.60403	0.00000114632
SPARC	1.60396	0.00000773047
GLS1	1.60324	0.00984939
POLK	1.60303	0.000187223
P2RY6	1.60176	0.000635191
PTGER4	1.60057	0.00792921
MBD1	1.60054	0.0220743
RELN	1.60032	0.0000392592
ISLR	1.59844	0.00346255
CYP4A11	1.5975	0.0803069
ZNF385A	1.59749	0.0000349258
SRPX2	1.59711	0.00202306
FAM171B	1.59673	0.000236678
Tnfrsf22/Tnfrsf23	1.59606	0.0144902
LPXN	1.59581	0.000114824
CD300E	1.5951	0.00611202
ATP11A	1.59496	0.0238098
G6PD	1.59336	0.00562991
SEMA6D	1.59121	0.00000687194
AP3M1	1.59115	0.0297366
TGM2	1.59016	0.00000811029
Ighv3-8	1.58933	0.0361465
ITGAX	1.58809	0.000341717
HEXB	1.58802	0.000428879
SPON2	1.58764	0.000389313
MGAT5	1.5875	0.00000688753
ADAMTS2	1.58681	0.000296148
CD9	1.58647	0.0000533839
TRIM59	1.58621	0.000807329
CD226	1.58522	0.000184561
TGFBR2	1.58501	0.0000427937
P4HA1	1.58431	0.000014648
MXRA8	1.58413	0.000106
DTL	1.58327	0.000227714
HSPA1A/HSPA1B	1.58104	0.256708
FOXM1	1.58094	0.00241536
DSE	1.58052	0.00294431
MFGE8	1.58024	0.000802416
MMS22L	1.57942	0.000797655
FIGNL1	1.57906	0.000116043
CCNB1	1.57834	0.0266142
ASAH1	1.57818	0.0000259906
PANX1	1.57744	0.000225968
SPC24	1.57593	0.000653994
TLR4	1.57554	0.00381539
ANXA3	1.57512	0.00132873
TUBB6	1.57479	0.000151799
COTL1	1.57447	0.000571484
SCD1	1.57428	0.00301173
NGF	1.5742	0.0000210817
GDF2	1.57275	0.0010335
GYG1	1.57126	0.00000130984
ABCB1	1.5712	0.0237912
TRIM24	1.57103	0.00749338
GPAT3	1.57	0.00156892
APBB1IP	1.56834	0.00000227703
EMB	1.5672	0.00000208892
SH3PXD2B	1.56679	0.0000512085
SLC43A3	1.56638	0.00101594
Iglv2	1.56543	0.0171835
IRF8	1.56508	0.0000571129
PLTP	1.56508	0.029371
CSF2RB	1.56459	0.00500688
Ttc39aos1	1.56416	0.000185445
CENPU	1.56359	0.00000120087
CYBA	1.56268	0.000616396
TNFRSF21	1.56191	0.00011779
RCN1	1.56145	0.0010769
ADGB	1.56145	0.000476069
Marcks	1.56138	0.000228717
ACAP1	1.56135	0.0012646
LAT	1.56058	0.00140391
UMPS	1.55936	0.0615568
DLGAP5	1.55923	0.000106777
TGFB1	1.55893	0.00000391494
ZEB2	1.5587	0.000223075
FAM180A	1.55782	0.0000603717
Gm19619	1.55754	0.00596559
CD22	1.55638	0.00000646615
CA2	1.55609	0.0714349
RRAGD	1.55527	0.00296069
SPI1	1.55517	0.000615908
EPB41L3	1.55457	0.000148034
CD2	1.55379	0.00000170985
IFIT1	1.55374	0.00542502
SYTL2	1.55372	0.0000475581
Gm15408	1.55301	0.00255253
ITGB7	1.55268	0.0000850235
CD5	1.55171	0.00059111
SYNJ2	1.55118	0.000877399
SUSD2	1.5506	0.000000394435
Supt20	1.54941	0.00000753696
CTPS1	1.54811	0.01685
CDC42SE2	1.54806	0.000472699
DUSP5	1.5473	0.25165
ZSWIM6	1.54724	0.0027075
BIRC5	1.54659	0.000198415
PIEZO1	1.54654	0.0000978204
DMPK	1.54554	0.00369512
DDIT4L	1.54552	0.0162561
Trbv20	1.54521	0.00823004
ABCC1	1.54502	0.00185457
Igkv4-69	1.54447	0.0221292
Hist1h2bh	1.54284	0.000113997
G2E3	1.54195	0.0000169778
Gm5620	1.54122	0.000145608
IGFBP3	1.541	0.000156501
WIPF1	1.54078	0.000035144
PRKCH	1.53955	0.000727775
MEST	1.53889	0.000692508
KNTC1	1.53874	0.000145724
Pisd-ps1	1.53819	0.0709578
PREX1	1.5376	0.0000397607
CDC42SE1	1.5356	0.000220429
CBL	1.53524	0.0000159534
DCK	1.53514	0.00239432
RNASEL	1.53448	0.0000183037
MAP4K4	1.53413	0.0010213
OLFML1	1.53353	0.000023242
LRRC8C	1.53283	0.000946714
CBLB	1.53279	0.00235257
FBLIM1	1.53266	0.000408551
PTAFR	1.53242	0.00258626
Ighv1-52	1.53216	0.0248539
PRR11	1.53089	0.0000294788
Nr1h5	1.5308	0.000326069
MFAP4	1.53011	0.00818466
FRMD4A	1.52991	0.0000792854
CCDC120	1.52955	0.000482833
BUB1B	1.52902	0.000000566457
JUND	1.52868	0.0000552756
FDPS	1.52848	0.00160286
Ighv1-56	1.52829	0.00948368
TNFAIP3	1.52785	0.000358
NFKB2	1.52664	0.177974
RHOC	1.52651	0.00266207
SPATS2	1.52651	0.0000219065
AKT3	1.52575	0.0000355604
Serpina3g	1.52294	0.0800599
Tnfrsf22/Tnfrsf23	1.52259	0.0000264359
OAS1	1.52251	0.00920544
RTN4	1.52189	0.0000741027
Gm5431	1.52169	0.0275834
SLC20A1	1.52152	0.0112319
IL1A	1.52122	0.000656749
RHOJ	1.52072	0.00273248
Gm14403	1.52047	0.245827
HLA-DMB	1.51958	0.0111728
Gm42111	1.51835	0.0964667
CD63	1.51795	0.000382165
Ighv1-18	1.51745	0.130394
Trav9-2	1.5172	0.0317158
TNIP1	1.51598	0.0000628635
EMP3	1.51583	0.000841881
Acot6	1.51571	0.00256244
SLC29A3	1.51513	0.0000399308
EVL	1.51503	0.0000173326
ARAP2	1.51494	0.000096605
PPM1H	1.51464	0.00197226
CASP4	1.51449	0.00227896
PLEKHO2	1.51364	0.000153104
PRIM2	1.51352	0.00201211
ZNF704	1.51154	0.000878487
HAUS8	1.51092	0.00141196
NDRG1	1.51048	0.00912738
NCF1	1.51001	0.0000090547
PRKD2	1.50972	0.00000568759
LGALS3BP	1.50933	0.00000418425
CERK	1.5093	0.000525854
CCNE	1.5085	0.0203105
TNFSF13	1.5067	0.0876846
DIAPH3	1.50583	0.00103037
NAPEPLD	1.50546	0.00198914
PAMR1	1.50511	0.0022271
CD300C	1.50435	0.00799184
PCNA	1.50362	0.000895551
GAB2	1.5032	0.0000240449
PLOD2	1.50317	0.000260338
GPD2	1.50298	0.000344076
HLTF	1.50268	0.0000348022
PRCP	1.50226	0.0000521489
CCDC88C	1.50162	0.0000457238
PDE5A	1.50072	0.00753821
TCF21	1.5007	0.000415021
SLC1A5	1.50061	0.000377564
GIMAP6	1.50031	0.000179527
INTS6L	1.5003	0.00915624
Ms4a4b	1.5002	0.000836233
AFP	1.50011	0.000163287
AAAS	1.50009	0.0000670762
ChREBP cancer gene signature (324 genes)
Common upregulated genes found in both our pre-malignant and malignant model are underlined in red
The list of 324 genes upregulated in both the pre-malignant and malignant models, depicting ChREBP HCC gene signature, is described below
UBD
MMP12
LY6D
MYBL1
CIDEA
SPRR1A
CDKN1A
SLC34A2
CKAP2
LCN2
CYP17A1
SPINK1
SLC35F2
SCD2
RGS16
CRB3
GPNMB
CD9
ACACA
TFF3
ELOVL6
SERPINA7
GZMA
CD63
CIDEC
HK2
MAD2L2
TOP2A
CD36
PRRG4
EAR2
ANXA2
CENPE
DDIT4L
ABCD2
CCL5
HMMR
CD74
LGALS1
AFP
PGD
TRIM59
TPX2
CDKN3
MAD2L1
PDK4
PRPS2
CLEC7A
NUF2
ECT2
CDK1
MMP13
PLAC8
PRC1
ANLN
MLKL
IFI44
HAUS8
CD52
APOA4
MLXIPL
LGALS3BP
SPP1
RRM2
IGHM
CYP4A14
FABP4
PCNA
BIRC5
UCP2
GBP3
EMP2
SLAMF7
TACC3
MS4A6C
KIF20B
MKI67
LY6A
PBK
PRR11
PLK2
CCNA
G6PD
FASN
CENPF
DLGAP5
SHCBP1
NUSAP1
KIF11
LPL
GSTM3
PLEKHA1
GAS2L3
NRG1
BUB1
TLR1
TMEM43
NCAPG
PPARG
MT2
MFGE8
RRM1
UBE2C
SLC20A1
MCM6
RGS1
POLK
SLFN2
SYTL5
TGM2
IQGAP1
TKT
TRIM24
LY9
MS4A7
ABHD2
IFI30
HELLS
CCND1
NDC80
RGS2
CCNB1
FOXM1
ITGA4
LILRB4
ZFAND2A
VIM
CD3G
MAP4K4
CYBB
ELMO1
TRAC
SMC2
CASP4
NID1
MYOF
ESCO2
CLEC12A
ANXA1
RHOC
CCR2
PLAUR
ANO6
TLR13
NKG7
ZWILCH
ROBO1
KLF6
VCAM1
SMCP
MTA3
FIGNL1
CXCL9
FAM49A
GPR65
CASP12
GPX3
IGHG2C
IL10RB
UMPS
TAGLN2
PTPRC
IGHG2B
PLEK
ANXA3
RAD18
TCF4
CD207
ITGAX
FCER1G
LAPTM5
SIRPA
B4GALT5
GBP8
SLC1A4
PAK1
IGF2BP3
SPARCL1
TREML4
PPIC
CD180
BUB1B
TUBB6
EXOC4
PLK1
CD72
IGSF6
SPIC
AURKA
LY86
CD44
LSP1
CTPS1
MPEG1
KIF20A
HMOX1
NCKAP1L
OSMR
CTSS
PNPLA3
DOCK10
RAB8B
PARP8
ART2B
CCR5
CD34
PLK4
CD5L
CDH5
LAIR1
CD53
CYBA
ANXA5
NFE2L2
GGTA1
AAAS
SERPINA3G
PLTP
CD48
HPGDS
STK39
TGFBR2
HCLS1
LUM
SLC15A3
COX19
LCP2
CCL6
CEP192
TMEM71
BTG2
AIF1
PPL
NCAPG2
CCDC80
ABR
FYB
NCAPH
CDKN2C
IL1A
CCNE
SLC16A5
MSN
LGALS3
PRKDC
FAM111A
ACOT2
FGL2
CD68
SMC4
CASP1
IFIT1
APBB1IP
MYO1F
ARHGDIB
PDE5A
SRGN
KLRA2
MMP27
DOCK2
TYROBP
ARHGEF6
TFRC
FAM105A
PTPN22
PDE7B
CSF2RB
SAMHD1
GDPD1
PLEKHO2
FAM171B
EMP3
PLD4
NEDD9
SOAT1
SERPINB6B
ITGB2
SLAMF9
SLA
PLA2G7
FBN1
ATF3
BICC1
CDC20
RRAGD
LGMN
IL18BP
MCM4
MCM3
SPON2
AKT3
LY6E
NAPEPLD
SAA3
NTRK2
ABCG3
RBL1
CLEC1B
RPIA
OLFML3
MYC
GM5431
PLS1
RAC2
C1QB
SPATS2
AOAH
CLEC4A3
MARCKS
[truncated: 15 more rows]
