# Supplementary material for: The transcription factor ChREBP Orchestrates liver carcinogenesis by coordinating the PI3K/AKT signaling and cancer metabolism
Source: Nat Commun. 2024 Feb 29;15:1879. doi: 10.1038/s41467-024-45548-w (PMC10904844; doi:10.1038/s41467-024-45548-w)
Supplement: Supplementary file 7 — Supplementary Data 4 [file 41467_2024_45548_MOESM7_ESM.xlsx]

## Sheet: Supplementary Data 4
Supplementary Data 4. GSEA analysis comparing ChREBP tumors with surrounding non-tumoral tissue.
Gene signatures from the C2 cgp collection (http://www.broadinstitute.org/gsea/msigdb/)
The normalized enrichment scores (NES) and nominal P value are indicated.
NAME	SIZE	NES	NOM p-val	FDR q-val
RAMALHO_STEMNESS_UP	190	1.8987511	p<0.001	0.2536833
LUI_THYROID_CANCER_PAX8_PPARG_DN	42	1.8893607	p<0.001	0.15282108
PENG_LEUCINE_DEPRIVATION_DN	176	1.8252739	p<0.001	0.18867263
ZHAN_VARIABLE_EARLY_DIFFERENTIATION_GENES_DN	29	1.8227955	p<0.001	0.15672833
HSIAO_HOUSEKEEPING_GENES	331	1.7880626	p<0.001	0.149559
MARTINEZ_RESPONSE_TO_TRABECTEDIN_DN	248	1.7824224	p<0.001	0.1448435
JIANG_VHL_TARGETS	120	1.7680972	p<0.001	0.1320207
BOYAULT_LIVER_CANCER_SUBCLASS_G123_UP	42	1.5146888	p<0.002	0.13049076
CHANG_CORE_SERUM_RESPONSE_UP	197	1.764116	p<0.001	0.12316226
WAGNER_APO2_SENSITIVITY	19	1.7614827	p<0.001	0.12089314
LINSLEY_MIR16_TARGETS	185	1.7612324	p<0.001	0.114580356
FOURNIER_ACINAR_DEVELOPMENT_LATE_2	253	1.7602843	p<0.001	0.109973654
BASSO_B_LYMPHOCYTE_NETWORK	134	1.760104	p<0.001	0.10480251
JUBAN_TARGETS_OF_SPI1_AND_FLI1_DN	83	1.7559662	p<0.001	0.104612075
KYNG_DNA_DAMAGE_BY_4NQO	31	1.7553674	p<0.001	0.10043449
MOHANKUMAR_TLX1_TARGETS_UP	377	1.7418351	p<0.001	0.09677002
HELLER_HDAC_TARGETS_UP	268	1.7255487	p<0.001	0.103964284
BHATI_G2M_ARREST_BY_2METHOXYESTRADIOL_UP	108	1.7230866	p<0.001	0.09377461
JUBAN_TARGETS_OF_SPI1_AND_FLI1_UP	102	1.720979	p<0.001	0.091536656
KESHELAVA_MULTIPLE_DRUG_RESISTANCE	70	1.7190186	p<0.001	0.09193726
KAAB_FAILED_HEART_ATRIUM_DN	124	1.7179034	p<0.001	0.09069106
LEE_LIVER_CANCER_SURVIVAL_DN	144	3.9559361	p<0.001	0.0865632
TERAO_AOX4_TARGETS_SKIN_UP	34	1.7135866	p<0.001	0.08207801
KIM_WT1_TARGETS_DN	417	1.710628	p<0.001	0.082600854
WAMUNYOKOLI_OVARIAN_CANCER_GRADES_1_2_UP	125	1.7099009	p<0.001	0.08167365
BERENJENO_TRANSFORMED_BY_RHOA_UP	498	1.7072439	p<0.001	0.082281984
WARTERS_IR_RESPONSE_5GY	38	1.7064126	p<0.001	0.08166656
PEART_HDAC_PROLIFERATION_CLUSTER_UP	53	1.7046732	p<0.001	0.08090799
CREIGHTON_ENDOCRINE_THERAPY_RESISTANCE_1	460	1.700698	p<0.001	0.07880001
RHODES_CANCER_META_SIGNATURE	59	1.7002488	p<0.001	0.07805587
DAIRKEE_TERT_TARGETS_UP	318	1.6991718	p<0.001	0.075815536
DELACROIX_RARG_BOUND_MEF	344	1.696991	p<0.001	0.075977296
WANG_RESPONSE_TO_GSK3_INHIBITOR_SB216763_DN	326	1.6962689	p<0.001	0.07436943
WOOD_EBV_EBNA1_TARGETS_UP	103	1.6925317	p<0.001	0.074698605
CERIBELLI_GENES_INACTIVE_AND_BOUND_BY_NFY	26	1.6874361	p<0.001	0.076689556
CHIARADONNA_NEOPLASTIC_TRANSFORMATION_CDC25_DN	144	1.6844834	p<0.001	0.075184986
WANG_CISPLATIN_RESPONSE_AND_XPC_UP	182	1.6810678	p<0.001	0.07621958
BOYLAN_MULTIPLE_MYELOMA_D_CLUSTER_DN	40	1.6693476	p<0.001	0.076630265
LINDGREN_BLADDER_CANCER_CLUSTER_1_DN	343	1.6659855	p<0.001	0.073637694
QI_HYPOXIA_TARGETS_OF_HIF1A_AND_FOXA2	37	1.6638961	p<0.001	0.07208533
KOYAMA_SEMA3B_TARGETS_DN	350	1.6621952	p<0.001	0.07241575
AMUNDSON_RESPONSE_TO_ARSENITE	197	1.6565673	p<0.001	0.0701673
NAKAMURA_TUMOR_ZONE_PERIPHERAL_VS_CENTRAL_UP	248	1.6541721	p<0.001	0.0706831
WANG_LMO4_TARGETS_UP	309	1.6522126	p<0.001	0.07153143
FOSTER_KDM1A_TARGETS_DN	189	1.6418253	p<0.001	0.07167882
WHITFIELD_CELL_CYCLE_G2	161	1.6404977	p<0.001	0.072129555
ZHENG_GLIOBLASTOMA_PLASTICITY_UP	232	1.6403565	p<0.001	0.07184789
BASAKI_YBX1_TARGETS_UP	256	1.6322486	p<0.001	0.07270995
DORN_ADENOVIRUS_INFECTION_24HR_DN	40	1.630723	p<0.001	0.07134373
VECCHI_GASTRIC_CANCER_ADVANCED_VS_EARLY_DN	109	1.6280603	p<0.001	0.07075327
ROVERSI_GLIOMA_COPY_NUMBER_UP	87	1.6266625	p<0.001	0.07126564
WEIGEL_OXIDATIVE_STRESS_BY_HNE_AND_TBH	57	1.6226504	p<0.001	0.07124057
ZAMORA_NOS2_TARGETS_UP	61	1.6223081	p<0.001	0.070802905
NGUYEN_NOTCH1_TARGETS_UP	29	1.6198207	p<0.001	0.07050747
DELACROIX_RAR_BOUND_ES	415	1.6141187	p<0.001	0.07200269
PEDERSEN_METASTASIS_BY_ERBB2_ISOFORM_7	340	1.6139201	p<0.001	0.07122759
SENESE_HDAC3_TARGETS_DN	464	1.6139104	p<0.001	0.07094891
CHARAFE_BREAST_CANCER_LUMINAL_VS_BASAL_UP	328	1.611431	p<0.001	0.071446925
HELLER_HDAC_TARGETS_SILENCED_BY_METHYLATION_UP	393	1.6057166	p<0.001	0.07303179
YOSHIMURA_MAPK8_TARGETS_DN	344	1.6011901	p<0.001	0.07324409
SHETH_LIVER_CANCER_VS_TXNIP_LOSS_PAM1	210	1.5989023	p<0.001	0.07373658
DARWICHE_SKIN_TUMOR_PROMOTER_DN	155	1.5937711	p<0.001	0.07269111
KORKOLA_TERATOMA	39	1.5919156	p<0.001	0.07221411
SHIPP_DLBCL_VS_FOLLICULAR_LYMPHOMA_UP	41	1.5888697	p<0.001	0.07262213
JI_RESPONSE_TO_FSH_UP	59	1.5872663	p<0.001	0.07295268
PENG_GLUCOSE_DEPRIVATION_UP	41	1.5837256	p<0.001	0.07373351
RAY_TUMORIGENESIS_BY_ERBB2_CDC25A_UP	96	1.5803354	p<0.001	0.073008016
MAHAJAN_RESPONSE_TO_IL1A_DN	70	1.575627	p<0.001	0.07296358
SARRIO_EPITHELIAL_MESENCHYMAL_TRANSITION_UP	156	1.5674961	p<0.001	0.07356726
AFFAR_YY1_TARGETS_UP	199	1.5662796	p<0.001	0.07312829
BENPORATH_MYC_TARGETS_WITH_EBOX	210	1.559599	p<0.001	0.074569225
DARWICHE_PAPILLOMA_RISK_LOW_DN	141	1.5578486	p<0.001	0.073605664
VANTVEER_BREAST_CANCER_POOR_PROGNOSIS	47	1.5576133	p<0.001	0.073190466
KIM_RESPONSE_TO_TSA_AND_DECITABINE_UP	117	1.5563929	p<0.001	0.07328491
ALONSO_METASTASIS_EMT_UP	31	1.5488672	p<0.001	0.07415475
MASSARWEH_RESPONSE_TO_ESTRADIOL	59	1.5488182	p<0.001	0.07403216
TOMIDA_METASTASIS_DN	17	1.5485938	p<0.001	0.07358
MASSARWEH_TAMOXIFEN_RESISTANCE_DN	221	1.5483352	p<0.001	0.07351046
LABBE_TARGETS_OF_TGFB1_AND_WNT3A_DN	97	1.5427727	p<0.001	0.073771276
CHIANG_LIVER_CANCER_SUBCLASS_PROLIFERATION_UP	162	1.6975606	p<0.002	0.07487114
KANG_AR_TARGETS_DN	19	1.5353293	p<0.001	0.07531258
LIU_SOX4_TARGETS_DN	280	1.521207	p<0.001	0.07864571
CROONQUIST_NRAS_VS_STROMAL_STIMULATION_DN	92	1.5197273	p<0.001	0.07830808
GRAESSMANN_APOPTOSIS_BY_SERUM_DEPRIVATION_DN	209	1.5053183	p<0.001	0.0789885
TAVOR_CEBPA_TARGETS_DN	27	1.4866844	p<0.001	0.08338879
LEE_LIVER_CANCER_MYC_TGFA_UP	57	1.4814438	p<0.001	0.08462308
MOREAUX_MULTIPLE_MYELOMA_BY_TACI_UP	349	1.4797317	p<0.001	0.08470282
LEE_LIVER_CANCER_MYC_E2F1_UP	52	1.4601032	p<0.001	0.09013579
