# Supplementary material for: The transcription factor ChREBP Orchestrates liver carcinogenesis by coordinating the PI3K/AKT signaling and cancer metabolism
Source: Nat Commun. 2024 Feb 29;15:1879. doi: 10.1038/s41467-024-45548-w (PMC10904844; doi:10.1038/s41467-024-45548-w)
Supplement: Supplementary file 8 — Supplementary Data 5 [file 41467_2024_45548_MOESM8_ESM.xlsx]

## Sheet: Supplementary Data 5
Supplementary Data 5. GSEA analysis comparing ChREBP tumors with surrounding non-tumoral tissue.
Gene signatures from C6 oncogenic collection (http://www.broadinstitute.org/gsea/msigdb/)
The normalized enrichment scores (NES) and nominal P value are indicated.
NAME	SIZE	NES	NOM p-val	FDR q-val
MTOR_UP.V1_UP	157	1.5941896	0.0018832391	0.031810906
ESC_V6.5_UP_LATE.V1_DN	166	1.5409194	0.011278195	0.03230062
LTE2_UP.V1_UP	171	1.5415182	0.011214953	0.033260148
STK33_SKM_UP	230	1.5295992	0.02255639	0.033563
JNK_DN.V1_DN	164	1.53101	0.0036968577	0.033761125
PDGF_UP.V1_UP	132	1.5957627	0.0018214936	0.033826612
RB_P107_DN.V1_UP	130	1.532625	0.02952756	0.033961665
MEK_UP.V1_UP	178	1.542391	0.009208103	0.03423358
RPS14_DN.V1_DN	171	1.5470593	0.040935673	0.034489054
SRC_UP.V1_DN	134	1.5437822	0	0.034570467
PRC2_EDD_UP.V1_UP	177	1.5805953	0.0074487897	0.034838174
PRC2_EZH2_UP.V1_UP	171	1.5477092	0.009633912	0.03576985
SNF5_DN.V1_UP	161	1.5215385	0.048262548	0.035833474
CYCLIN_D1_KE_.V1_DN	173	1.5168946	0.025316456	0.035956673
BCAT_BILD_ET_AL_UP	39	1.5237632	0.04308797	0.03605053
ESC_V6.5_UP_EARLY.V1_DN	163	1.5634465	0.0018656716	0.03623687
RAF_UP.V1_DN	175	1.5528495	0.0036563072	0.03628643
AKT_UP.V1_UP	158	1.5968361	0.001	0.036315165
ERB2_UP.V1_DN	169	1.5115311	0.02504817	0.03676815
CYCLIN_D1_KE_.V1_UP	180	1.6037656	0.0036231885	0.036887903
LTE2_UP.V1_DN	170	1.5570446	0.0018115942	0.036958072
RB_DN.V1_DN	117	1.5674862	0.0056818184	0.037124753
STK33_UP	250	1.5125993	0.020295203	0.03717126
AKT_UP_MTOR_DN.V1_UP	171	1.5477537	0.005597015	0.03727882
TBK1.DF_UP	264	1.608305	0.034	0.037580524
RB_P130_DN.V1_UP	124	1.5533357	0.0038610038	0.037584662
P53_DN.V1_UP	172	1.5052575	0.020183487	0.038183764
BMI1_DN.V1_UP	139	1.5065961	0.01682243	0.03860806
RPS14_DN.V1_UP	166	1.5573626	0.02434457	0.03880937
WNT_UP.V1_UP	164	1.500151	0.0018761726	0.03987855
EGFR_UP.V1_DN	168	1.4965388	0.009416196	0.039971218
TBK1.DN.48HRS_DN	49	1.4970242	0.018450184	0.04045674
NRL_DN.V1_UP	129	1.6099914	0.007	0.04101953
HOXA9_DN.V1_UP	162	1.4652421	0.040665433	0.0412144
E2F1_UP.V1_UP	183	1.6242995	0.013487476	0.04153047
DCA_UP.V1_UP	140	1.4617747	0.011	0.041542042
ESC_J1_UP_LATE.V1_UP	180	1.465283	0.019784173	0.041902374
LEF1_UP.V1_UP	177	1.4595342	0.02385321	0.04192361
CAMP_UP.V1_DN	186	1.4899361	0.030360531	0.04195618
HOXA9_DN.V1_DN	166	1.4915287	0.0037807184	0.042024296
DCA_UP.V1_DN	149	1.4809258	0.016	0.04233144
LEF1_UP.V1_DN	168	1.4658363	0.0018248175	0.042395677
JAK2_DN.V1_DN	103	1.4695152	0.0035273368	0.042682786
MEL18_DN.V1_UP	133	1.4768723	0.016853932	0.04273814
E2F1_UP.V1_DN	176	1.4665447	0.043977056	0.04281654
ATF2_S_UP.V1_UP	164	1.4813833	0.003717472	0.042838328
KRAS.KIDNEY_UP.V1_DN	115	1.4708213	0.0037950664	0.0428418
NOTCH_DN.V1_UP	159	1.4528034	0.007155635	0.042857565
BMI1_DN_MEL18_DN.V1_UP	135	1.454948	0.013084112	0.042867336
PDGF_ERK_DN.V1_UP	128	1.4779133	0.00929368	0.04291876
CYCLIN_D1_UP.V1_DN	168	1.471979	0.041366905	0.04308213
SINGH_KRAS_DEPENDENCY_SIGNATURE_	17	1.4534007	0.049056605	0.043230806
SIRNA_EIF4GI_UP	82	1.4669873	0.03787879	0.04333488
NFE2L2.V2	357	1.4553952	0.01754386	0.04338108
MTOR_UP.N4.V1_UP	183	1.4731873	0.036893204	0.043405358
BCAT.100_UP.V1_UP	43	1.4818254	0.0037243948	0.04348321
RB_DN.V1_UP	128	1.484675	0.011111111	0.043837216
STK33_SKM_DN	228	1.4477122	0.0017889087	0.043928914
SIRNA_EIF4GI_DN	80	1.4491543	0.0433145	0.044187233
CORDENONSI_YAP_CONSERVED_SIGNATURE	56	1.4820806	0.011278195	0.044270586
KRAS.DF.V1_UP	174	1.4498031	0.0037807184	0.044402227
GCNP_SHH_UP_EARLY.V1_UP	158	1.6104269	0.02745098	0.045660052
CRX_NRL_DN.V1_UP	134	1.44212	0.0054644807	0.045982417
STK33_NOMO_UP	259	1.4422072	0.033834588	0.046539016
PDGF_UP.V1_DN	105	1.4396085	0.0019047619	0.04655693
ESC_V6.5_UP_LATE.V1_UP	173	1.4367368	0.014545455	0.04669165
CRX_DN.V1_UP	128	1.4371636	0.0017699115	0.047159288
PDGF_ERK_DN.V1_DN	137	1.4329659	0.040968344	0.048223272
RELA_DN.V1_UP	136	1.4316165	0.03860294	0.048354384
CYCLIN_D1_UP.V1_UP	170	1.6251539	0.024	0.048951697
ESC_J1_UP_EARLY.V1_DN	161	1.4202722	0.038022812	0.0499158
CAHOY_ASTROGLIAL	95	1.4219893	0.016728625	0.050240383
MYC_UP.V1_DN	126	1.420728	0.008741259	0.050348844
ALK_DN.V1_UP	118	1.421995	0.03107861	0.05085102
AKT_UP_MTOR_DN.V1_DN	175	1.423272	0.009225092	0.051005792
IL2_UP.V1_UP	166	1.4251027	0.025641026	0.051307887
TBK1.DN.48HRS_UP	48	1.4234397	0.039179105	0.051610753
CRX_NRL_DN.V1_DN	118	1.4258511	0.016574586	0.05166619
CRX_DN.V1_DN	129	1.4093542	0.021978023	0.054171264
RB_P107_DN.V1_DN	117	1.4112456	0.04779412	0.054253098
BRCA1_DN.V1_DN	113	1.4094827	0.0038022813	0.05472606
TBK1.DF_DN	268	1.6312875	0.005597015	0.056633648
KRAS.DF.V1_DN	163	1.3968791	0.03142329	0.06028657
ERB2_UP.V1_UP	172	1.394796	0.046296295	0.060565617
IL15_UP.V1_UP	164	1.393129	0.030303031	0.060744904
RAF_UP.V1_UP	177	1.3866432	0.0498155	0.062564306
PKCA_DN.V1_DN	153	1.3869188	0.041044775	0.06381479
P53_DN.V2_DN	133	1.3662168	0.04411765	0.07307182
VEGF_A_UP.V1_DN	179	1.6325037	0.018761726	0.0733968
JNK_DN.V1_UP	160	1.3621999	0.007633588	0.074326836
PIGF_UP.V1_UP	171	1.3632352	0.047531992	0.07458059
PRC2_EDD_UP.V1_DN	171	1.3607458	0.03499079	0.07480724
TGFB_UP.V1_DN	158	1.3573273	0.027322404	0.07599794
RELA_DN.V1_DN	121	1.3546872	0.027027028	0.07680286
KRAS.LUNG.BREAST_UP.V1_DN	121	1.3339789	0.04990758	0.08925234
AKT_UP.V1_DN	176	1.3239713	0.04847397	0.09492862
PIGF_UP.V1_DN	165	1.3151088	0.014981274	0.097524434
CSR_LATE_UP.V1_UP	151	1.636355	0.003875969	0.1004089
SNF5_DN.V1_DN	156	1.2984872	0.037950665	0.10829402
PRC2_EZH2_UP.V1_DN	169	1.2885041	0.029038113	0.11498572
PRC2_SUZ12_UP.V1_UP	159	1.2808414	0.010989011	0.11987474
BCAT_GDS748_DN	36	1.2559754	0.03068592	0.14009239
JAK2_DN.V1_UP	149	1.2397248	0.018832391	0.15106983
STK33_DN	237	1.2371151	0.04743833	0.15108205
GCNP_SHH_UP_LATE.V1_UP	167	1.6436346	0.026	0.18342972
