# Supplementary material for: The transcription factor ChREBP Orchestrates liver carcinogenesis by coordinating the PI3K/AKT signaling and cancer metabolism
Source: Nat Commun. 2024 Feb 29;15:1879. doi: 10.1038/s41467-024-45548-w (PMC10904844; doi:10.1038/s41467-024-45548-w)
Supplement: Supplementary file 9 — Supplementary Data 6 [file 41467_2024_45548_MOESM9_ESM.xlsx]

## Sheet: Supplementary Data 6
Supplementary Data 6: gene expression in the GO: PI3K_signaling in the pre-tumoral and tumoral models
Fold change > 1.20
p-value < 0.05
	Pre-tumoral model		Tumoral model
Name	Fold-Change (chREBP vs. GFP)	p-value (ChREBP vs. GFP)	Fold-Change (Tumoral vs. Adjacent)	p-value (Tumoral vs. Adjacent)
CCL5	3.75035	0.000563885	13.7514	0.0000000774917
PDGFRA	1.3449	0.0104057	1.85174	0.000104058
CD28	1.29042	0.0569639	1.87808	0.00146796
PDGFRB	1.28203	0.0204913	1.8155	0.000810075
DCN	1.29624	0.0131892	1.88139	0.000000759673
HGF	1.35105	0.000466371	2.00901	0.00000000058331
PIP4K2A	1.41205	0.000326532	2.00818	0.000000728845
RASGRP1	1.26601	0.00690095	1.82392	0.00000538581
HCLS1	1.76593	0.0000109837	1.82038	0.00305549
PIK3CD	1.3152	0.00738128	1.75155	0.000563885
RELN	1.30364	0.00357752	1.60032	0.0000392592
PDGFC	1.2375	0.00832304	1.61819	0.0000409024
FYN	1.32535	0.00416078	1.65958	0.00125076
NTRK2	1.55132	0.0000115916	1.67134	0.00000398275
PIK3CG	1.37707	0.00319583	1.72862	0.0000257759
NCF1	1.46025	0.00155332	1.51001	0.0000090547
CBL	1.35492	0.0000590326	1.53279	0.00235257
PLEKHA1	2.58043	0.0000000247043	1.61987	0.00000903516
PIK3R5	1.4137	0.0007803	1.39676	0.00065133
PDGFD	1.25494	0.0548394	1.33969	0.0114508
ANGPT1	1.54641	0.029241	1.23322	0.0371534
IGF1R	1.21733	0.013064	1.25088	0.00161775
CEP55	1.96382	0.000147321	1.48421	0.0000409805
FLT4	1.43207	0.00956546	1.34113	0.00810315
SRC	1.55003	0.0020756	1.27731	0.00241691
PTPN6	1.27368	0.000300222	1.37163	0.00000614254
SOX9	1.43192	0.00610455	1.3807	0.00372973
F2R	1.22715	0.00602809	1.328	0.0000757429
TNF	1.12284	0.00163518	1.36923	0.00000537694
PIK3R1	1.2767	0.000586061	1.77258	0.01969
PREX2	1.48813	0.00647077	1.26599	0.0300023
PDGFB	1.36434	0.00182434	1.39198	0.0000701274
PPP1R16B	1.23581	0.649246	1.28468	0.0251326
LYN	1.32066	0.00900993	1.32735	0.0000116763
FGR	1.4047	0.00274492	1.24996	0.0210301
CD160	1.42931	0.00328595	1.20408	0.0202094
KDR	1.56799	0.00102831	1.53958	0.00334295
ZFP36L1	1.76666	0.00929565	1.311	0.0114645
PIK3AP1	1.28242	0.000474623	1.28109	0.00355374
MAPK3	1.53999	0.0000429953	1.25448	0.0161763
ENTPD5	1.31387	0.0000301049	1.23973	0.00260319
PTPN13	1.37547	0.504357	1.24519	0.0113546
GNAI2	1.4772	0.00000960806	1.34488	0.0000125718
CCDC88A	1.94384	0.00000725409	1.31081	0.0175039
MDM4	1.28071	0.0747877	1.21844	0.0242434
MDM2	1.92247	0.000000573385	1.43027	0.0059501
RPS6KA1	1.52959	0.000000753585	1.20936	0.0306601
RPS6KA3	1.40962	0.000114979	1.32	0.00337569
CCND1	2.22669	0.0000000603731	2.86358	0.0000000200304
CCND2	1.67435	0.0890658	1.20854	0.0957019
AKT3	1.55741	0.0162969	1.52575	0.0000355604
GSK3B	1.59727	0.000409382	1.22304	0.00672516
PIK3R3	1.42845	0.00221906	1.25035	0.00489334
