# Supplementary material for: The transcription factor ChREBP Orchestrates liver carcinogenesis by coordinating the PI3K/AKT signaling and cancer metabolism
Source: Nat Commun. 2024 Feb 29;15:1879. doi: 10.1038/s41467-024-45548-w (PMC10904844; doi:10.1038/s41467-024-45548-w)
Supplement: Supplementary file 10 — Supplementary Data 7 [file 41467_2024_45548_MOESM10_ESM.xlsx]

## Sheet: Supplementary Data 7
Supplementary Data 7: Pathway Analysis of potential ChREBP target genes identified by ChIP-seq and listed by KEGG
Terms	Count	P Value
map04520: Adherens junction	32	2.3E–07
map04910: Insulin signaling pathway	68	3.7E–06
map05200: Pathways in cancer	187	1.2E–06
map04120: Ubiquitin mediated proteolysis	32	1.1E–06
map00380: Tryptophan metabolism	41	8.5E–05
map00250: Alanine, aspartate, and glutamate metabolism	17	7.8E–05
map04010: MAPK signaling pathway	108	5.6E–05
map04920: Adipocytokine signaling pathway	39	4.7E–05
map00410: Alanine metabolism	8	2.3E–05
map05220: Chronic myeloid leukemia	75	1.8E–05
map00280: Valine, leucine, and isoleucine degradation	42	9.5E–04
map04012: ErbB signaling pathway	53	9.1E–04
map00640: Propanoate metabolism	14	8.2E–04
map01212: Fatty acid metabolism	36	7.8E–04
map04310: Wnt signaling pathway	87	7.6E–04
map00620: pyruvate metabolism	15	6.3E–04
map03018: RNA degradation	25	5.2E–04
map04330: Notch signaling pathway	26	4.8E–04
map05215: Prostate cancer	56	3.5E–04
map05214: Glioma	42	3.1E–04
map00230: Purine metabolism	71	1.2E–04
map00020: Citrate cycle (TCA cycle)	23	1.1E–04
map00982: Drug metabolism - cytochrome P450	62	7.9E–03
map00330: Arginine and proline metabolism	20	7.5E–03
map03320: PPAR signaling pathway	29	7.1E–03
map04110: Cell cycle	78	6.2E–03
map04350: TGF-beta signaling pathway	54	5.7E–03
map04920: Adipocytokine signaling pathway	35	5.2E–03
map00030: Pentose phosphate pathway	11	5.1E–03
map00140: Steroid hormone biosynthesis	33	4.8E–03
map00240: Pyrimidine metabolism	23	2.6E–03
map00471: D-Glutamine and D-glutamate metabolism	15	1.7E–03
map00561: Glycerolipid metabolism	36	1.2E–03
