# Supplementary material for: The transcription factor ChREBP Orchestrates liver carcinogenesis by coordinating the PI3K/AKT signaling and cancer metabolism
Source: Nat Commun. 2024 Feb 29;15:1879. doi: 10.1038/s41467-024-45548-w (PMC10904844; doi:10.1038/s41467-024-45548-w)
Supplement: Supplementary file 11 — Supplementary Data 8 [file 41467_2024_45548_MOESM11_ESM.xlsx]

## Sheet: HCC metbolic  signature
Supplementary Data 4: Metabolic genes consistently upregulated in all 10 HCC datasets - Total 285
Classification is as in the list curated by Possemato et al., 2011; Nature. 476(7360):346-50.
ChREBP target genes identified in this study are indicated in bold
Gene Name	Gene Symbol	Entrez Gene ID	Classification in Possemato et al.
ATP-binding cassette, sub-family C (CFTR/MRP), member 10	ABCC10	89845	ABC Transporter
ATP-binding cassette, sub-family C (CFTR/MRP), member 4	ABCC4	10257	ABC Transporter
ATP-binding cassette, sub-family C (CFTR/MRP), member 5	ABCC5	10057	ABC Transporter
ATP-binding cassette, sub-family F (GCN20), member 2	ABCF2	10061	ABC Transporter
Asparagine synthetase	ASNS	440	Amino Acid
glucosamine-6-phosphate deaminase 1	GNPDA1	10007	Aminosugar
N-acetylneuraminic acid synthase (sialic acid synthase)	NANS	54187	Aminosugar
branched chain aminotransferase 1, cytosolic	BCAT1	586	BCAAs
glycogenin 1	GYG1	2992	Carbohydrate Storage
glucose 6 phosphatase, catalytic, 3	G6PC3	92579	Carbohydrate Storage
Lamin B receptor	LBR	3930	Cholesterol
acyl-CoA thioesterase 9	ACOT9	23597	CoA
acetoacetyl-CoA synthetase	AACS	65985	CoA
acyl-CoA thioesterase 7	ACOT7	11332	CoA
NADH dehydrogenase (ubiquinone) 1 alpha subcomplex, 4-like 2	NDUFA4L2	56901	Complex I
cytochrome c-1	CYC1	1537	Complex III
ubiquinol-cytochrome c reductase hinge protein	UQCRH	7388	Complex III
cytochrome c oxidase subunit Vib polypeptide 1 (ubiquitous)	COX6B1	1340	Complex IV
Acyl-CoA synthetase long-chain family member 4	ACSL4	2182	Fatty Acid
acyl-CoA synthetase long-chain family member 3	ACSL3	2181	Fatty Acid
elongation of very long chain fatty acids (FEN1/Elo2, SUR4/Elo3, yeast)-like 1	ELOVL1	64834	Fatty Acid
aldehyde dehydrogenase 18 family, member A1	ALDH18A1	5832	Glutamate
glutaminase	GLS	2744	Glutamate
glutathione peroxidase 7	GPX7	2882	Glutathione
dolichyl-diphosphooligosaccharide-protein glycosyltransferase	DDOST	1650	Glycan
defender against cell death	DAD1	1603	Glycan
glucosaminyl (N-acetyl) transferase 3, mucin type	GCNT3	9245	Glycan
beta-1,3-N-acetylgalactosaminyltransferase 1 (globoside blood group)	B3GALNT1	8706	Glycan
N-acetylglucosamine-1-phosphodiester alpha-N-acetylglucosaminidase	NAGPA	51172	Glycan
asparagine-linked glycosylation 3 homolog (S. cerevisiae, alpha-1,3-mannosyltransferase)	ALG3	10195	Glycan
beta-1,3-glucuronyltransferase 3 (glucuronosyltransferase I)	B3GAT3	26229	Glycan
UDP-Gal:betaGlcNAc beta 1,4- galactosyltransferase, polypeptide 3	B4GALT3	8703	Glycan
xylosylprotein beta 1,4-galactosyltransferase, polypeptide 7 (galactosyltransferase I)	B4GALT7	11285	Glycan
galactosidase, alpha	GLA	2717	Glycan Degradation
sialidase 1 (lysosomal sialidase)	NEU1	4758	Glycan Degradation
sulfatase 1	SULF1	23213	Glycan Sulfate
galactose-3-O-sulfotransferase 1	GAL3ST1	9514	Glycan Sulfate
chondroitin sulfate glucuronyltransferase	CHPF2	54480	Glycan Sulfate
aldolase A, fructose-bisphosphate	ALDOA	226	Glycolysis
enolase 1, (alpha)	ENO1	2023	Glycolysis
glucose phosphate isomerase	GPI	2821	Glycolysis
phosphofructokinase, platelet	PFKP	5214	Glycolysis
pyruvate kinase, muscle	PKM	5315	Glycolysis
hexokinase domain containing 1	HKDC1	80201	Glycolysis
glyceraldehyde-3-phosphate dehydrogenase	GAPDH	2597	Glycolysis
hexokinase 2	HK2	3099	Glycolysis
prostaglandin E synthase 3 (cytosolic)	PTGES3	10728	Hormone
leukotriene A4 hydrolase	LTA4H	4048	Hormone
phosphatidylinositol-5-phosphate 4-kinase, type II, gamma	PIP4K2C	79837	Inositol Phosphate
ATPase, Na+/K+ transporting, alpha 1 polypeptide	ATP1A1	476	Ion Transport
chloride intracellular channel 1	CLIC1	1192	Ion Transport
voltage-dependent anion channel 1	VDAC1	7416	Ion Transport
solute carrier family 39 (zinc transporter), member 1	SLC39A1	27173	Ion Transport
solute carrier family 39 (metal ion transporter), member 6	SLC39A6	25800	Ion Transport
transient receptor potential cation channel, subfamily C, member 1	TRPC1	7220	Ion Transport
ATPase, Na+/K+ transporting, beta 3 polypeptide	ATP1B3	483	Ion Transport
purinergic receptor P2X, ligand-gated ion channel, 4	P2RX4	5025	Ion Transport
solute carrier family 41, member 3	SLC41A3	54946	Ion Transport
potassium channel tetramerisation domain containing 7	KCTD7	154881	Ion Transport
ATP citrate lyase	ACLY	47	Krebs
citrate synthase	CS	1431	Krebs
malic enzyme 2, NAD(+)-dependent, mitochondrial	ME2	4200	Krebs
isocitrate dehydrogenase 3 (NAD+) gamma	IDH3G	3421	Krebs
choline kinase alpha	CHKA	1119	Membrane Lipid
lysophosphatidylcholine acyltransferase 1	LPCAT1	79888	Membrane Lipid
phospholipase A2, group VII (platelet-activating factor acetylhydrolase, plasma)	PLA2G7	7941	Membrane Lipid
phosphatidylserine synthase 2	PTDSS2	81490	Membrane Lipid
phospholipase C, beta 1 (phosphoinositide-specific)	PLCB1	23236	Membrane Lipid
glycerol-3-phosphate dehydrogenase 1-like	GPD1L	23171	Membrane Lipid
Phospholipase C, epsilon 1	PLCE1	51196	Membrane Lipid
membrane bound O-acyltransferase domain containing 7	MBOAT7	79143	Membrane Lipid
CDP-diacylglycerol synthase (phosphatidate cytidylyltransferase) 1	CDS1	1040	Membrane Lipid
phosphatidylglycerophosphate synthase 1	PGS1	9489	Membrane Lipid
carbonic anhydrase XII	CA12	771	Multipurpose
acylphosphatase 1, erythrocyte (common) type	ACYP1	97	Multipurpose
glutamic-oxaloacetic transaminase 2, mitochondrial (aspartate aminotransferase 2)	GOT2	2806	Multipurpose
N-acetyltransferase 10	NAT10	55226	Multipurpose
N-acetyltransferase 9	NAT9	26151	Multipurpose
NADPH oxidase 4	NOX4	50507	NAD
non-metastatic cells 1, protein (NM23A) expressed in	NME1	4830	Nucleotide
ectonucleotide pyrophosphatase/phosphodiesterase 2 (autotaxin)	ENPP2	5168	Nucleotide
ectonucleoside triphosphate diphosphohydrolase 1	ENTPD1	953	Nucleotide
inosine triphosphatase (nucleoside triphosphate pyrophosphatase)	ITPA	3704	Nucleotide
nudix (nucleoside diphosphate linked moiety X)-type motif 1	NUDT1	4521	Nucleotide
ribonucleotide reductase M2 polypeptide	RRM2	6241	Nucleotide
5'-nucleotidase domain containing 2	NT5DC2	64943	Nucleotide
calcium activated nucleotidase 1	CANT1	124583	Nucleotide
ectonucleoside triphosphate diphosphohydrolase 6 (putative function)	ENTPD6	955	Nucleotide
enolase-phosphatase 1	ENOPH1	58478	Other
paraoxonase 2	PON2	5445	Other
glycolipid transfer protein	GLTP	51228	Other
transporter 1, ATP-binding cassette, sub-family B (MDR/TAP)	TAP1	6890	Other Transport
Major Facilitator Superfamily Domain Containing 10	MFSD10	10227	Other Transport
Transmembrane and coiled-coil domains 3	TMCO3	55002	Other Transport
Major Facilitator Superfamily Domain Containing 5	MFSD5	84975	Other Transport
glucose-6-phosphate dehydrogenase	G6PD	2539	Pentose Phosphate
transketolase (Wernicke-Korsakoff syndrome)	TKT	7086	Pentose Phosphate
phosphogluconate dehydrogenase	PGD	5226	Pentose Phosphate
6-phosphogluconolactonase	PGLS	25796	Pentose Phosphate
ribose 5-phosphate isomerase A (ribose 5-phosphate epimerase)	RPIA	22934	Pentose Phosphate
spermidine synthase	SRM	6723	Polyamine
spermine synthase	SMS	6611	Polyamine
spermine oxidase	SMOX	54498	Polyamine
ornithine decarboxylase 1	ODC1	4953	Polyamine
Biliverdin reductase A	BLVRA	644	Porphyrin
pyrroline-5-carboxylate reductase 1	PYCR1	5831	Proline
ATP5S-like	ATP5SL	55101	Proton Transport
ATPase, H+ transporting, lysosomal V1 subunit E1	ATP6V1E1	529	Proton Transport
ATP synthase, H+ transporting, mitochondrial F1 complex, epsilon subunit	ATP5E	514	Proton Transport
ATP synthase, H+ transporting, mitochondrial F0 complex, subunit c (subunit 9), isoform 2	ATP5G2	517	Proton Transport
ATPase, H+ transporting, lysosomal accessory protein 1	ATP6AP1	537	Proton Transport
ATPase, H+ transporting, lysosomal V0 subunit B	ATP6V0B	533	Proton Transport
ATPase, H+ transporting, lysosomal V1 subunit F	ATP6V1F	9296	Proton Transport
adenosine deaminase	ADA	100	Purine
5-aminoimidazole-4-carboxamide ribonucleotide formyltransferase/IMP cyclohydrolase	ATIC	471	Purine
guanine monphosphate synthetase	GMPS	8833	Purine
IMP (inosine monophosphate) dehydrogenase 2	IMPDH2	3615	Purine
adenylosuccinate lyase	ADSL	158	Purine
Carbamoyl-phosphate synthetase 2, aspartate transcarbamylase, and dihydroorotase	CAD	790	Pyrimidine
thymidine kinase 1, soluble	TK1	7083	Pyrimidine
thymidylate synthetase	TYMS	7298	Pyrimidine
uridine-cytidine kinase 2	UCK2	7371	Pyrimidine
dimethylarginine dimethylaminohydrolase 2	DDAH2	23564	Reactive Oxygen
glutaredoxin 3	GLRX3	10539	Redox
cytochrome b-561	CYB561	1534	Redox
phosphoserine phosphatase	PSPH	5723	Serine
solute carrier family 25 (mitochondrial carrier; adenine nucleotide translocator), member 6	SLC25A6	293	Small Molecule Transport
Niemann-Pick disease, type C1	NPC1	4864	Small Molecule Transport
Niemann-Pick disease, type C2	NPC2	10577	Small Molecule Transport
solute carrier family 1 (glial high affinity glutamate transporter), member 3	SLC1A3	6507	Small Molecule Transport
solute carrier family 29 (nucleoside transporters), member 2	SLC29A2	3177	Small Molecule Transport
solute carrier family 38, member 1	SLC38A1	81539	Small Molecule Transport
solute carrier family 7 (cationic amino acid transporter, y+ system), member 1	SLC7A1	6541	Small Molecule Transport
solute carrier family 2 (facilitated glucose transporter), member 6	SLC2A6	11182	Small Molecule Transport
solute carrier family 36 (proton/amino acid symporter), member 1	SLC36A1	206358	Small Molecule Transport
ATPase, class I, type 8B, member 2	ATP8B2	57198	Small Molecule Transport
solute carrier family 6 (neurotransmitter transporter, creatine), member 8	SLC6A8	6535	Small Molecule Transport
solute carrier family 16 (monocarboxylic acid transporters), member 3	SLC16A3	9123	Small Molecule Transport
solute carrier family 10 (sodium/bile acid cotransporter family), member 3	SLC10A3	8273	Small Molecule Transport
solute carrier family 1 (glutamate/neutral amino acid transporter), member 4	SLC1A4	6509	Small Molecule Transport
solute carrier family 4 (anion exchanger), member 2	SLC4A2	6522	Small Molecule Transport
solute carrier family 4 (anion exchanger), member 7	SLC4A7	9497	Small Molecule Transport
solute carrier family 7 (cationic amino acid transporter, y+ system), member 6	SLC7A6	9057	Small Molecule Transport
degenerative spermatocyte homolog 1, lipid desaturase (Drosophila)	DEGS1	8560	Sphingolipid
sterol O-acyltransferase (acyl-Coenzyme A: cholesterol acyltransferase) 1	SOAT1	6646	Steroid
phosphorylase, glycogen; brain	PYGB	5834	Sugar
tissue specific transplantation antigen P35B	TSTA3	7264	Sugar
3'-phosphoadenosine 5'-phosphosulfate synthase 1	PAPSS1	9061	Sulfate
sulfotransferase family, cytosolic, 1C, member 2	SULT1C2	6819	Sulfate
prenyl (decaprenyl) diphosphate synthase, subunit 1	PDSS1	23590	Ubiquinone
mitochondrial pyruvate carrier 2	MPC2	25874	-
ATP-binding cassette, sub-family F (GCN20), member 1	ABCF1	23	ABC Transporter
alkylglycerone phosphate synthase	AGPS	8540	Amino Acid
selenophosphate synthetase 1	SEPHS1	22929	Amino Acid
glutamine-fructose-6-phosphate transaminase 1	GFPT1	2673	Aminosugar
N-acetylglucosamine-1-phosphate transferase, alpha and beta subunits	GNPTAB	79158	Aminosugar
N-acetylneuraminate pyruvate lyase (dihydrodipicolinate synthase)	NPL	80896	Aminosugar
branched chain aminotransferase 2, mitochondrial	BCAT2	587	BCAAs
Squalene epoxidase	SQLE	6713	Cholesterol
farnesyl diphosphate synthase (farnesyl pyrophosphate synthetase, dimethylallyltranstransferase, geranyltranstransferase)	FDPS	2224	Cholesterol
FAD1 flavin adenine dinucleotide synthetase homolog (S. cerevisiae)	FLAD1	80308	Cofactor
NADH dehydrogenase (ubiquinone) 1 alpha subcomplex, 1, 7.5kDa	NDUFA1	4694	Complex I
NADH dehydrogenase (ubiquinone) 1 alpha subcomplex, 8, 19kDa	NDUFA8	4702	Complex I
cytochrome c, somatic	CYCS	54205	Complex III
ubiquinol-cytochrome c reductase binding protein	UQCRB	7381	Complex III
cytochrome c oxidase subunit VIc	COX6C	1345	Complex IV
COX11 homolog, cytochrome c oxidase assembly protein (yeast)	COX11	1353	Complex IV
cytochrome c oxidase subunit Va	COX5A	9377	Complex IV
cytochrome c oxidase subunit 8A (ubiquitous)	COX8A	1351	Complex IV
creatine kinase, brain	CKB	1152	Creatine
acetyl-Coenzyme A carboxylase alpha	ACACA	31	Fatty Acid
acyl-Coenzyme A binding domain containing 3	ACBD3	64746	Fatty Acid
ELOVL family member 5, elongation of long chain fatty acids (FEN1/Elo2, SUR4/Elo3-like, yeast)	ELOVL5	60481	Fatty Acid
fatty acid desaturase 1	FADS1	3992	Fatty Acid
fatty acid synthase	FASN	2194	Fatty Acid
lipoprotein lipase	LPL	4023	Fatty Acid
stearoyl-CoA desaturase (delta-9-desaturase)	SCD	6319	Fatty Acid
5,10-methylenetetrahydrofolate reductase (NADPH)	MTHFR	4524	Folate
glutathione S-transferase A4	GSTA4	2941	Glutathione
asparagine-linked glycosylation 13 homolog (S. cerevisiae)	ALG13	55849	Glycan
asparagine-linked glycosylation 6 homolog (S. cerevisiae, alpha-1,3-glucosyltransferase)	ALG6	29929	Glycan
asparagine-linked glycosylation 8 homolog (S. cerevisiae, alpha-1,3-glucosyltransferase)	ALG8	79053	Glycan
dolichol kinase	DOLK	22845	Glycan
fructosamine-3-kinase-related protein	FN3KRP	79672	Glycan
UDP-N-acetyl-alpha-D-galactosamine:polypeptide N-acetylgalactosaminyltransferase 1 (GalNAc-T1)	GALNT1	2589	Glycan
UDP-N-acetyl-alpha-D-galactosamine:polypeptide N-acetylgalactosaminyltransferase 11 (GalNAc-T11)	GALNT11	63917	Glycan
xylosyltransferase II	XYLT2	64132	Glycan
phosphatidylinositol glycan anchor biosynthesis, class C	PIGC	5279	Glycan Anchor
phosphatidylinositol glycan anchor biosynthesis, class F	PIGF	5281	Glycan Anchor
phosphatidylinositol glycan anchor biosynthesis, class O	PIGO	84720	Glycan Anchor
phosphatidylinositol glycan anchor biosynthesis, class T	PIGT	51604	Glycan Anchor
aspartylglucosaminidase	AGA	175	Glycan Degradation
glucosamine (N-acetyl)-6-sulfatase (Sanfilippo disease IIID)	GNS	2799	Glycan Degradation
hexosaminidase B (beta polypeptide)	HEXB	3074	Glycan Degradation
iduronidase, alpha-L-	IDUA	3425	Glycan Degradation
lysozyme (renal amyloidosis)	LYZ	4069	Glycan Degradation
dihydrolipoamide S-acetyltransferase (E2 component of pyruvate dehydrogenase complex)	DLAT	1737	Glycolysis
phosphoglycerate kinase 1	PGK1	5230	Glycolysis
2,3-bisphosphoglycerate mutase	BPGM	669	Glycolysis
exostoses (multiple) 2	EXT2	2132	Heparin Sulfate
N-deacetylase/N-sulfotransferase (heparan glucosaminyl) 1	NDST1	3340	Heparin Sulfate
cytochrome P450, family 20, subfamily A, polypeptide 1	CYP20A1	57404	Hormone
inositol monophosphatase domain containing 1	IMPAD1	54928	Inositol Phosphate
inositol hexaphosphate kinase 1	IP6K1	9807	Inositol Phosphate
inositol hexaphosphate kinase 2	IP6K2	51447	Inositol Phosphate
phosphatidylinositol 4-kinase, catalytic, beta	PI4KB	5298	Inositol Phosphate
phosphoinositide-3-kinase, catalytic, beta polypeptide	PIK3CB	5291	Inositol Phosphate
synaptojanin 2	SYNJ2	8871	Inositol Phosphate
ATPase, Na+/K+ transporting, beta 1 polypeptide	ATP1B1	481	Ion Transport
ATPase, Ca++ transporting, cardiac muscle, slow twitch 2	ATP2A2	488	Ion Transport
ATPase, Ca++-sequestering	ATP2C1	27032	Ion Transport
chloride channel CLIC-like 1	CLCC1	23155	Ion Transport
chloride intracellular channel 5	CLIC5	53405	Ion Transport
Gamma-aminobutyric acid (GABA) A receptor, epsilon	GABRE	2564	Ion Transport
solute carrier family 30 (zinc transporter), member 5	SLC30A5	64924	Ion Transport
voltage-dependent anion channel 3	VDAC3	7419	Ion Transport
isocitrate dehydrogenase 3 (NAD+) beta	IDH3B	3420	Krebs
malic enzyme 1, NADP(+)-dependent, cytosolic	ME1	4199	Krebs
malate dehydrogenase 2, NAD (mitochondrial)	MDH2	4191	Krebs
glyceronephosphate O-acyltransferase	GNPAT	8443	Membrane Lipid
lysophosphatidylglycerol acyltransferase 1	LPGAT1	9926	Membrane Lipid
1-acylglycerol-3-phosphate O-acyltransferase 1 (lysophosphatidic acid acyltransferase, alpha)	AGPAT1	10554	Membrane Lipid
CDP-diacylglycerol synthase (phosphatidate cytidylyltransferase) 2	CDS2	8760	Membrane Lipid
phospholipase A2, group IVC (cytosolic, calcium-independent)	PLA2G4C	8605	Membrane Lipid
phospholipase C, gamma 1	PLCG1	5335	Membrane Lipid
phosphatidic acid phosphatase type 2A	PPAP2A	8611	Membrane Lipid
methionine adenosyltransferase II, alpha	MAT2A	4144	Methionine
isopentenyl-diphosphate delta isomerase 1	IDI1	3422	Mevalonate
aldo-keto reductase family 1, member B10 (aldose reductase)	AKR1B10	57016	Multipurpose
aldehyde dehydrogenase 3 family, memberA1	ALDH3A1	218	Multipurpose
abhydrolase domain containing 4	ABHD4	63874	Multipurpose
aldo-keto reductase family 1, member C3 (3-alpha hydroxysteroid dehydrogenase, type II)	AKR1C3	8644	Multipurpose
NAD(P)H dehydrogenase, quinone 1	NQO1	1728	NAD
deoxycytidine kinase	DCK	1633	Nucleotide
ectonucleotide pyrophosphatase/phosphodiesterase 4 (putative function)	ENPP4	22875	Nucleotide
nudix (nucleoside diphosphate linked moiety X)-type motif 2	NUDT2	318	Nucleotide
ribonucleotide reductase M1 polypeptide	RRM1	6240	Nucleotide
UDP-glucose dehydrogenase	UGDH	7358	Nucleotide Sugar
UEV and lactate/malate dehyrogenase domains	UEVLD	55293	Other
Major Facilitator Superfamily Domain Containing 1	MFSD1	64747	Other Transport
transaldolase 1	TALDO1	6888	Pentose Phosphate
protoporphyrinogen oxidase	PPOX	5498	Porphyrin
hydroxymethylbilane synthase	HMBS	3145	Porphyrin
pyrroline-5-carboxylate reductase-like	PYCRL	65263	Proline
ATPase, H+ transporting, lysosomal V0 subunit A1	ATP6V0A1	535	Proton Transport
ATPase, H+ transporting, lysosomal V1 subunit C1	ATP6V1C1	528	Proton Transport
ATPase, H+ transporting, lysosomal V1 subunit H	ATP6V1H	51606	Proton Transport
ATP synthase, H+ transporting, mitochondrial F0 complex, subunit c (subunit 9), isoform 1	ATP5G1	516	Proton Transport
ATP synthase, H+ transporting, mitochondrial F0 complex, subunit d	ATP5H	10476	Proton Transport
ATP synthase, H+ transporting, mitochondrial F0 complex, subunit f, isoform 2	ATP5J2	9551	Proton Transport
ATPase, H+ transporting, lysosomal accessory protein 2	ATP6AP2	10159	Proton Transport
ATPase, H+ transporting, lysosomal V0 subunit E	ATP6V0E1	8992	Proton Transport
ATPase, H+ transporting, lysosomal V1 subunit D	ATP6V1D	51382	Proton Transport
Adenylosuccinate synthase	ADSS	159	Purine
phosphoribosylglycinamide formyltransferase, phosphoribosylglycinamide synthetase, phosphoribosylaminoimidazole synthetase	GART	2618	Purine
guanylate kinase 1	GUK1	2987	Purine
phosphoribosylformylglycinamidine synthase (FGAR amidotransferase)	PFAS	5198	Purine
phosphoribosylaminoimidazole carboxylase, phosphoribosylaminoimidazole succinocarboxamide synthetase	PAICS	10606	Purine
phosphoribosyl pyrophosphate amidotransferase	PPAT	5471	Purine
deoxyuridine triphosphatase	DUT	1854	Pyrimidine
Uridine Monophosphate Synthetase	UMPS	7372	Pyrimidine
CTP synthase	CTPS	56474	Pyrimidine
Thioredoxin reductase 1	TXNRD1	7296	Redox
ecto-NOX disulfide-thiol exchanger 2	ENOX2	10495	Redox
peroxiredoxin 1	PRDX1	5052	Redox
2'-5'-oligoadenylate synthetase 3, 100kDa	OAS3	4940	Signalling
phosphodiesterase 6D, cGMP-specific, rod, delta	PDE6D	5147	Signalling
solute carrier family 25 (mitochondrial carrier, phosphate carrier), member 3	SLC25A3	5250	Small Molecule Transport
solute carrier family 22 (organic cation transporter), member 5	SLC22A5	6584	Small Molecule Transport
solute carrier family 26, member 6	SLC26A6	65010	Small Molecule Transport
solute carrier family 29 (nucleoside transporters), member 1	SLC29A1	2030	Small Molecule Transport
solute carrier family 2 (facilitated glucose transporter), member 5	SLC2A5	6518	Small Molecule Transport
solute carrier family 33 (acetyl-CoA transporter), member 1	SLC33A1	9197	Small Molecule Transport
solute carrier family 35, member B1	SLC35B1	10237	Small Molecule Transport
solute carrier family 35, member E3	SLC35E3	55508	Small Molecule Transport
solute carrier family 38, member 6	SLC38A6	145389	Small Molecule Transport
solute carrier family 4 (anion exchanger), member 1, adaptor protein	SLC4A1AP	22950	Small Molecule Transport
solute carrier family 7 (cationic amino acid transporter, y+ system), member 11	SLC7A11	23657	Small Molecule Transport
solute carrier family 9 (sodium/hydrogen exchanger), isoform 6	SLC9A6	10479	Small Molecule Transport
solute carrier organic anion transporter family, member 2a1	SLCO2A1	6578	Small Molecule Transport
StAR-related lipid transfer (START) domain containing 7	STARD7	56910	Small Molecule Transport
serine palmitoyltransferase, long chain base subunit 1	SPTLC1	10558	Sphingolipid
geranylgeranyl diphosphate synthase 1	GGPS1	9453	Steroid
acylglycerol kinase	AGK	55750	Sugar
GDP-mannose 4,6-dehydratase	GMDS	2762	Sugar
pyridoxal (pyridoxine, vitamin B6) kinase	PDXK	8566	Vitamin B6
