# Supplementary material for: The transcription factor ChREBP Orchestrates liver carcinogenesis by coordinating the PI3K/AKT signaling and cancer metabolism
Source: Nat Commun. 2024 Feb 29;15:1879. doi: 10.1038/s41467-024-45548-w (PMC10904844; doi:10.1038/s41467-024-45548-w)
Supplement: Supplementary file 12 — Supplementary Data 9 [file 41467_2024_45548_MOESM12_ESM.xlsx]

## Sheet: Supplementary Data 9
Supplementary Data 9: Systematic toxicity evaluation during in vivo treatment of mice with SBI-993.
SBI-993 was daily IP injected in C57Bl6/J mice at 50 mg/kg for 3 weeks (n = 12 independent mice per group)
Mice Body weight (g)
Days of treatment	Vehicule (n= 12 mice)	SBI-993 (n=12 mice)
0	27.7 ± 1.4	27.6 ± 1.1
3	27.2 ± 1.7	27.3 ± 1.6
6	27.6 ± 1.4	27.9 ± 1.2
10	26.8 ± 1.1	27.8 ± 1.2
13	28.1 ± 0.9	29.1 ± 1.2
16	28.4 ± 1.1	29.2 ± 0.5
23	28.8 ± 0.5	29.8 ± 0.8
Blood chemistry at day 23	Vehicule (n= 12 mice)	SBI-993 (n=12 mice)	Normal range
ALT (U/L)	58.80 ± 24.16	53.00 ± 19.81	17 - 77
AST (U/L)	130.40 ± 92.57	147.00 ± 64.93	54 - 298
ALP (U/L)	68.80 ± 4.27	76.80 ± 9.76	35 - 96
ALB (g/dl)	2.80 ± 0.12	3.20 ± 0.26	2.5 - 3
Creat (mg/dl)	0.10 ± 0.00	0.13 ± 0.06	0.2 - 0.9
BIL (mg/dl)	0.35 ± 0.08	0.42 ± 0.09	0 - 0.9
Hematology at day 23	Vehicule (n= 12 mice)	SBI-993 (n=12 mice)	Normal range
Leukocytes
WBC (k/mL)	3.81 ± 1.14	6.02 ± 2.21	1.8 - 10.7
NE (K/mL)	0.40 ± 0.07	0.60 ± 0.13	0.1 - 2.4
LY (K/mL)	3.36 ± 1.25	5.89 ± 1.34	0.9 - 9.3
MO (k/mL)	0.01 ± 0.02	0.03 ± 0.16	0.0 - 0.4
EO (K/mL)	0.01 ± 0.02	0.12 ± 0.04	0.0 - 0.2
BA (K/mL)	0.00 ± 0.01	0.00 ± 0.03	0.0 - 0.2
%
NE	11.35 ± 3.1	9.40 ± 2.5	6.6 - 38.9
LY	85.78 ± 4.3	88.12 ± 4.98	55.9 - 91.6
MO	1.31 ± 0.72	0.55 ± 0.86	0.0 - 7.5
EO	0.28 ± 0.51	1.32 ± 1.74	0.0 - 3.9
BA	0.00 ± 0	0.00 ± 0	0.0 - 2.0
Erythrocytes
RBC (M/mL)	9.81 ± 0.24	10.01 ± 0.72	6.36 - 9.42
HGB (g/dl)	14.12 ± 0.77	15.76 ± 0.28	11.0 - 15.1
HCT (%)	49.31 ± 2.03	46.91 ± 3.77	35.1 - 45.4
MCV (fL)	50.68 ± 1.39	48.41 ± 0.99	45.4 - 60.3
MCH (pg)	14.80 ± 0.43	15.62 ± 0.51	14.1 - 19.3
MCHC (g/dl)	29.51 ± 0.74	31.56 ± 1.30	30.2 - 34.2
RDW (%)	13.18 ± 0.12	13.84 ± 1.45	12.4 - 27.0
SBI-993 was IP injected twice a week at 50 mg/kg in C57Bl6/J mice for 320 days (n = 20 independent mice per group)
Mice Body weight (g)
Days of treatment	Vehicule (n= 20 mice)	SBI-993 (n=20 mice)
320	36.8 ± 2.3	35.7 ± 1.8
Blood chemistry at day 320	Vehicule (n= 20 mice)	SBI-993 (n=20 mice)	Normal range
ALT (U/L)	50.10 ± 10.18	55.07 ± 11.95	17 - 77
AST (U/L)	165.35 ± 51.32	151.52 ± 47.20	54 - 298
ALP (U/L)	70.21 ± 9.11	56.54 ± 10.25	35 - 96
ALB (g/dl)	1.52 ± 1.08	2.41 ± 0.37	2.5 - 3
Creat (mg/dl)	0.25 ± 0.10	0.17 ± 0.07	0.2 - 0.9
BIL (mg/dl)	0.51 ± 0.18	0.37 ± 0.21	0 - 0.9
Hematology at day 320	Vehicule (n= 20 mice)	SBI-993 (n=20 mice)	Normal range
Leukocytes
WBC (k/mL)	5.25 ± 2.07	6.71 ± 1.29	1.8 - 10.7
NE (K/mL)	1.05 ± 0.15	0.81 ± 0.67	0.1 - 2.4
LY (K/mL)	4.11 ± 0.72	5.05 ± 1.34	0.9 - 9.3
MO (k/mL)	0.08 ± 0.01	0.05 ± 0.05	0.0 - 0.4
EO (K/mL)	0.05 ± 0.01	0.09 ± 0.03	0.0 - 0.2
BA (K/mL)	0.00 ± 0.09	0.00 ± 0.02	0.0 - 0.2
%
NE	24.55 ± 2.5	18.20 ± 3.7	6.6 - 38.9
LY	78.54 ± 5.1	80.51 ± 2.34	55.9 - 91.6
MO	3.17 ± 0.09	1.98 ± 1.02	0.0 - 7.5
EO	1.02 ± 0.07	1.87 ± 1.06	0.0 - 3.9
BA	0.00 ± 0	0.00 ± 0	0.0 - 2.0
Erythrocytes
RBC (M/mL)	7.08 ± 1.10	8.15 ± 0.11	6.36 - 9.42
HGB (g/dl)	12.21 ± 1.58	13.39 ± 0.41	11.0 - 15.1
HCT (%)	46.22 ± 1.21	40.81 ± 2.34	35.1 - 45.4
MCV (fL)	54.09 ± 1.07	49.98 ± 0.87	45.4 - 60.3
MCH (pg)	17.66 ± 1.27	18.07 ± 1.60	14.1 - 19.3
MCHC (g/dl)	32.21 ± 0.54	33.04 ± 2.13	30.2 - 34.2
RDW (%)	15.02 ± 1.20	18.20 ± 0.18	12.4 - 27.0
