# Supplementary material for: The transcription factor ChREBP Orchestrates liver carcinogenesis by coordinating the PI3K/AKT signaling and cancer metabolism
Source: Nat Commun. 2024 Feb 29;15:1879. doi: 10.1038/s41467-024-45548-w (PMC10904844; doi:10.1038/s41467-024-45548-w)
Supplement: Supplementary file 13 — Supplementary Data 10 [file 41467_2024_45548_MOESM13_ESM.xlsx]

## Sheet: metabolomic OrigScale
Supplementary Data 4: Metabolomic analysis													SAMPLE_NAME	INSE-00371	INSE-00372	INSE-00373	INSE-00374	INSE-00375	INSE-00376	INSE-00377	INSE-00378	INSE-00379	INSE-00380	INSE-00381	INSE-00382	INSE-00383	INSE-00384	INSE-00385	INSE-00386	INSE-00387	INSE-00388	INSE-00389	INSE-00390
													SAMPLE_ID	2400867	2400868	2400869	2400870	2400871	2400872	2400873	2400874	2400875	2400876	2400877	2400878	2400879	2400880	2400881	2400882	2400883	2400884	2400885	2400886
													CLIENT_IDENTIFIER	NT_1	NT_2	NT_3	NT_4	NT_5	NT_6	NT_7	NT_8	NT_9	NT_10	T_1	T_2	T_3	T_4	T_5	T_6	T_7	T_8	T_9	T_10
													GROUP_DESCRIPTION	NT_1	NT_2	NT_3	NT_4	NT_5	NT_6	NT_7	NT_8	NT_9	NT_10	T_1	T_2	T_3	T_4	T_5	T_6	T_7	T_8	T_9	T_10
PATHWAY_SORTORDER	BIOCHEMICAL	SUPER_PATHWAY	SUB_PATHWAY	COMP_ID	PLATFORM	CHEMICAL_ID	RI	MASS	CAS	PUBCHEM	CHEMSPIDER	KEGG	Group HMDB_ID	NT_1	NT_2	NT_3	NT_4	NT_5	NT_6	NT_7	NT_8	NT_9	NT_10	T_1	T_2	T_3	T_4	T_5	T_6	T_7	T_8	T_9	T_10
818	1,5-anhydroglucitol (1,5-AG)	Carbohydrate	Glycolysis, Gluconeogenesis, and Pyruvate Metabolism	20675	LC/MS Neg	100000580	802	163.061	154-58-5	64960		C07326	HMDB02712	3345045	3029873	2926453	3459250	3537307	3361434	3132487	3593000	1628836	3102904	2218283	1940614	2794338	3007755	2112161	2333833	2471988	2637932	2116733	2975034
1707	1-(1-enyl-oleoyl)-GPE (P-18:1)*	Lipid	Lysoplasmalogen	44621	LC/MS Neg	100005372	6250	462.299						230045	135150	736263					126978	734661	85917	215439	364225	1408468		568218	1253367	1183280	614393	2471573	1273431
1705	1-(1-enyl-palmitoyl)-GPE (P-16:0)*	Lipid	Lysoplasmalogen	39270	LC/MS Neg	100003000	6285	436.283			10471193			1234642	796997	3564349	529796	222364	117695	504095	770476	2486205	539517	811530	783851	2801925	346113	1662203	3542517	3264053	1707270	5162260	3188164
1708	1-(1-enyl-stearoyl)-GPC (P-18:0) *	Lipid	Lysoplasmalogen	52702	LC/MS Pos Late	100002877	1560	508.376						352130	272988	391758	286411	431373	344935	453237	451781	426740	356058	556379	814479	676903	762097	532081	757837	835479	845954	765946	1038266
1709	1-(1-enyl-stearoyl)-GPE (P-18:0)*	Lipid	Lysoplasmalogen	39271	LC/MS Neg	100003001	6500	464.315						786190	289107	255265	147004	131489		163050	464760	1139870	378885	166132	343611	1277832		628981	1597273	1187152	581890	1094510	1732141
3613	1-(3-aminopropyl)-2-pyrrolidone	Xenobiotics	Chemical	40506	LC/MS Pos Early	100003263	2420	143.118	7663-77-6	82111	74106			1195943	1051967	1267500	1612471	2273369	1202143	2631885	2451981	970260	1466920	1050347	1123100	924627	745289	1437884	1935237	995852	1141658	1216913	1403132
1613	1-adrenoyl-GPC (22:4)*	Lipid	Lysolipid	52698	LC/MS Pos Late	100002871	1512	572.371						89865	343926	263733	443614	273767	99577	211651		321118	93575	325619	217232	288694	298503			198635	218068	249945	750547
1609	1-arachidonoyl-GPC (20:4n6)*	Lipid	Lysolipid	34061	LC/MS Neg	100001551	6074	618.341			21403155	C05208	HMDB10395	16448361	32938242	27020188	31132280	2494050	2127299	9615033	5471128	51062812	5316462	15074010	8799088	11262713	2526560	17569488	13235255	12152437	9601010	22102844	29091512
1635	1-arachidonoyl-GPE (20:4n6)*	Lipid	Lysolipid	35186	LC/MS Neg	100001571	5874	500.278		42607465	21403171		HMDB11517	63101312	69014544	60365592	44441524	9285267	6383070	29580176	23823964	92114712	17233334	41804532	22285528	36353824	5782802	49167856	57912752	49629576	28770128	71693712	73978248
1656	1-arachidonoyl-GPI (20:4)*	Lipid	Lysolipid	34214	LC/MS Neg	100001654	5482	619.289					HMDB61690	44411384	63941212	44660272	40124284	9643587	5091380	19836978	18170168	73804088	11430910	36677004	19500152	33072114	8174384	39054876	32055552	38920252	23442252	59942528	38661936
1731	1-arachidonylglycerol (20:4)	Lipid	Monoacylglycerol	34397	LC/MS Neg	100001433	6450	303.233	35474-99-8	5282281	4445452	C13857	HMDB11572	1678298	2233554	2116717	1431506			680178		4010374	218190	950685	724502	4570553		1590012	456419	1007381	468915	49847976	653441
1603	1-arachidoyl-GPC (20:0)	Lipid	Lysolipid	45456	LC/MS Pos Late	100001384	1706	552.402		24779473	21403128	C04230	HMDB10390	1184594	1006795	1018858	1260766	1287179	924857	1136186	989978	787411	1120739	720893	600196	540845	402221	545098	590163	416228	740645	882598	777478
1607	1-dihomo-linolenoyl-GPC (20:3n3 or 6)*	Lipid	Lysolipid	33821	LC/MS Pos Late	100001552	1520	546.355			21403156		HMDB10394	920279	4382222	4011790	5459287	2447737	1232615	2028059	1133499	2473545	650877	5171536	2409756	5751211	2738095	2572201	1564504	2117573	2139702	6427452	12765097
1639	1-dihomo-linolenoyl-GPE (20:3n3 or 6)*	Lipid	Lysolipid	44630	LC/MS Neg	100005371	6032	502.294						2985985	3203662	2859502	1916356	503649	248665	1169528	1170074	4157984	606516	2700279	1692123	3192200	310898	3050800	4607116	4105658	2573642	4627290	6328752
1738	1-dihomo-linolenylglycerol (20:3)	Lipid	Monoacylglycerol	48341	LC/MS Neg	100006121	6220	305.249						678091	1046399	600198	567406			277434	124333	1368935	108224	532164	346145	3729966		475293	412205	637700	364998	24262784	265678
1602	1-dihomo-linoleoyl-GPC (20:2)*	Lipid	Lysolipid	47124	LC/MS Neg	100001553	6250	622.373			21403157		HMDB10392	273693	444471	652778	198323					954208		728921	193036	543969		628586	671670	449616	145678	1385618	1202545
1617	1-docosahexaenoyl-GPC (22:6)*	Lipid	Lysolipid	46202	LC/MS Neg	100001566	5831	642.341			21403169		HMDB10404	15295456	33420688	28229566	30323720	2287855	1846085	9045677	4287723	38474400	4097417	13611502	6020280	9454156	1860949	13709518	8233130	9692836	6625145	19211098	25081684
1642	1-docosahexaenoyl-GPE (22:6)*	Lipid	Lysolipid	44633	LC/MS Neg	100002060	5848	524.278						47975184	52652128	46740688	32966122	7260043	3697801	21912636	15416179	59312476	14606000	25378256	14604270	30447700	3357300	31745908	37691704	32994550	18115416	51004984	49931880
1736	1-docosahexaenoylglycerol (22:6)	Lipid	Monoacylglycerol	35153	LC/MS Neg	100001481	6150	309.222			10477810		HMDB11587	1581992	1814006	1779078	1976843	63689		444219	120174	4140791	220266	647465	646989	2813672		594066	286278	418833	484722	20001748	279362
1614	1-docosapentaenoyl-GPC (22:5n3)*	Lipid	Lysolipid	37231	LC/MS Pos Late	100002063	1462	570.355						414777	1031045	1039448	1453144	879100	530494	715305	348700	503200	319354	643495	262432		411616	265853	189846	264557			1308008
1640	1-eicosapentaenoyl-GPE (20:5)*	Lipid	Lysolipid	47888	LC/MS Neg	100004552	5665	498.263						2173240	1009855	1744798	1402444	260306	188733	460439	522848	421581	459424	587585	476122	316221	123277	635678	830464		486969		1906619
1605	1-eicosenoyl-GPC (20:1)*	Lipid	Lysolipid	44560	LC/MS Pos Late	100005352	1630	550.387						622848	886174	1145429	1221357	649851	630352	774698	782241	1010781	554489	2204559	1613530	1663029	1437222	1323098	1597395	1265035	1749656	2218728	2595517
1599	1-linolenoyl-GPC (18:3)*	Lipid	Lysolipid	45951	LC/MS Neg	100005350	5724	592.326						921476	1880261	1632707	1405270	129277		285278	432669	2090687	273620	373635	114452	84982		385852	84607	109581	111049	221257	688688
1597	1-linoleoyl-GPC (18:2)	Lipid	Lysolipid	34419	LC/MS Pos Late	100001395	1465	520.34		11988421	10160888	C04100	HMDB10386	8566796	18160340	17031702	41940216	1529595	8089043		13828300	18714124	6873635	13055234	7859990	18437916	10490761	9986220	8349390	8276933		25297990	44505272
1631	1-linoleoyl-GPE (18:2)*	Lipid	Lysolipid	32635	LC/MS Neg	100001570	5900	476.278		52925130	21403170		HMDB11507	16063941	16020409	14879509	12049640	2539568	1537038	7037276	6215159	21618800	4414146	7744935	4780229	8255508	1007207	9936410	11514428	9816073	6617051	19400568	19208036
1652	1-linoleoyl-GPI (18:2)*	Lipid	Lysolipid	36594	LC/MS Neg	100001778	5494	595.289						1939782	2029277	1990218	1383666	314353	101050	510976	732405	3510803	492030	1013074	440917	724071	54970	1064242	1341002	719835	699243	915884	1491976
1661	1-linoleoyl-GPS (18:2)*	Lipid	Lysolipid	43676	LC/MS Neg	100004606	5500	520.268						887221	672855	857044	716550	196704			335770	1304936	240847	749793	205939			567998	679061	728926		1017234	1250633
1728	1-linoleoylglycerol (18:2)	Lipid	Monoacylglycerol	27447	LC/MS Neg	100001040	6477	279.233	2277-28-3	5283469	4446589			18792932	31150924	17835524	27229384	1703527	2064470	8979792	4179234	63237384	4094260	9564223	4416979	96970744	1324429	10269395	5108198	8610167	6680926	1388356992	7214961
1590	1-margaroyl-GPC (17:0)	Lipid	Lysolipid	44682	LC/MS Pos Late	100001264	1566	510.355	50930-23-9	24779463		C04230	HMDB12108	1134401	1161524	1289732	1870597	1350121	958166	1201619	1136352	1991323	1285961	1120722	969043	1514488	1110107	771097	1280182	1087684	1212974	1654886	1916614
396	1-methylguanidine	Amino Acid	Guanidino and Acetamido Metabolism	48114	LC/MS Pos Early	100000715	2149	74.0713	22661-87-6	10111	28576	C02294	HMDB01522	78738	228840	154170	70111	80274	85503	59130	104091	54261	276132	415782	146898	96429	63551	202823	269632	69755	45628	60327	195046
69	1-methylhistamine	Amino Acid	Histidine Metabolism	43831	LC/MS Pos Early	100001204	3040	126.103	501-75-7	3614	3488	C05127	HMDB00898	1111465	1496707	3668636	1164257	2082194	101633	560084	1140682	1534182	2761859	472610	635783	4264297	455969	449126	769455	3259413	862336	2942993	978084
57	1-methylhistidine	Amino Acid	Histidine Metabolism	30460	LC/MS Pos Early	100001051	2755	170.092	332-80-9	92105	83153	C01152	HMDB00001	18448094	18202220	21790780	18623832	21445656	21999904	21871488	22962228	18671678	20783704	19588052	23623324	23579416	24950008	22840432	28015116	26661460	29606548	26363492	27374078
73	1-methylimidazoleacetate	Amino Acid	Histidine Metabolism	32350	LC/MS Pos Early	100001208	2064	141.066	2625-49-2	75810	68319	C05828	HMDB02820	7712137	6286633	6590312	5946900	9703407	6850377	7482136	10003856	6073081	7255761	6413666	4606528	3974820	3477554	5821931	5177164	5128962	4768661	5972382	6377871
2733	1-methylnicotinamide	Cofactors and Vitamins	Nicotinate and Nicotinamide Metabolism	27665	LC/MS Pos Early	55	1940	137.071	1005-24-9	10129985	8305504	C02918	HMDB00699	4527503	3617588	3718404	4930972	5260596	3270099	3067295	4343162	10484696	3617853	4638955	3147661	5648060	6321330	4455474	3257016	6408620	4735676	3547148	3022628
1581	1-myristoyl-GPC (14:0)	Lipid	Lysolipid	45453	LC/MS Pos Late	100001383	1428	468.308	20559-16-4	460604	405289	C04230	HMDB10379	334186	349850	431804	367542	365639	277185	305826	274577	448168	190760	322772	245265	429258	249181	182197	247289	213140	305258	503355	435538
1594	1-oleoyl-GPC (18:1)	Lipid	Lysolipid	48258	LC/MS Neg	100001272	6250	596.357	19420-56-5	16081932	17240641		HMDB02815	34339720	39128208	27987060	26427264	4443762	3388795	14031353	11948133	58642816	9282979	44577156	25655766	47279204	6507970	52735952	51225508	40673992	29656354	96571512	90691336
1627	1-oleoyl-GPE (18:1)	Lipid	Lysolipid	35628	LC/MS Neg	100001569	6125.1	478.294	89576-29-4	9547071	7826021		HMDB11506	49660368	38623632	47770400	23179076	7107824	5370010	18662258	25663020	82729904	17402284	39271680	26481224	65281856	8002569	52540588	78216808	75755184	42018144	119949408	71390000
1674	1-oleoyl-GPG (18:1)*	Lipid	Lysolipid	45968	LC/MS Neg	100005716	5610	509.288						1572931	1422491	1742839	1511770				414441	1938760	501849	7295361	6620742	6649394	2933842	9883267	7973757	14842190	7045322		5952768
1650	1-oleoyl-GPI (18:1)*	Lipid	Lysolipid	36602	LC/MS Neg	100001777	5599	597.305						8093670	4985582	6424278	3584571	729906	356046	1730241	2598621	13992858	2025943	6672391	3667715	3960185	843952	6603212	8010034	8233068	3601429		5940959
1659	1-oleoyl-GPS (18:1)	Lipid	Lysolipid	19260	LC/MS Neg	100000630	5607	522.284		9547099	7826049			2771312	933131	2246255	1118122	186983	194963	357144	1693052	3113825	696183	1333377	1491306	1036294	306788	2584380	3909631	3769256	2112123		3332278
1726	1-oleoylglycerol (18:1)	Lipid	Monoacylglycerol	21184	LC/MS Neg	100000924	6300	281.249	111-03-5	5283468	4446588		HMDB11567	61307184	87238472	88033688	72556032	6398523	42783012	22964860	10606800	168342272	9606961	83721656	61489168	862850368	29489208	74397528	33418014	55224948	73158560	7399192064	97184760
1588	1-palmitoleoyl-GPC (16:1)*	Lipid	Lysolipid	33230	LC/MS Pos Late	100001511	1450	494.324		24779461	21403152		HMDB10383	4270082	6526068	6557647	6917089	5338894	3590782	4529572	4686170	5064299	3208917	4633817	3135587	6263283	3110635	3002369	3277770	2985030	4398903	6971183	7409446
1629	1-palmitoleoyl-GPE (16:1)*	Lipid	Lysolipid	34565	LC/MS Pos Late	100001784	1450	452.277						1496867	1492316	1805693	1824423	1736575	1265568	1498666	1896787	1763550	1314710	663933	510633	1009683	467173	502312	550520	602966	680459	1140765	955947
1646	1-palmitoleoyl-GPI (16:1)*	Lipid	Lysolipid	36618	LC/MS Neg	100001786	5445	569.273						6641793	7352954	5236140	4945747	1049632	678662	3115693	2066561	9527351	1657686	3335356	1930787	2072468	581949	4200541	3529496	4024767	1841987	3902186	3681537
1740	1-palmitoleoylglycerol (16:1)*	Lipid	Monoacylglycerol	52431	LC/MS Neg	100008952	6094	253.217						10990103	14672182	17313062	14366032	676906	1668908	3415605	1401797	22972280	1257862	5768181	7652497	29793012	1603792	5056192	1871641	4212364	3304157	351399136	3627160
1586	1-palmitoyl-GPC (16:0)	Lipid	Lysolipid	33955	LC/MS Pos Late	100001263	1525	496.34	17364-16-8	86554	78064		HMDB10382	126650048	119080016	122051776	135727040	146084240	108532560	128914320	128613112	138409472	113787856	106544160	90464312	139735840	98539152	79181472	93665648	93530384	115477432	153153632	143336064
1622	1-palmitoyl-GPE (16:0)	Lipid	Lysolipid	35631	LC/MS Pos Late	100001567	1544	454.293		9547069	7826019		HMDB11503	27024600	21063800	23221754	30368986	29442074	22616532	25850942	32862788	25742984	22986552	16711814	14459742	17107780	13095797	12723620	16786212	16184232	19630166	19313240	23456616
1669	1-palmitoyl-GPG (16:0)*	Lipid	Lysolipid	45970	LC/MS Neg	100005717	5570	483.273		3300276	2548639			3153916	1586955	1789490	1015541	262943	238426	651797	823301	2458098	664022	1398700	1097348	1652012	315738	1575658	1483454	1668525	1288624	5891354	1381642
1645	1-palmitoyl-GPI (16:0)*	Lipid	Lysolipid	35305	LC/MS Neg	100001655	5564	571.289					HMDB61695	30797888	19275014	17102994	9721158	2764715	1749725	7962412	8260057	26070138	6326155	7997468	3737850	4528776	917216	9225726	8214795	11906152	4564563	9091421	7959867
1671	1-palmitoyl-GPS (16:0)*	Lipid	Lysolipid	46130	LC/MS Neg	100005805	5572	496.268		9547100	7826050			18381860	7026094	8209877	6391512	1999583	1693137	5430675	9925702	17078648	4814684	4165791	3379610	3000291	756002	6133743	9972647	10945640	6241198	9671167	10301314
1721	1-palmitoylglycerol (16:0)	Lipid	Monoacylglycerol	21127	LC/MS Neg	100000827	6400	255.233	542-44-9	14900	14201		HMDB31074	30239828	124186704	87707656	129364144	5629802	5167344	18698320	6713351	188282320	6233528	22042348	11915200	80240512	5400768	23987860	7851193	24310960	15080381	597116864	59116640
2070	1-palmityl-GPC (O-16:0)	Lipid	Lyso-phospho-ether	20458	LC/MS Pos Late	100000611	1573	482.361	52691-62-0	3983	3845			618373	477726	563667	581542	752526	564410	627266	594017	727954	588160		516886	573788	469983	414882	527217	497400	636588	580159	592069
1592	1-stearoyl-GPC (18:0)	Lipid	Lysolipid	33961	LC/MS Pos Late	100001271	1606	524.371	19420-57-6	497299	435389		HMDB10384	37665872	37674924	39472424	47389600	52175804	38495280	47241892	40368496	51155624	42190600	48074604	44009136	58761312	57448088	36918376	43586564	53135536	60237312	74487344	60998248
1625	1-stearoyl-GPE (18:0)	Lipid	Lysolipid	42398	LC/MS Pos Late	100001461	1626	482.324	69747-55-3	9547068	7826018		HMDB11130	22547186	17326552	17865018	21547968	27625136	21298464	23655840	27910026	19758296	19276020	22269816	21103544	27147810	18724070	17571762	22280868	23106764	28845310	33120570	28848570
1648	1-stearoyl-GPI (18:0)	Lipid	Lysolipid	19324	LC/MS Neg	100000656	5794.3	599.32	796963-93-4		21403067		HMDB61696	93761232	80004608	74210656	44438364	13987559	8869118	37330108	37596976	166411376	32069026	56252408	31788274	50692264	9110435	62903864	80128968	99379208	45821416	124593384	68251408
1658	1-stearoyl-GPS (18:0)*	Lipid	Lysolipid	45966	LC/MS Pos Late	100004327	1634	526.314		9547101	7826051			5061373	3063672	4169203	5074696	8319173	5183211	6233503	13121719	5613400	6244243	4269272	5279518	4010353	4239231	2485968	7288504	7444299	10183462	7690238	11907173
2069	1-stearyl-GPC (O-18:0)*	Lipid	Lyso-phospho-ether	52703	LC/MS Pos Late	100009147	1653	510.392		2733532	2015318			184099	141367	96638	168184	172384	128034	149691	211871	214347	103267	75619	109255	106222	81475	80540	148309	92993	117827	133363	171490
1036	10-undecenoate (11:1n1)	Lipid	Medium Chain Fatty Acid	32497	LC/MS Neg	100001197	5085.8	183.139	1333-28-4		10771160			239200		147131	264795	408151	221000	232301	219770	329293	298891	237611	381576		239298	447965		358971	225068	340809	192991
1331	12,13-DiHOME	Lipid	Fatty Acid, Dihydroxy	38395	LC/MS Neg	62	5137	313.238	263399-35-5	10236635	8412123	C14829	HMDB04705	720183	919334	811398	1654602	1150463	698058	788226	733423	1447461	619609	507547	405368	488314	468026	482126	496244	314591	592697	953794	908725
1403	12-HETE	Lipid	Eicosanoid	37536	LC/MS Neg	100002167	5326	319.228	71030-37-0;73837-14-6	5312983	21509475		HMDB06111	9229370	6333017	5039947	4149878	5591746	5957837	6036820	9891243	7090805	8322148	4210637	7564797	5001398	5544003	5983958	10189671	10605581	8542049	6491048	8614662
1318	13-HODE + 9-HODE	Lipid	Fatty Acid, Monohydroxy	37752	LC/MS Neg	100002196	5275	295.228		43013				13709630	16704702	13680334	37115532	21744496	13922517	17024764	18431384	26341640	11557506	9760540	7443256	8510181	7565872	10563258	13111764	8807701	13441379	13439012	16807350
1404	15-HETE	Lipid	Eicosanoid	37538	LC/MS Neg	100000565	5298	319.228	54845-95-3	5280724	4444307	C04742	HMDB02110	2116827	1172823	1316518	1894598	1639568	1387787	1401827	1594527	2004481	1273510	803882	1068142	578525	787727	913803	1369201	959508	1061294	763346	1199560
1145	15-methylpalmitate	Lipid	Fatty Acid, Branched	38768	LC/MS Neg	100002945	5695	269.249		17903417				17450836	18871958	22023268	12605455	1717188	2512481	5258717	3649883	30940426	3895198	12745903	8163721	21391896	3942696	13108531	13532563	15658899	12132245	73563368	20855794
1312	16-hydroxypalmitate	Lipid	Fatty Acid, Monohydroxy	39609	LC/MS Neg	100002953	5236.2	271.228	506-13-8	10466	10034	C18218	HMDB06294	2086900	2221413	2051994	2458633	2051062	2026753	2160630	2985375	3473011	1352895	1191770	1208815	1351003	1217450	1226488	1265051	1218912	1097826	2503301	1380795
1148	17-methylstearate	Lipid	Fatty Acid, Branched	38296	LC/MS Neg	100002356	5993	297.28	2724-59-6	3083779	2340933			4755579	4757814	6078216	5313486	382411	409908	935809	970502	7154577	845620	3934423	2208714	5252834	771966	3838438	2885647	2676593	2575770	31454292	5734919
1334	19,20-DiHDPA	Lipid	Fatty Acid, Dihydroxy	46286	LC/MS Neg	100002844	5212	361.238		16061148	17220827			343297	330778	313290	458540	516186	416529	377802	453122	754809	374782	191499	265743	202631	278668	194391	116838	212178	233117	244212	164589
2621	2'-deoxyadenosine 5'-monophosphate	Nucleotide	Purine Metabolism, Adenine containing	46333	LC/MS Neg	100000485	1315	330.061	653-63-4	12599	601	C00360	HMDB00905	277792	23997	34791		150241	353641	217894	355464	90821	230059	269469	489341	223565	366985	307717	553064	376802	479332	195095	140325
2704	2'-deoxycytidine	Nucleotide	Pyrimidine Metabolism, Cytidine containing	15949	LC/MS Pos Early	100000125	2193	228.098	951-77-9	13711	13117	C00881	HMDB00014	2160292	1271599	1502465	1041003	2093100	2008462	2304878	2364694	1597979	2112119	1938522	2252976	1516318	1756582	2494493	2942659	1788006	2455208	1789093	2677013
2702	2'-deoxycytidine 5'-monophosphate	Nucleotide	Pyrimidine Metabolism, Cytidine containing	533	LC/MS Pos Early	298	975	308.064	1032-65-1	13945	5414501	C00239	HMDB01202	716225	198525	325113	267872	582422	755183	566403	931766	306862	485077	650863	1025877	634153	860482	768336	1080173	932261	1272465	500549	404229
2652	2'-deoxyguanosine	Nucleotide	Purine Metabolism, Guanine containing	1411	LC/MS Neg	348	1751	266.089	961-07-9	187790	163230	C00330	HMDB00085	123372	82382	74953	36398	205316	129346	171432	145468	194077	96914	210589	159939	194838	210478	200058	177447	138428	181844	191629	377823
2587	2'-deoxyinosine	Nucleotide	Purine Metabolism, (Hypo)Xanthine/Inosine containing	15076	LC/MS Neg	100000135	1688	251.079	890-38-0	65058	58569	C05512	HMDB00071	532019	409833	361766	357301	664261	453107	719087	641369	861965	462142	433830	362151	391371	437707	445264	486628	395391	479059	368429	951855
2682	2'-deoxyuridine	Nucleotide	Pyrimidine Metabolism, Uracil containing	1412	LC/MS Neg	536	1586	111.02	951-78-0	13712	13118	C00526	HMDB00012	93459	83234	88289		119217	181954	152427	131650	167208	159566	56697		163576	99207	92881	95615	78759	134952	94331	89243
3000	2,3-dihydroxyisovalerate	Xenobiotics	Food Component/Plant	38276	LC/MS Polar	100002417	1050	133.051	1756-18-9	677	657	C04039	HMDB12141	107152			53230	83304			124060	76443	101003				134466				101221	148346
829	2,3-diphosphoglycerate	Carbohydrate	Glycolysis, Gluconeogenesis, and Pyruvate Metabolism	15664	LC/MS Neg	1227	555	264.952	102783-53-9	186004	161681	C01159	HMDB01294	1710474	1991946	2388622	1515678	336373	1209425	1116802	1155272	796656	3254720	1233716	2162359	2280305	2046663	1568607	2087725	1886020	2094436	5012439	1433331
84	2-aminoadipate	Amino Acid	Lysine Metabolism	6146	LC/MS Pos Early	381	1912	162.076	542-32-5;1118-90-7	469	456	C00956	HMDB00510	35409936	49297656	81982184	74194144	34429044	31942148	37416280	24119604	72058056	53367188	52278908	31197436	54065368	50367984	46644024	58316512	42015456	43592244	61000600	53174800
326	2-aminobutyrate	Amino Acid	Methionine, Cysteine, SAM and Taurine Metabolism	42374	LC/MS Pos Early	1128	2059	104.071	1492-24-6	439691	388757	C02261	HMDB00650	35890568	26467108	26576632	20771272	34477544	36850552	39215024	42618096	50966664	36936212	22744256	20383472	20258360	19379268	22243944	29384794	24464812	25492632	27988384	26468464
1212	2-aminoheptanoate	Lipid	Fatty Acid, Amino	43761	LC/MS Pos Early	100004542	3160	146.118	1115-90-8	227939	198338			666441	264682	231239	436042	492837	517996	448128	503402	419660	637885	408135	459142	404098	335379	489618	893429	477526	815580	616320	542395
3628	2-aminophenol sulfate	Xenobiotics	Chemical	43266	LC/MS Neg	100004322	1677	188.002		181670	158022		HMDB61116	148927	242752	203208	63420	97929	213950	170776	210845	53211		60611	155405	161015		195683	80590	32434	22769	61924	70254
1610	2-arachidonoyl-GPC (20:4)*	Lipid	Lysolipid	33387	LC/MS Neg	100001554	5965	618.341			21403158		HMDB61699	11495992	16927820	14336879	9261045	714016	712323	5232440	2367997	36852416	2336240	7950939	4103664	3751870	863049	9633616	7948429	6918779	4922685	8769142	13713816
1636	2-arachidonoyl-GPE (20:4)*	Lipid	Lysolipid	32815	LC/MS Neg	100001674	5793	500.278						50844932	36892728	36945000	19033224	3835364	3427412	17031996	16321660	53491924	13665689	23239272	13324323	11305818	2503006	27048632	35589984	24392012	16930740	15109208	39979120
1657	2-arachidonoyl-GPI (20:4)*	Lipid	Lysolipid	38077	LC/MS Neg	100002470	5443	619.289						15090885		8153814		1535802	969005	4803992	2786487	20774584	2624112	5592524	3520860		1234827	7800931	7279296	8991809	4928848		7264355
1732	2-arachidonoylglycerol (20:4)	Lipid	Monoacylglycerol	19266	LC/MS Neg	100000584	6170	303.233	53847-30-6	5282280	4445451	C13856	HMDB04666	1636937	1104396	1846262	590862			383470		2115409	263875	427578	482846	1720195		925985	442297	617634	364684	11168131	646388
1608	2-dihomo-linolenoyl-GPC (20:3n3 or 6)*	Lipid	Lysolipid	35884	LC/MS Pos Late	100001558	1500	546.355			21403161			2648679	7668972	8275568	13800471	5897960	3268184	5890584	2537132	8031707	2301609	8879046	4624443	4574626	5748572	5667798	4477242	3401950	5676922	2995295	19671472
1618	2-docosahexaenoyl-GPC (22:6)*	Lipid	Lysolipid	46203	LC/MS Neg	100001565	5760	642.341			21403168			10134576	15055788	13233897	7967980	729933	566343	4017805	1587093	22646844	1731029	5230903	2570733	2630975	597972	6128945	4468342	5067520	2823873	5289572	9508907
1638	2-docosahexaenoyl-GPE (22:6)*	Lipid	Lysolipid	34258	LC/MS Neg	100002061	5707	524.278						33347176	20855396	22359036	10384193	3080115	1584015	9897285	8952380	26123052	8940265	9266056	6476485	5471442	1398255	11714370	18137632	13316794	8311281	7251900	20534538
1162	2-hydroxyadipate	Lipid	Fatty Acid, Dicarboxylate	31934	LC/MS Polar	100001153	3000	161.046	18294-85-4	193530	167943	C02360	HMDB00321	5815052	2360922	2353300	2401032	2434246	2603938	5207940	2262424	2475012	3079947	1601422	3252342	1326819	1545331	3115139	3593225	1286144	1506424	1438561	1503261
345	2-hydroxybutyrate/2-hydroxyisobutyrate	Amino Acid	Methionine, Cysteine, SAM and Taurine Metabolism	52281	LC/MS Polar	100008928	1258	103.04						3007740	2495693	3367664	3018374	2147715	2290611	2584534	2411594	4790626	2143705	2001109	2222636	2394275	2455666	2476448	2439813	2519321	3242932	2354510	2684766
1159	2-hydroxyglutarate	Lipid	Fatty Acid, Dicarboxylate	37253	LC/MS Polar	100002070	3352.8	147.03	40951-21-1	43	42	C02630	HMDB00606	59889124	49727720	62669540	53250164	80196320	86353152	72486784	70661896	68587256	71108136	67377040	85447560	69656008	85990944	66765876	71210760	75080776	76800352	67440424	66895028
1293	2-hydroxypalmitate	Lipid	Fatty Acid, Monohydroxy	35675	LC/MS Neg	100001579	5511.2	271.228	764-67-0	92836	83805		HMDB31057	7796878	3121839	2615411	2314098	810056	1332805	2467920	2287176	5674019	1900266	3830358	3343113	2801640	1328781	5030542	7023075	6565817	7970801	7049275	3274806
1294	2-hydroxystearate	Lipid	Fatty Acid, Monohydroxy	17945	LC/MS Neg	1239	5695	299.259	629-22-1	69417	62625	C03045		2663479	829663	762939		283193	339054	723464	597767	1812204	729315	1433877	958595	810266	301186	980089	2028438	1971921	1477386	1832069	1020615
1598	2-linoleoyl-GPC (18:2)*	Lipid	Lysolipid	35257	LC/MS Neg	100001557	6013.2	594.341			21403160			30397346	47195744	38658728	29376718	1762923	1894941	12952537	6768994	72734296	4285961	17144986	6755790	7902035	1580442	19723552	13291852	13424276	9610073	19727120	41396476
1632	2-linoleoyl-GPE (18:2)*	Lipid	Lysolipid	36593	LC/MS Neg	100001776	5813	476.278						13461986	10868546	10148016	6762565	1815512	557377	5003159	4425360	15442451	3448848	5456543	2906308	2037532		6520921	9277669	5583899	3833563	5958599	11053018
1729	2-linoleoylglycerol (18:2)	Lipid	Monoacylglycerol	32506	LC/MS Neg	100000987	6250	279.233	3443-82-1	5365676	4517636		HMDB11538	26799384	19519956	17326184	17122736	1480645	2080156	7394766	4229837	49122660	4808499	6968137	4155714	36892440	874620	8235797	5005379	5659038	6428134	486882976	5549648
287	2-methylbutyrylcarnitine (C5)	Amino Acid	Leucine, Isoleucine and Valine Metabolism	45095	LC/MS Pos Early	100001509	3035	246.17	31023-25-3	6426901	4932320		HMDB00378		502581	809601	391227	836457	835311	559322	710098	904678	823630	1149801	2377600	2422058	2518391	1698230	1635698	2952916	2362066	1885406	1586182
288	2-methylbutyrylglycine	Amino Acid	Leucine, Isoleucine and Valine Metabolism	31928	LC/MS Pos Early	100001155	2000	160.097	52320-67-9	193872	168243		HMDB00339	688182	763730	831892	611239	846382	715232	680641	728559	756410	620072	273014	699099	480341	453266	581846	529782	642503	761910	764311	553122
1025	2-methylcitrate/homocitrate	Energy	TCA Cycle	52282	LC/MS Neg	100008929	575	205.035						601971	831417	542805	354915	582318	487315	476530	325669	578282	560147	520538	498946	447468	392382	294582		344055	482285	421052	560303
1227	2-methylmalonyl carnitine	Lipid	Fatty Acid Synthesis	35482	LC/MS Pos Early	100001596	2440	262.129	149181-64-6	53481628	21403178		HMDB13133				247093	110283		80090		232590		644650	585974	696073	685748	565011	570791	520060	488703	647774	416893
1596	2-oleoyl-GPC (18:1)*	Lipid	Lysolipid	48259	LC/MS Neg	100001556	6150	596.357			21403159		HMDB61701	17101476	32278082	16335104	14217528	2190752	1677807	10792366	6287976	40368128	4167949	23225618	9737253	13699207	2099503	26361640	19714428	22595168	11980173	23095176	49383336
1628	2-oleoyl-GPE (18:1)*	Lipid	Lysolipid	45455	LC/MS Neg	100001651	6000	478.294						7382086	5287683	7699008	3661611	1951668	936789	3590891	3877049	10148295	2268548	6353740	4860273	7210790	1125145	7626075	10880913	9575393	6399640	11964510	13117670
1675	2-oleoyl-GPG (18:1)*	Lipid	Lysolipid	46196	LC/MS Neg	100005719	5563	509.288						3005320	2204506	2166232	1269729	150292		666070	496233	3910725	504981	5671341	4928566	2675992	1414365	7461005	6668061	12950701	7471235	20134708	4180782
1727	2-oleoylglycerol (18:1)	Lipid	Monoacylglycerol	21232	LC/MS Neg	100000943	6200	281.249	3443-84-3	5319879	4478086			51390500	57605096	48081688	40354976	5731021	13576239	21152740	11798263	125579824	10454024	35341700	36221544	349239008	11984276	62078332	31054988	53523932	45644128	2867471360	45391672
1589	2-palmitoleoyl-GPC (16:1)*	Lipid	Lysolipid	35819	LC/MS Pos Late	100001561	1425	494.324			21403164			1607658	4445420	5693676	4247483	2756012	2199371	3093402	1678523	2932692	1145577	1827403	745785	959078	650575	1039553	602989	776610		668852	3587222
1741	2-palmitoleoylglycerol (16:1)*	Lipid	Monoacylglycerol	52432	LC/MS Neg	100008953	6016	253.217						8287231	5867493	9956264	4356552	365485		2052755	892683	10964980	1054038	1421982	7480782	8807751	872952	2456328	994150	1591944	1790879	70955840	1381471
1587	2-palmitoyl-GPC (16:0)*	Lipid	Lysolipid	35253	LC/MS Neg	100001562	6215	570.341		15061532	21403165		HMDB61702	12315492	10818736	6567576	6265086	1759572	1991496	5850421	4783185	20233526	3973737	8267512	3337995	8407892	971699	10419553	10516643	12691130	5580895	19041968	11621059
1623	2-palmitoyl-GPE (16:0)*	Lipid	Lysolipid	45452	LC/MS Neg	100001652	5919	452.278						10286745	7089350	8486063	5525864	1967293	1538559	6764994	4754728	12675313	3713010	5925121	2854344	4164439	896350	6672811	7111399	7389539	4999701	10195927	9081113
1722	2-palmitoylglycerol (16:0)	Lipid	Monoacylglycerol	33419	LC/MS Neg	100001048	6200	255.233	23470-00-0	123409	110006		HMDB11533	9308078	1824600	15911981	15153089	1176642		929734		25740270	1938295	4122422	2722029	23174088	1314247	3223177		1341109	3427534	183680832	8934082
1626	2-stearoyl-GPE (18:0)*	Lipid	Lysolipid	41220	LC/MS Neg	100003901	6350	480.31			24769218			3864627	1647223	1156784	763538	120140	301603	972687	3854893	2496220	1244524	3021972	2169466	6215087	305863	2165483	9998717	4021964	1362433	7689700	8409909
1649	2-stearoyl-GPI (18:0)*	Lipid	Lysolipid	39223	LC/MS Neg	100003008	5728	599.32						4269011	3790015	4105911	2515639	968806	449323	2021882	1377681	6089826	1486698	3067357	1869470	2763502	504194	2908367	2972950	4107976	1871043	7267888	3615092
2749	3'-dephosphocoenzyme A	Cofactors and Vitamins	Pantothenate and CoA Metabolism	18289	LC/MS Neg	100000138	2013	686.142	3633-59-8	444485	392407	C00882	HMDB01373	3333030	7244942	7155054	8462240	6232996	4325996	5788675	6668305	4190700	2369582	9201982	6103654	8013607	7936860	7797701	5684871	7715915	7360422	6580476	14143078
176	3-(3-hydroxyphenyl)propionate sulfate	Amino Acid	Phenylalanine and Tyrosine Metabolism	45415	LC/MS Neg	100005391	1294	245.013	86321-32-6	187488	162993			71486	35818	74117		45409	155262	149896	66551							48248		29069	82806	147061	26223
129	3-(4-hydroxyphenyl)lactate	Amino Acid	Phenylalanine and Tyrosine Metabolism	32197	LC/MS Neg	240	1379	181.051	6482-98-0	9378	9010	C03672	HMDB00755	1418144	1300077	1743667	1393553	2075754	2259765	2302941	2173226	1342249	1101225	2368880	1925809	1570945	1861636	1808997	1605463	1701890	1962474	1156422	1813253
2714	3-aminoisobutyrate	Nucleotide	Pyrimidine Metabolism, Thymine containing	1566	LC/MS Pos Early	1114	2215	104.071	10569-72-9;214139-20-5	64956	58481	C05145	HMDB03911	6903631	7108131	7477188	6846541	5646688	5676565	6444517	6176486	8799743	9070753	5600555	3290696	3545693	3853699	4670521	5579768	3663974	4463987	4081481	5065929
1798	3-hydroxy-3-methylglutarate	Lipid	Mevalonate Metabolism	531	LC/MS Polar	112	2700	161.046	503-49-1	1662	4573695	C03761	HMDB00355	7876584	4960252	4168112	5366571	10317332	9723254	8357850	9762269	11917966	4665965	5980316	5197071	4239187	4361229	5241602	5343580	5827314	5739836	4807173	4663881
1286	3-hydroxybutyrate (BHBA)	Lipid	Ketone Bodies	542	LC/MS Polar	254	1443.3	103.04	625-72-9	441	428	C01089	HMDB00357	3677301	4081999	4166863	3849453	6186973	5006250	5800093	9183732	12032903	2279927	2657584	8207127	4601481	3858069	3474194	2877410	4026405	4541938	2981950	3688828
1257	3-hydroxybutyrylcarnitine (1)	Lipid	Fatty Acid Metabolism(Acyl Carnitine)	43264	LC/MS Pos Early	100003926	2400	248.149		53481617			HMDB13127	11902157	14853935	17012712	18276604	17582528	23631406	29127376	26403866	44732892	7436929	17301904	26310708	21677658	29401560	16802962	8454040	32621622	31231136	24478906	26090920
1258	3-hydroxybutyrylcarnitine (2)	Lipid	Fatty Acid Metabolism(Acyl Carnitine)	52984	LC/MS Pos Early	100009271	2340	248.149						3384471	7389714	9874860	8565547	7261673	8397500	8647897	8924880	16520726	5711953	18449704	9669949	14106315	18324390	16835052	13062915	18542828	14467232	17473820	20057904
1298	3-hydroxydecanoate	Lipid	Fatty Acid, Monohydroxy	22053	LC/MS Neg	100000997	4634.7	187.134	5561-87-5	26612	24790		HMDB02203	220106	94878	163191	158401	240883	310848	266491	439753	227084	223634	235032	543718	397215	476140	473118	532812	660702	786136	586033	471989
301	3-hydroxyisobutyrate	Amino Acid	Leucine, Isoleucine and Valine Metabolism	1549	LC/MS Polar	111	1619.1	103.04	2068-83-9	87	10140307	C06001	HMDB00336	1204332	1264228	1508415	1140804	1848375	1739085	1631594	2086903	1444276	1039825	831989	1682137	1405440	1038293	1154864	861895	1144196	919889	1097280	1222153
1300	3-hydroxylaurate	Lipid	Fatty Acid, Monohydroxy	32457	LC/MS Neg	100001112	5175	215.165	53941-38-1	94216	85026		HMDB00387	585919	345436	275348	395241	563178	535524	579823	636346	578925	513187	316709	608714	598764	664556	909308	626436	1097937	1450775	1158856	859231
1297	3-hydroxyoctanoate	Lipid	Fatty Acid, Monohydroxy	22001	LC/MS Neg	100000773	3446	159.103	88930-08-9	26613	24791		HMDB01954							35353	248638	165312	162486		323092	152611		243397	281397	300851	413380	281058	256958
217	3-indoxyl sulfate	Amino Acid	Tryptophan Metabolism	27672	LC/MS Neg	100000467	2222.2	212.002	2642-37-7	10258	9840		HMDB00682	3262473	2831707	2736683	2204252	2348913	2789288	1957044	2575986	1126478	1506811	1810619	1304925	2114529	1607168	2522623	1281900	1234689	1200820	2715875	1511069
103	3-methyladipoylcarnitine	Amino Acid	Lysine Metabolism	52939	LC/MS Pos Early	100006622	2803	304.175						20145252	10494687	11652866	13286793	35183780	10099499	16734451	55256476	19665956	15188946	1656811	1174885	809988	1376076	2109000	2451798	1012092	1094413	1399643	1809454
2696	3-methylcytidine	Nucleotide	Pyrimidine Metabolism, Cytidine containing	35132	LC/MS Pos Early	100001466	2176	258.108	21028-20-6	159649	9164190			1906564	1221606	912002	518050	1941194	2073017	1744811	3323224	1014551	1384541	686471	872372	710209	1095107	945786	833061	1098867	910349	959507	739494
58	3-methylhistidine	Amino Acid	Histidine Metabolism	15677	LC/MS Pos Early	100000042	2670	170.092	368-16-1	64969	58494	C01152	HMDB00479	21489604	28137672	33471570	25235040	19549182	27098760	20525868	24145172	27926682	31159648	25484854	18265172	23191546	23200660	21757524	24762728	22000386	18913262	21880732	24890112
835	3-phosphoglycerate	Carbohydrate	Glycolysis, Gluconeogenesis, and Pyruvate Metabolism	1414	LC/MS Neg	132	583	184.986	80731-10-8	724	10669764	C00597	HMDB00807	4328770	4617826	3994952	3583733	6226147	3966071	3651140	4078285	2943982	5736934	3273258	4026393	4466071	4918660	3980356	4269567	5310820	4752030	8085379	4977175
2684	3-ureidopropionate	Nucleotide	Pyrimidine Metabolism, Uracil containing	3155	LC/MS Pos Early	1053	875	133.061	462-88-4	111	109	C02642	HMDB00026	1615441	1299472	891207	843475	4894426	3551418	3309417	3144280	1742473	1821343	25810460	30350008	31088276	35126832	29778976	27554416	51137176	43632424	32041282	22579840
398	4-guanidinobutanoate	Amino Acid	Guanidino and Acetamido Metabolism	15681	LC/MS Pos Early	100000096	2320	146.092	463-003;463-00-3	500	486	C01035	HMDB03464	44987052	81977152	102475840	43740568	51768240	71951920	47043052	69895352	35174820	78031248	178790368	89241160	98414920	76854720	112063032	125342624	121427448	65345104	81010040	118842992
412	4-hydroxy-nonenal-glutathione	Amino Acid	Glutathione Metabolism	48487	LC/MS Neg	100006240	3319.2	462.192	99927-70-5					3907081	2546090	3374300	4458150	4175068	5612342	6068151	6468695	2990303	3803906	1746370	2186001	1321406	2911173	3140794	3658219	2384462	3625654	1442988	3723342
74	4-imidazoleacetate	Amino Acid	Histidine Metabolism	32349	LC/MS Pos Early	100001207	2055	127.05	645-65-8	96215	86856	C02835	HMDB02024	1664917	2555206	2264935	1586996	1311544	1941076	1858606		1570325	2549174	1531584	822745		545730	1012295		527989	781651	602596
98	5-aminovalerate	Amino Acid	Lysine Metabolism	18319	LC/MS Pos Early	100000454	2220	118.086	660-88-8	138	135	C00431	HMDB03355	25254494	14957230	20875424	18526732	26324978	20370270	19033248	20457772	29793612	22020324	16528332	13335442	12026193	13625069	14499164	25324634	17796444	19341950	14143869	17380656
1038	5-dodecenoate (12:1n7)	Lipid	Medium Chain Fatty Acid	33968	LC/MS Neg	100001232	5224	197.155	2430-94-6	5312378	4471803		HMDB00529	1312766	1260164	1288621	1611213	1894390	1400211	1377494	2231448	2946324	1040706	877652	1673380	1617718	1055842	1129889	1022884	1205351	1218181	1439732	947653
233	5-hydroxyindoleacetate	Amino Acid	Tryptophan Metabolism	437	LC/MS Neg	71	1510.2	190.051	54-16-0	1826	1760	C05635	HMDB00763	42288	34999	26036		102415	36283	35798	60463	32174	54225	37696	47028	61587	78325	76536	68013	110488	66901	122642	45707
2705	5-methyl-2'-deoxycytidine	Nucleotide	Pyrimidine Metabolism, Cytidine containing	38159	LC/MS Pos Early	100002300	2303	242.114	838-07-3	440055	389065	C03592	HMDB02224	220740	153173	120040	91549	181505	185257	248185	212599	220313	276356	203477	280832	145052	227632	247851	320824	175464	231730	158746	313639
2780	5-methyltetrahydrofolate (5MeTHF)	Cofactors and Vitamins	Folate Metabolism	18330	LC/MS Neg	1244	1820	458.179	68703-91-3;68792-52-9	146	143	C00440	HMDB01396	498866	278715	93849	108967	619252	1013114	593911	1093071	236521	316163	528206	1364751	814613	951811	523412	657883	1008129	969944	810234	580453
389	5-methylthioadenosine (MTA)	Amino Acid	Polyamine Metabolism	1419	LC/MS Pos Early	212	2752	298.097	2457-80-9	439176	388321	C00170	HMDB01173	26330972	33203296	38186484	34416520	25887098	27488722	26810074	27963848	36528772	25069492	42374748	30196856	29109944	38473864	36512512	37191760	34685412	43708984	33346816	40415728
2671	5-methyluridine (ribothymidine)	Nucleotide	Pyrimidine Metabolism, Uracil containing	35136	LC/MS Neg	100001446	1778.1	257.078	1463-10-1	445408	393058		HMDB00884		20828		17885	81721	107998	59399	103846	64745	77109	55847	85807	45411	80560	59998	89588	62671	104795	57010	88706
408	5-oxoproline	Amino Acid	Glutathione Metabolism	1494	LC/MS Neg	1021	738.5	128.035	98-79-3	7405	7127	C01879	HMDB00267	29837278	18091674	13786971	13066269	25731252	29600618	28187578	32814192	29756772	30287924	17931040	22687456	20136524	20970320	17658192	23029000	22699276	22380302	22893672	18259104
848	5-phosphoribosyl diphosphate (PRPP)	Carbohydrate	Pentose Phosphate Pathway	36840	LC/MS Neg	166	570	308.978	108321-05-7	7339	1012	C00119	HMDB00280	267586	284982	284292	266129	268225	330770	378451	491709	427919	249281	222961	225271	353051	265298	234719	369419	182538	267946	468496	268488
1996	6-beta-hydroxylithocholate	Lipid	Secondary Bile Acid Metabolism	36807	LC/MS Neg	100001625	4830	391.285	668-49-5	5283821	4446909	C15515	HMDB00811	3898235	2617661	2446224	2843823	1248512	2100382	1996392	1904497	1236151	2132343	832810	1361664	629349	521926	2062481	1512784	295128	690753	1177624	262889
2010	6-oxolithocholate	Lipid	Secondary Bile Acid Metabolism	46336	LC/MS Neg	100001068	5033	389.27	2393-61-5	164960	144621			525241	467202	419477	300714	126439	332925	246674	172936	161685	390931	188185	301668	169844	101129	368693	411845		105408	263694
104	6-oxopiperidine-2-carboxylic acid	Amino Acid	Lysine Metabolism	43231	LC/MS Pos Early	100004499	1432	144.066	34622-39-4	3014237	2282737			2006807	640480	282686	350230	159515	503197			826348	404663	251996	339871	841205	1525832	762689	1253232	1219592		821864	373249
844	6-phosphogluconate	Carbohydrate	Pentose Phosphate Pathway	15442	LC/MS Neg	100000341	583.9	275.017	921-62-0;53411-70-4	91493	82615	C00345	HMDB01316	7996753	6695231	4972807	3153198	4472517	6036141	6959059	8106624	4541309	6075900	1498760	2040288	922976	1911409	1663480	1965944	2004903	1928609	680248	922554
2779	7,8-dihydrofolate	Cofactors and Vitamins	Folate Metabolism	1708	LC/MS Neg	173	1547.2	442.148	4033-27-6	98792	641	C00415	HMDB01056	573421	395528	451476	323042	607879	627878	585152	639741	466513	430755	163031	111587	113357	139231	165487	182287	49320	81384	112207	194520
1820	7-alpha-hydroxy-3-oxo-4-cholestenoate (7-Hoca)	Lipid	Sterol	36776	LC/MS Neg	100001609	5288.1	429.301	115538-85-7	3081085	2338765	C17337	HMDB12458	125135	49111			101306	213100	136028	136153		216288	137244	165657	101773	137413	122154	194979	135226	124757	67406
1851	7-hydroxycholesterol (alpha or beta)	Lipid	Sterol	47890	LC/MS Pos Late	100005999	1930	367.336						980742	536449	663092	1095946	1242391	981078	945135	1278975	908081	1294264	643068	737542	670045	575025	719723	1552885	1160742	1556033	1060265	1947125
2638	7-methylguanine	Nucleotide	Purine Metabolism, Guanine containing	35114	LC/MS Pos Early	100001456	2175	166.072	578-76-7	11361	10883	C02242	HMDB00897	1365174	1036724	1405684	1069001	1496734	1425322	1173036	1587999	1014740	1003984	851768	1063870	527977	720593	1141803	564035	733427	963401	1276651	866212
1332	9,10-DiHOME	Lipid	Fatty Acid, Dihydroxy	38399	LC/MS Neg	179	5180	313.238	263399-34-4	9966640	8142232	C14828	HMDB04704	386603	443618	363509	1073949	552482	365668	329479	444751	613106	339755	247417	188711	368080	224820	241462	318479	263774	333964	620150	433632
1228	acetyl CoA	Lipid	Fatty Acid Metabolism	43840	LC/MS Neg	1830	1691	403.556	102029-73-2	444493	392413	C00024	HMDB01206		181883	290977	245613	100344	26313	70040		540982						46941	48756				145604
1256	acetylcarnitine	Lipid	Fatty Acid Metabolism(Acyl Carnitine)	32198	LC/MS Pos Early	100000802	2282	204.123	5080-50-2	1	5406074	C02571	HMDB00201	28257514	224994288	316697664	274828032	123962704	37130992	93766480	26735024	300449632	83640848	15884527	3937082	9383356	12573938	18423744	17853756	12109097	3622358	8953097	243937424
1026	acetylphosphate	Energy	Oxidative Phosphorylation	15488	LC/MS Polar	1211	4013.9	138.98	94249-01-1	186	181	C00227	HMDB01494	4681032	2882829	6138042	2329143	2607067	5265740	1101107	1825220	3043427	7746214	479085	1850683	535706	2798644	1075781	810915	1354788	1695602	1086916	1048649
2603	adenine	Nucleotide	Purine Metabolism, Adenine containing	554	LC/MS Pos Early	880	2221	136.062	73-24-5	190	185	C00147	HMDB00034	58861600	46366776	46617048	27651296	47900492	71094608	56318528	63840072	67233552	53353476	51381220	55347124	42724480	61559928	46687708	43147040	58171116	45266052	38794380	41520920
2602	adenosine	Nucleotide	Purine Metabolism, Adenine containing	555	LC/MS Pos Early	798	2169	268.104	58-61-7	60961	54923	C00212	HMDB00050	134699488	80047640	99850288	82839728	86466616	105569272	131858888	153942640	151036576	91794328	68501672	69998016	63302960	92285936	95380288	118476488	140924944	94561336	78826472	85364208
2597	adenosine 2'-monophosphate (2'-AMP)	Nucleotide	Purine Metabolism, Adenine containing	36815	LC/MS Neg	100001694	1497.7	346.056	130-49-4	94136		C00946	HMDB11617	2952285	4644493	4999032	5538138	5896746	2034159	3259513	2389567	6896385	2892204	3047495	3130471	1885517	3119391	3050407	2907904	2316193	2223463	1508582	4188021
2598	adenosine 3',5'-cyclic monophosphate (cAMP)	Nucleotide	Purine Metabolism, Adenine containing	2831	LC/MS Neg	207	1952.2	328.045	60-92-4	6076	268	C00575	HMDB00058	89527	65886	95869	76816	114371	95077	87394	95146	89914	90348	123164	104277	89714	169354	121121	114972	129475	157488	119727	198724
2600	adenosine 3',5'-diphosphate	Nucleotide	Purine Metabolism, Adenine containing	15691	LC/MS Neg	1214	575	426.022	75431-54-8	159296	19951095	C00054	HMDB00061	2272040	2509712	2079147	2642688	2214454	2361681	2279418	3472797	2643903	2686411	2929592	4617382	1669922	4051400	2640069	4185751	4101614	3378468	1060463	1601363
2596	adenosine 3'-monophosphate (3'-AMP)	Nucleotide	Purine Metabolism, Adenine containing	35142	LC/MS Neg	100001449	1245	346.056	84-21-9	41211	10463793	C01367	HMDB03540	939309	1474512	1951215	1960125	1663205	748722	1040445	932829	1960101	939096	1218237	1617161	1094679	1350628	1229790	1581587	1270528	1364425	1292237	2039514
2594	adenosine 5'-diphosphate (ADP)	Nucleotide	Purine Metabolism, Adenine containing	3108	LC/MS Neg	208	680	426.022	20398-34-9	6022	5800	C00008	HMDB01341	2608484	2473146	2498432	2088886	1791112	1213554	836305	1542488	2519004	1475310	2069777	1899652	1801617	826195	2210728	2146616	2393419	2721563	1702399	3388987
2741	adenosine 5'-diphosphoribose (ADP-ribose)	Cofactors and Vitamins	Nicotinate and Nicotinamide Metabolism	558	LC/MS Pos Early	215	553	560.079	68414-18-6	192	3674071	C00301	HMDB01178	32052818	63604808	84196480	94342888	67641496	32756808	51026216	54826048	141263808	106308384	21973924	17973348	23968144	24343988	14247742	15693963	31110676	6762452	26589680	41337856
2595	adenosine 5'-monophosphate (AMP)	Nucleotide	Purine Metabolism, Adenine containing	32342	LC/MS Pos Early	209	1013	348.07	149022-20-8	6083	10239183	C00020	HMDB00045	272653760	328459520	459544704	487044288	340956672	274194880	367811008	186312240	317599392	313651520	607954752	587346240	504536960	467595200	557271744	706224192	460932800	688619072	463132288	490159840
877	adenosine-5'-diphosphoglucose	Carbohydrate	Pentose Metabolism	35652	LC/MS Neg	100001644	901.9	588.075	15839-70-0;102129-65-7	16500	193	C00498	HMDB06557	311344	467789	392260	143613	622782	373499	452331	237584	258919		823876	565089	701596	583517	766801	649615	777071	612656	1200468	1219530
2601	adenylosuccinate	Nucleotide	Purine Metabolism, Adenine containing	18360	LC/MS Neg	1303	560	230.53	19046-78-7	195	190	C03794	HMDB00536	6254334	10726071	12416669	8558993	7561484	8388325	6842517	1910327	16071111	7452508	9176005	11865829	10203832	10784843	11634158	10286805	7443559	13064685	7712891	4153324
1277	adipoylcarnitine	Lipid	Fatty Acid Metabolism(Acyl Carnitine)	52988	LC/MS Pos Early	100006614	2558	290.16			28540385			34515524	31488040	27506192	28385764	46150792	44694496	47673036	49396488	73003440	39080236	30112342	34125608	22943868	26122902	41265900	46168216	35072336	45715952	38256580	48510556
2576	AICA ribonucleotide	Nucleotide	Purine Metabolism, (Hypo)Xanthine/Inosine containing	38325	LC/MS Pos Early	216	797	339.07	3031-94-5	65110	195	C04677	HMDB01517	112536			171633	237617	196174	210068	384742	329367			148834	166444	216019	160945	86754	312141	342401	194900	128524
25	alanine	Amino Acid	Alanine and Aspartate Metabolism	1126	LC/MS Pos Early	811	1700	90.055	56-41-7	5950	5735	C00041	HMDB00161	773559744	770749824	784125568	582803456	521272704	617529344	596009536	530985248	602064192	726566976	602886528	479286624	586148608	521826784	576439040	570829312	524178880	582832448	611968064	519469120
437	alanylalanine	Peptide	Dipeptide	15129	LC/MS Polar	100000113	1818.6	159.078	1948-31-8	5484352	4588478		HMDB28680	3353671	5922244	5396066	12510575	4780515	3975769	4558902	1995274	8331276	3842671	4830840	3311728	3018665	2696220	5244440	1985441	1648647	2417311	3659584	6692299
439	alanylasparagine	Peptide	Dipeptide	37099	LC/MS Pos Early	100001897	1839	204.098	1999-41-3	3888401;259612	227860			878011	1349054	1416454	2039213	1236798	985994	1208548	803958	1282060	883770	1202198	896752	973719	793737	1217872	355137	524916	920689	954970	1431148
441	alanylglutamate	Peptide	Dipeptide	37064	LC/MS Pos Early	100001895	2080	219.098		656476	570863			1677252	1700943	1825593	4361969	1387268	1330313	1390145	1589860	1479712	1455146	1239133	1805475	1097902	1016753	1473633	1574119	769807	1151028	1433079	1775111
442	alanylglutamine	Peptide	Dipeptide	37106	LC/MS Pos Early	100001894	1965	218.114	39537-23-0	542027	471999			2324930	4899779	4793350	9392140	4186687	3881871	4066896	1607525	3924934	3254383	3636096	3198922	3659113	3267181	3551165	1147005	483042	3817187	4051384	4829896
446	alanylleucine	Peptide	Dipeptide	37093	LC/MS Pos Early	100001890	3055	203.139	1638-60-4	259583	227831		HMDB28691	238001	2077112	2075766	4384737	955905	428084	532588	153734	1188431	472570	879285	533376	755206	444866	760265		83660	521620	1020573	2516669
449	alanylphenylalanine	Peptide	Dipeptide	38679	LC/MS Pos Early	100002700	3082	237.123	3061-90-3	2080	1996				595024	619629	1405786	254592	123735			409209		226251	80519	225916		166474				294765	847598
450	alanylproline	Peptide	Dipeptide	37083	LC/MS Pos Early	100001888	2423	187.108	13485-59-1	418040	370068		HMDB28695	1339767	1295833	1317635	1330276	1395234	1415054	1139573	1328439	776979	1014386	1068047	1485583	1088247	1076083	855074	964412	602356	1245347	917632	962503
451	alanylserine	Peptide	Dipeptide	37079	LC/MS Pos Early	100001887	1885	177.087	3062-19-9	4393943;96821	87421			2272370	4691712	4810771	10276684	3849134	3116989	3237974	860385	2689975	3225744	4640751	4322033	5187075	4501431	5005659	1028253	1646176	4284632	10015772	4913289
452	alanylthreonine	Peptide	Dipeptide	37085	LC/MS Pos Early	100001886	2055	191.103	24032-50-6	426318	377196			1918608	4051462	5170747	10337018	3635121	2556311	3592100	1013217	3748098	1839486	4179794	1887917	3288389	2168579	3706290	791408	747636	1925409	3051216	5921843
2591	allantoic acid	Nucleotide	Purine Metabolism, (Hypo)Xanthine/Inosine containing	33434	LC/MS Polar	218	2960	175.047	99-16-1	203	198	C00499	HMDB01209	72584	49216	59599	67918	59871	60987	65530	61489	93673	59587	102698	103737	100481	147728	87541	90561	116067	93799	83333	90379
2590	allantoin	Nucleotide	Purine Metabolism, (Hypo)Xanthine/Inosine containing	1107	LC/MS Polar	1002	1672	157.037	97-59-6	204	199	C02350	HMDB00462	46917736	36377460	32751508	34691464	38832992	39506968	41755420	44070140	44990580	39805516	41032312	41876544	40884816	44731128	44391948	47430944	52966648	46021996	42243128	37360780
459	alpha-glutamylglutamate	Peptide	Dipeptide	22166	LC/MS Pos Early	100000964	2055	277.103	3929-61-1	439500	388598	C01425	HMDB28818	355079	608925	718647	1830715	596036	351459	401999	369683	624091	250538	433806	313999	362300	351890	382165	320964	385584	389978	298184	706985
460	alpha-glutamyllysine	Peptide	Dipeptide	40441	LC/MS Pos Early	100003463	2975	276.155	5891-53-2	7015704	5378736		HMDB04207	110800	426956	644804	1870045	189123		155479	160865	419431	82864	249881	134370	179160		130799	106334	238233	141909	257762	731122
461	alpha-glutamylserine	Peptide	Dipeptide	40655	LC/MS Pos Early	100003632	1885	235.092	5875-38-7	428748	379275			124608	542697	690372	1790243	409936	162781	275613	231466	522585	122872	337825	249438	452431	264542	364235	244513	153302	343005	603164	1369303
273	alpha-hydroxyisovalerate	Amino Acid	Leucine, Isoleucine and Valine Metabolism	46537	LC/MS Polar	100001300	1052	117.056	600-37-3	99823	90190		HMDB00407	6898621	7443862	7047499	6311960	7836254	7720136	6397936	4832662	5246967	6728063	8245413	7156983	6183811	7345173	6257587	5861404	7260420	5409577	8693598	7775616
1010	alpha-ketoglutarate	Energy	TCA Cycle	528	LC/MS Polar	93	2700	145.014	305-72-6;328-50-7;22202-68-2	51	50	C00026	HMDB00208	3115938	2447982	2736312	2089517	1955967	2424100	2036915	2948578	2503427	2974871	2639761	5600226	4441713	4524059	3563309	4170375	4894565	24071906	5084166	3050207
1982	alpha-muricholate	Lipid	Primary Bile Acid Metabolism	34092	LC/MS Neg	100001280	4765	407.28	2393-58-0	3083761	2340918	C17647	HMDB00506	8486412	4479910	3247182	4695741	4073660	4293404	9654420	6787541	4285815	6292554	1386634	1042718	714420	1566624	1720463	1808174	583501	1523700	2176566	1216849
2760	alpha-tocopherol	Cofactors and Vitamins	Tocopherol Metabolism	1561	LC/MS Pos Late	1105	2522	430.378	59-02-9;10191-41-0	14985	14265	C02477	HMDB01893	860163	2438988	1993665	1506670	1550570	1261417	1983671	1543281	1016979	962659	7900473	5876415	6325474	6229271	6197496	5437677	8952818	5623918	5410915	5089353
435	anserine	Peptide	Dipeptide Derivative	15747	LC/MS Pos Early	100000044	2924	241.13	10030-52-1	112072	100482	C01262	HMDB00194	1289245	1187978	1513658	1081496	1581611	1091998	1551591	1510730	1300445	1213857	1044689	1098246	919789	837143	951474	1249118	1141461	1174821	949485	1546286
878	arabitol/xylitol	Carbohydrate	Pentose Metabolism	48885	LC/MS Polar	100006430	1932.4	151.061						737251	607182	672052	527309	745287	683588	734524	803391	720918	626318	322722	429559	505439	305769	300141	319753	249003	304446	232162	245821
880	arabonate/xylonate	Carbohydrate	Pentose Metabolism	48255	LC/MS Polar	100006115	2664.6	165.04						44964672	41357780	48563928	58711588	56357712	55260960	49904828	46465240	46113312	49500960	47274944	47834216	30322890	46019072	47071384	60913180	54043320	56823476	35535960	51136024
346	arginine	Amino Acid	Urea cycle; Arginine and Proline Metabolism	1638	LC/MS Pos Early	231	2825	175.119	1119-34-2	232	227	C00062	HMDB00517	38735356	37304612	35684984	38652000	29147202	31323938	42668832	43571784	37107432	28816408	68698984	56164880	78909128	49219400	71430856	70912920	62469300	66975440	99061488	107346384
352	argininosuccinate	Amino Acid	Urea cycle; Arginine and Proline Metabolism	15497	LC/MS Pos Early	232	2745	291.13	156637-58-0	16950;828	805	C03406	HMDB00052	456895	637849	687355	649567	491564	402031	459452	397668	496346	537953	517543	416268	579815	364888	347843	338348	460265	443724	815299	1102006
2754	ascorbate (Vitamin C)	Cofactors and Vitamins	Ascorbate and Aldarate Metabolism	32354	LC/MS Pos Early	233	770	177.039	134-03-2		10189562	C00072	HMDB00044	14426826	23581284	25916924	13435543	26927292	27318500	33440496	29384472	13527343	11913349	64333372	47686716	53837652	55722400	61074800	42906736	55664776	46718112	35422096	54187484
30	asparagine	Amino Acid	Alanine and Aspartate Metabolism	512	LC/MS Pos Early	917	1225	133.061	70-47-3	6267	6031	C00152	HMDB00168	217410640	183229520	168232400	148053280	211610592	192692704	215789920	232272224	201013632	165281680	204165552	198995488	183383472	190771904	206370448	213830384	176560400	181387360	165033216	203512752
28	aspartate	Amino Acid	Alanine and Aspartate Metabolism	443	LC/MS Pos Early	234	1165	134.045	56-84-8	5960	5745	C00049	HMDB00191	321912800	285851680	254355184	223887520	176968080	173454240	209334656	180231904	253676848	302867968	174154304	145176832	153498224	168526720	182094656	169085712	177588608	156088272	158465648	234588880
1171	azelate (nonanedioate)	Lipid	Fatty Acid, Dicarboxylate	18362	LC/MS Neg	2029	1276	187.098	123-99-9	2266	2179	C08261	HMDB00784	877506	741657	791573	1220346	1075642	740820	639272	678542	1050957	766290	462990	491259	659124	460574	600590	852937	613005	787558	707447	839446
2685	beta-alanine	Nucleotide	Pyrimidine Metabolism, Uracil containing	55	LC/MS Pos Early	244	1939	90.055	56-41-7;107-95-9	239	234	C00099	HMDB00056	50518576	45636196	52554640	47442096	41046652	39288584	38882048	37038360	48458596	49561772	27304208	19732108	18137226	22826804	22931390	23016212	19431218	21288968	23452896	26249844
265	beta-hydroxyisovalerate	Amino Acid	Leucine, Isoleucine and Valine Metabolism	12129	LC/MS Polar	1442	1149.8	117.056	625-08-1	69362	62571		HMDB00754	573241	475435		408886	567920	573893	471381	584759	470823	533864	601369	1787046	1256998	979883	484295	1108225	979432	1436784	1343916	601196
266	beta-hydroxyisovaleroylcarnitine	Amino Acid	Leucine, Isoleucine and Valine Metabolism	35433	LC/MS Pos Early	100001594	2584	262.165	99159-87-2		21403176			3969417	4784082	5029473	4445622	5015074	5227769	5213331	4804977	6024296	4810955	5457608	4986224	4706928	5586556	5046505	5484802	4256789	5275906	5908396	5271740
1981	beta-muricholate	Lipid	Primary Bile Acid Metabolism	31885	LC/MS Neg	100001066	4794	407.28	2393-59-1	5283853	2340919	C17726	HMDB00415	111045224	30513408	15833374	54457332	56798820	52063972	67230504	56053152	55703564	47830588	24093888	37129784	24223392	40157612	57354808	56737028	37808456	49916896	48754680	50898104
6	betaine	Amino Acid	Glycine, Serine and Threonine Metabolism	3141	LC/MS Pos Early	799	1064	118.086	107-43-7	247	24219951173	C00719	HMDB00043	580513728	765802560	729906432	554301824	431717568	918022144	650019264	462128384	1423231104	859968576	684477184	413107136	485559840	378918720	414901792	631548224	245284720	318864096	398363232	419861088
2799	biliverdin	Cofactors and Vitamins	Hemoglobin and Porphyrin Metabolism	2137	LC/MS Pos Late	250	1016	583.255	55482-27-4;55482-27-4	5353439	10628548	C00500	HMDB01008	455595	565276	462716	203350	342912	235311	288816	704919		691839	326693	835088	548662	888763	472024	1088163	866886	882904	1204423	504739
2781	biopterin	Cofactors and Vitamins	Tetrahydrobiopterin Metabolism	12358	LC/MS Pos Early	1548	1751	238.093	22150-76-1	445040	392795	C06313	HMDB00468	836586	995130	898772	1271222	990529	750964	969587	1009262	1358208	898804	540649	517723	463711	563666	602825	747363	697396	543344	447202	447743
1239	butyrylcarnitine	Lipid	Fatty Acid Metabolism (also BCAA Metabolism)	32412	LC/MS Pos Early	100001054	2860	232.154	25576-40-3	439829	184820	C02862	HMDB02013	5614596	11109273	10725640	8068429	6834190	5960781	6667984	5160001	6734683	4290106	2275885	4956424	5479784	5228130	3509596	3650836	5690471	5364078	8235974	10946244
1240	butyrylglycine	Lipid	Fatty Acid Metabolism (also BCAA Metabolism)	31850	LC/MS Neg	100001151	1470	144.067	20208-73-5	88412	79766		HMDB00808	698478	769230	1371814	730964	1601402	1669236	1237864	1540806	1049388	909079	2155944	1419483	1207056	964256	2069275	1717161	1041519	2039712	1547810	1630822
249	C-glycosyltryptophan	Amino Acid	Tryptophan Metabolism	48782	LC/MS Pos Early	100006379	2685	367.15	180509-18-6	10981970	9157171			1171511	1178391	1015641	1225985	1415973	1294283	1506756	1508729	1423287	942182	1178419	1052720	1195394	1221873	1264805	1384792	1175176	1513017	1144814	1425925
1030	caproate (6:0)	Lipid	Medium Chain Fatty Acid	32489	LC/MS Neg	926	2713.7	115.076	142-62-1	8892	8552	C01585	HMDB00535	2032363	1061953	1410993	3680350	2010649	1966539		1983593	1978666	2403685		1544358		792904	1552705	2065781	731417	1807936
1281	carnitine	Lipid	Carnitine Metabolism	15500	LC/MS Pos Early	100000007	1978	162.112	461-05-2	10917	10455	C00318	HMDB00062	722629824	829356672	996567680	931532032	831261376	885313216	897981184	806170112	1059149504	815830592	1130770688	949009728	1162982400	1206436224	1033101184	1026582848	1122858496	1019682816	1106644480	1113409792
2854	catechol sulfate	Xenobiotics	Benzoate Metabolism	35320	LC/MS Neg	100001605	1906	188.986	4918-96-1	3083879	2341024	C00090	HMDB59724	379199	240184	306757	83623	252284	445904	302066	349549	142210	81157	66606	157402	153559	39470	133648		31210		80154	76271
2503	CE14:0 (Myristic acid)	Complex Lipids	Mole % Cholesterol Ester	43881	GC-FID	100004712								1.3614	1.1396	1.4017	1.014	0.9632	1.4563	3.2883	1.2377	1.1041	1.0774	0.8003	0.9	0.9145	0.6101	0.7798	0.5649	0.5914	0.6149	0.6228	0.8791
2510	CE14:1n5 (Myristoleic acid)	Complex Lipids	Mole % Cholesterol Ester	43888	GC-FID	100004719								0.0678		0.1068	0.2281	0.0914	0.1322	0.0762	0.1047		0.1675	0.0609	0.0405	0.0637		0.0529	0.0221	0.0434
2504	CE15:0 (Pentadecanoic acid)	Complex Lipids	Mole % Cholesterol Ester	43882	GC-FID	100004713								0.7739	0.5468	0.6733	0.2129	0.6448	0.9752	0.9489	0.8941	0.5348	0.4689	0.1926	0.497	0.5863	0.2315	0.2298	0.345	0.3271	0.2344	0.3046	0.3629
2505	CE16:0 (Palmitic acid)	Complex Lipids	Mole % Cholesterol Ester	43883	GC-FID	100004714								40.7428	35.9023	34.6159	40.1091	41.1977	35.1328	31.6992	37.2524	37.0371	34.6094	18.9637	15.147	14.8311	13.4911	17.5798	13.2897	13.6745	14.0851	14.637	16.1937
2511	CE16:1n7 (Palmitoleic acid)	Complex Lipids	Mole % Cholesterol Ester	43889	GC-FID	100004720								9.2373	10.8279	11.9337	10.5955	9.241	10.4512	7.453	11.2887	9.4861	7.4744	9.0571	8.3382	9.8447	8.5786	9.8933	8.3735	9.9918	8.8598	9.0597	6.7808
2506	CE18:0 (Stearic acid)	Complex Lipids	Mole % Cholesterol Ester	43884	GC-FID	100004715								6.5062	5.2315	7.3675	3.6201	5.0866	3.7516	6.3513	4.9937	5.3307	5.5457	4.1537	3.7891	2.6811	3.0343	3.5212	2.8656	3.198	3.3922	3.4333	4.4509
2512	CE18:1n7 (Vaccenic acid)	Complex Lipids	Mole % Cholesterol Ester	43890	GC-FID	100004721								2.1244	2.8287	3.0737	2.4471	1.8098	2.6424	2.146	2.2824	2.8498	1.7337	3.2706	2.8773	2.86	2.9309	2.94	2.7619	2.6824	2.5409	2.5136	2.7118
2513	CE18:1n9 (Oleic acid)	Complex Lipids	Mole % Cholesterol Ester	43891	GC-FID	100004722								20.9099	26.7307	24.0945	22.9363	22.5063	22.0997	30.1984	23.8062	28.2791	26.4035	52.8298	57.617	58.8108	60.3853	50.3687	61.6632	59.5798	59.393	60.3141	58.4579
2518	CE18:2n6 (Linoleic acid)	Complex Lipids	Mole % Cholesterol Ester	43896	GC-FID	100004727								10.2295	9.5609	8.966	13.2245	9.8209	15.1283	10.116	11.2415	10.1239	13.304	5.9646	5.9696	5.5276	6.1374	9.0607	6.4426	6.0754	6.0161	5.4893	6.4666
2526	CE18:3n3 (a-Linolenic acid)	Complex Lipids	Mole % Cholesterol Ester	43904	GC-FID	100004735								0.3666	0.3605	0.3172	0.3437	0.3724	0.3123	0.3696	0.5039	0.3405	0.3339	0.2514	0.2493	0.2446	0.2195	0.2967	0.2506	0.1919	0.2298	0.1902	0.2008
2519	CE18:3n6 (g-Linolenic acid)	Complex Lipids	Mole % Cholesterol Ester	43897	GC-FID	100004728								1.0369	0.6967	0.7895	0.6154	1.1322	1.2325	0.5371	0.7982	0.664	1.1312	0.7406	0.4834	0.3548	0.4399	0.6555	0.4291	0.4116	0.3896	0.4207	0.425
2527	CE18:4n3 (Stearidonic acid)	Complex Lipids	Mole % Cholesterol Ester	43905	GC-FID	100004736											0.0287						0.0101	0.0282	0.0178	0.022	0.0229	0.0176	0.0168	0.0175		0.0242
2507	CE20:0 (Arachidic acid)	Complex Lipids	Mole % Cholesterol Ester	43885	GC-FID	100004716								0.1223	0.1314	0.1176	0.0506	0.096	0.0953	0.1365	0.0799	0.0631	0.1439	0.1892	0.0721	0.1053	0.0365	0.0518	0.0594		0.052	0.0589	0.074
2514	CE20:1n9 (Eicosaenoic acid)	Complex Lipids	Mole % Cholesterol Ester	43892	GC-FID	100004723								0.1634	0.3262	0.1852	0.159	0.1585	0.0949	0.3849	0.1057	0.2562	0.4106	0.0824	0.311	0.3562	0.3121	0.1847	0.2753	0.3843	0.3022	0.2452	0.3779
2520	CE20:2n6 (Eicosadienoic acid)	Complex Lipids	Mole % Cholesterol Ester	43898	GC-FID	100004729								0.205	0.0885	0.1213	0.0972	0.128	0.0769	0.0773	0.0775	0.1359	0.0897	0.027	0.0639	0.0405	0.0491	0.0444	0.0751	0.0398	0.082	0.0048	0.0967
2521	CE20:3n6 (Di-homo-g-linoleic acid)	Complex Lipids	Mole % Cholesterol Ester	43899	GC-FID	100004730								0.4027	0.3411	0.3613	0.2847	0.2531	0.3715	0.3958	0.3852	0.268	0.2735	0.2383	0.2521	0.1906	0.2272	0.3486	0.2318	0.1896	0.3127	0.174	0.1885
2515	CE20:3n9 (Mead acid)	Complex Lipids	Mole % Cholesterol Ester	43893	GC-FID	100004724								0.2048	0.0839	0.1081	0.067	0.0796	0.0852	0.1066	0.0837	0.1585	0.0762	0.0242	0.1086	0.0827	0.1108	0.1	0.0914	0.0453	0.1216	0.0748	0.0989
2528	CE20:4n3 (Eicosatetranoic acid)	Complex Lipids	Mole % Cholesterol Ester	43906	GC-FID	100004737								0.2164	0.2203	0.0631	0.0866	0.3946	0.2716		0.1293	0.1526		0.2132	0.1213	0.1716	0.1356	0.1171		0.0493	0.162	0.1141	0.1415
2522	CE20:4n6 (Arachidonic acid)	Complex Lipids	Mole % Cholesterol Ester	43900	GC-FID	100004731								2.3479	2.401	2.425	2.1654	2.4253	3.1386	2.9197	2.5599	1.7449	2.9927	1.6498	1.5832	1.1229	1.4766	2.0031	1.1753	1.3299	1.502	1.1515	0.9244
2529	CE20:5n3 (Eicosapentaenoic acid)	Complex Lipids	Mole % Cholesterol Ester	43907	GC-FID	100004738								0.1101	0.2891	0.1452	0.1267	0.3742	0.3656	0.1867	0.1709	0.1535	0.1741	0.0932	0.1334	0.1558	0.133	0.1174	0.085	0.0838	0.1334	0.0538	0.0346
2508	CE22:0 (Behenic acid)	Complex Lipids	Mole % Cholesterol Ester	43886	GC-FID	100004717								0.5963	0.2994	0.5111	0.1655	0.4668	0.3352	0.5612	0.1431	0.366	0.0824	0.145	0.2413	0.1949	0.1957	0.1601	0.1215	0.1294	0.2106	0.2125	0.2838
2516	CE22:1n9 (Erucic acid)	Complex Lipids	Mole % Cholesterol Ester	43894	GC-FID	100004725								0.0319	0.0322	0.0116	0.0682	0.1851	0.0208	0.0845	0.0114		0.9451	0.1627	0.0889			0.0635	0.0528	0.0514	0.0398
2523	CE22:2n6 (Docosadienoic acid)	Complex Lipids	Mole % Cholesterol Ester	43901	GC-FID	100004732								0.0492	0.0313	0.0021	0.0509	0.0051	0.0121	0.064	0.0014	0.0214			0.0433	0.0147	0.0081		0.0148	0.0042	0.01	0.0017	0.0708
2524	CE22:4n6 (Adrenic acid)	Complex Lipids	Mole % Cholesterol Ester	43902	GC-FID	100004733								0.4748	0.2972	0.3922	0.1096	0.5802	0.3895	0.3506	0.0838	0.3036	0.3964	0.2606	0.2533	0.2025	0.1757	0.2452	0.1123	0.1847	0.2517	0.0988	0.1974
2530	CE22:5n3 (Docosapentaenoic acid)	Complex Lipids	Mole % Cholesterol Ester	43908	GC-FID	100004739								0.0002	0.0816	0.0753	0.0216	0.12	0.208	0.1177	0.4601	0.0454	0.7314	0.0296	0.0561	0.0851	0.0508	0.1174	0.0338	0.0272	0.052	0.0587	0.0536
2525	CE22:5n6 (Osbond acid)	Complex Lipids	Mole % Cholesterol Ester	43903	GC-FID	100004734								0.013	0.0075	0.0022	0.0162	0.1253	0.0459	0.0073	0.0041	0.0099	0.0627	0.0205	0.0135	0.0005	0.0635	0.0884	0.0031	0.0486	0.0077	0.0271	0.0412
2531	CE22:6n3 (Docosahexaenoic acid)	Complex Lipids	Mole % Cholesterol Ester	43909	GC-FID	100004740								1.5907	1.4012	2.0838	1.1511	1.7232	1.0718	1.3892	1.2707	0.4969	1.3375	0.5457	0.7131	0.5202	0.9247	0.962	0.6353	0.6406	0.9745	0.7025	0.4619
2509	CE24:0 (Lignoceric acid)	Complex Lipids	Mole % Cholesterol Ester	43887	GC-FID	100004718								0.0494	0.1329	0.0159		0.0189	0.0881	0.0038	0.0178	0.068	0.0097	0.005	0.0096	0.0052	0.0085		0.0047	0.0071	0.0184		0.0121
2517	CE24:1n9 (Nervonic acid)	Complex Lipids	Mole % Cholesterol Ester	43895	GC-FID	100004726								0.0652	0.0097	0.039	0.0042		0.0146	0.0301	0.0118	0.0059	0.0142		0.0089	0.0103	0.0104		0.0036		0.0116	0.012	0.0133
1978	chenodeoxycholate	Lipid	Primary Bile Acid Metabolism	1563	LC/MS Neg	1123	5264	391.285	474-24-9;474-25-9	10133		C02528	HMDB00518	2931391	1993442	1946418	1163089	2347636	1902869	2710426	2420289	2820863	2699376	695013	550539	429638	369088	756767	1041211	267377	779686	827454	453589
1975	cholate	Lipid	Primary Bile Acid Metabolism	22842	LC/MS Neg	136	5165	407.28	81-25-4	221493		C00695	HMDB00619	16911378	9109236	5962237	10722464	11278184	7340433	14207118	12826388	13810168	8469533	9021735	8880441	7603119	10703613	7949707	14442306	5279302	10972856	20767470	14944196
1810	cholesterol	Lipid	Sterol	63	LC/MS Pos Late	266	2707	369.352	57-88-5	11025495	4937803	C00187	HMDB00067	33293824	30689240	36651700	31021826	40666280	33886680	37170984	41682160	38054792	36428968	38067248	35240992	39192400	35932580	34173844	42994932	41273264	37989952	42481516	47946236
1456	choline	Lipid	Phospholipid Metabolism	15506	LC/MS Pos Early	1256	1961	104.107	67-48-1	305	149278	C00114	HMDB00097	580108544	413065472	371723776	336356704	558953728	593802240	554480768	626999360	365925472	550480704	567387648	684291712	605238528	619464192	603703872	739791936	557511424	571647104	564597056	522112288
1457	choline phosphate	Lipid	Phospholipid Metabolism	34396	LC/MS Pos Early	267	700	184.073	72556-74-2	1014	119298	C00588	HMDB01565	272195904	225358896	265956800	254151488	254367072	304850016	191314912	353054752	166548720	363148736	788976064	696017472	589391360	689623232	611665152	623564544	587261568	557546240	486011904	570454016
3069	cinnamoylglycine	Xenobiotics	Food Component/Plant	38637	LC/MS Neg	100002253	3127	204.067	16534-24-0	709625	618829		HMDB11621	1046937	1600563	1142905	789348	667067	1633080	1503327	874617	559287	817168	313600	286819	275490	55041	409906	235190	102751	274575	390842	382492
1005	citrate	Energy	TCA Cycle	1564	LC/MS Neg	1124	582	191.02	77-92-9	311	305	C00158	HMDB00094	40334240	37403760	46874208	42647268	58359724	7914135	40561656	13967539	38517436	24871580	51170864	41603120	52034096	30457186	42550280	45162236	46226612	54257560	61582568	64866464
351	citrulline	Amino Acid	Urea cycle; Arginine and Proline Metabolism	2132	LC/MS Pos Early	391	1520	176.103	372-75-8	9750	810	C00327	HMDB00904	61453076	51056032	50005736	43383496	55530272	32011348	38443512	43294912	32148488	44384112	81795352	52066104	56429428	63426876	62160964	78370712	58764736	65806408	69118240	59686724
2459	CL14:0 (Myristic acid)	Complex Lipids	Mole % Cardiolipin	43851	GC-FID	100004682								0.3682	0.3566	0.3615	0.3277	0.349	0.2987	0.5364	0.2999	0.402	0.3488	0.3038	0.5401	0.4042	0.3443	0.32	0.3333	0.3152	0.3167	0.3492	0.4632
2466	CL14:1n5 (Myristoleic acid)	Complex Lipids	Mole % Cardiolipin	43858	GC-FID	100004689								0.32	0.1482	0.1399	0.1895	0.0254	0.4032	0.4093	0.1716	0.1541	0.0503	0.063	0.2351	0.332	0.2384		0.1749	0.0622	0.2316	0.2968	0.4069
2460	CL15:0 (Pentadecanoic acid)	Complex Lipids	Mole % Cardiolipin	43852	GC-FID	100004683								0.1283	0.1103	0.104	0.0768	0.0905	0.101	0.1642	0.0941	0.1068	0.1265	0.0845	0.1653	0.1435	0.1434	0.0948	0.0888	0.1138	0.094	0.1147	0.1535
2461	CL16:0 (Palmitic acid)	Complex Lipids	Mole % Cardiolipin	43853	GC-FID	100004684								11.3767	10.8811	10.0357	9.1318	11.0616	9.5638	13.339	9.7193	10.2882	11.0735	9.6467	13.2388	9.737	8.7561	9.4885	9.4445	9.1251	10.7123	9.4396	10.8288
2467	CL16:1n7 (Palmitoleic acid)	Complex Lipids	Mole % Cardiolipin	43859	GC-FID	100004690								4.4774	5.1663	6.2646	4.7735	4.6348	4.9876	3.8175	5.1985	4.8469	3.6662	3.1043	2.5484	2.4528	2.4238	3.1013	2.5574	2.8981	2.5409	2.5255	2.2076
2462	CL18:0 (Stearic acid)	Complex Lipids	Mole % Cardiolipin	43854	GC-FID	100004685								5.6066	5.1479	4.6789	4.7421	8.5033	5.4065	6.4217	4.7603	4.7939	8.8894	5.6445	6.9899	6.1394	5.2594	5.7353	5.1918	6.0825	6.2519	6.5675	6.7138
2468	CL18:1n7 (Vaccenic acid)	Complex Lipids	Mole % Cardiolipin	43860	GC-FID	100004691								6.9102	7.1508	6.7126	6.1003	6.7512	6.9465	6.9366	7.3481	7.2674	6.0319	7.8161	7.426	8.4704	8.0904	7.877	8.5142	8.7918	8.352	7.9209	8.1007
2469	CL18:1n9 (Oleic acid)	Complex Lipids	Mole % Cardiolipin	43861	GC-FID	100004692								9.559	10.2026	10.5249	8.7474	7.7579	9.893	10.5341	9.0446	10.5951	7.9315	19.7674	23.2021	23.3033	24.7249	18.1106	21.7498	21.6626	23.339	21.1148	22.5909
2474	CL18:2n6 (Linoleic acid)	Complex Lipids	Mole % Cardiolipin	43866	GC-FID	100004697								45.4093	45.1758	46.9852	50.8802	46.1617	47.0819	41.3784	48.3439	45.6107	46.1108	36.4889	25.3095	31.773	32.6229	37.4124	34.5521	33.0363	29.8484	34.4273	29.8864
2482	CL18:3n3 (a-Linolenic acid)	Complex Lipids	Mole % Cardiolipin	43874	GC-FID	100004705								0.1746	0.1942	0.2141	0.2568	0.1659	0.192	0.169	0.2221	0.21	0.1706	0.083	0.1186	0.1101	0.1201	0.1087	0.1008	0.1346	0.1061	0.0994	0.122
2475	CL18:3n6 (g-Linolenic acid)	Complex Lipids	Mole % Cardiolipin	43867	GC-FID	100004698								0.1167	0.1061	0.0764	0.0904	0.1018	0.0975	0.1075	0.0975	0.1146	0.1095	0.0726	0.0727	0.0545	0.0535	0.0521	0.0513	0.0807	0.0695	0.0676	0.0661
2483	CL18:4n3 (Stearidonic acid)	Complex Lipids	Mole % Cardiolipin	43875	GC-FID	100004706										0.0383														0.0402
2463	CL20:0 (Arachidic acid)	Complex Lipids	Mole % Cardiolipin	43855	GC-FID	100004686								0.087	0.0915	0.0833	0.077	0.123	0.3563	0.0988	0.0763	0.0587	0.1144	0.0849	0.093	0.1028	0.0538	0.0652	0.0675	0.0802	0.0667	0.1798	0.0934
2470	CL20:1n9 (Eicosaenoic acid)	Complex Lipids	Mole % Cardiolipin	43862	GC-FID	100004693								0.2408	0.2156	0.2011	0.2024	0.1946	0.2169	0.2598	0.2239	0.1844	0.2142	0.4161	0.4669	0.4465	0.4387	0.3875	0.4861	0.4313	0.4088	0.458	0.4545
2476	CL20:2n6 (Eicosadienoic acid)	Complex Lipids	Mole % Cardiolipin	43868	GC-FID	100004699								0.5266	0.4118	0.3476	0.4315	0.4713	0.3581	0.4993	0.5083	0.3711	0.5495	0.365	0.3341	0.4399	0.3744	0.4085	0.4437	0.4295	0.3948	0.4401	0.4118
2477	CL20:3n6 (Di-homo-g-linoleic acid)	Complex Lipids	Mole % Cardiolipin	43869	GC-FID	100004700								1.2567	1.5089	1.7428	1.4419	1.2128	1.6703	1.3511	1.4211	1.6625	0.9656	2.8761	2.6561	3.007	3.4347	2.6128	2.7984	3.1747	2.7076	2.8392	2.4341
2471	CL20:3n9 (Mead acid)	Complex Lipids	Mole % Cardiolipin	43863	GC-FID	100004694								0.0508	0.0737	0.0861	0.0473	0.0422	0.0691	0.0565	0.0517	0.1124	0.036	0.1601	0.235	0.1558	0.2042	0.1589	0.1574	0.1925	0.1829	0.1679	0.1879
2484	CL20:4n3 (Eicosatetranoic acid)	Complex Lipids	Mole % Cardiolipin	43876	GC-FID	100004707								0.0388	0.0375	0.0448	0.0389	0.0311	0.045	0.0395	0.0346	0.0337	0.0224	0.0259	0.0484	0.0533	0.0495	0.0454	0.0413	0.0827	0.0476	0.0399	0.0581
2478	CL20:4n6 (Arachidonic acid)	Complex Lipids	Mole % Cardiolipin	43870	GC-FID	100004701								5.2524	4.8933	4.5557	4.6623	5.1966	4.7449	5.3353	4.8001	4.9078	5.8024	5.8892	6.0683	5.0813	4.8586	6.008	4.8194	5.0631	5.6178	5.6353	5.6459
2485	CL20:5n3 (Eicosapentaenoic acid)	Complex Lipids	Mole % Cardiolipin	43877	GC-FID	100004708								0.2078	0.1849	0.1915	0.2139	0.186	0.1635	0.1783	0.1623	0.1142	0.1643	0.166	0.2109	0.1789	0.1688	0.2275	0.1592	0.1864	0.1916	0.1665	0.2103
2464	CL22:0 (Behenic acid)	Complex Lipids	Mole % Cardiolipin	43856	GC-FID	100004687								0.0714	0.0432	0.0567	0.0376	0.0342	0.101	0.0767	0.0484	0.0534	0.0557	0.0431	0.0502	0.0581	0.0316	0.0512	0.0384	0.061	0.0471	0.0492	0.0578
2472	CL22:1n9 (Erucic acid)	Complex Lipids	Mole % Cardiolipin	43864	GC-FID	100004695								0.3814	0.3112	0.2681	0.2688	0.0366	0.2026	0.4855	0.2601	0.3185	0.0898	0.0866	0.5608	0.4776	0.324	0.0756	0.3147	0.1227	0.3667	0.3325	0.4201
2479	CL22:2n6 (Docosadienoic acid)	Complex Lipids	Mole % Cardiolipin	43871	GC-FID	100004702								0.0297	0.0287	0.0232	0.0395		0.0382	0.0495	0.0233	0.0321	0.0393	0.0617	0.0876	0.0809		0.052	0.0443	0.1745	0.0436	0.0425	0.0541
2480	CL22:4n6 (Adrenic acid)	Complex Lipids	Mole % Cardiolipin	43872	GC-FID	100004703								0.1197	0.1331	0.1092	0.0892	0.1058	0.7598	0.1596	0.1284	0.1513	0.1182	0.2848	0.2921	0.1805	0.2178	0.1909	0.2454	0.6357	0.289	0.266	0.2719
2486	CL22:5n3 (Docosapentaenoic acid)	Complex Lipids	Mole % Cardiolipin	43878	GC-FID	100004709								0.268	0.2877	0.2537	0.274	0.2777	0.2469	0.1611	0.2529	0.1704	0.2749	0.2588	0.2051	0.2902	0.3373	0.3156	0.2603	0.7999	0.3601	0.1898	0.3364
2481	CL22:5n6 (Osbond acid)	Complex Lipids	Mole % Cardiolipin	43873	GC-FID	100004704								0.2066	0.2629	0.2021	0.1628	0.1399	0.1926	0.2445	0.2222	0.5198	0.1995	0.3033	0.387	0.2172	0.3285	0.2417	0.3363	0.1827	0.3146	0.2698	0.3513
2487	CL22:6n3 (Docosahexaenoic acid)	Complex Lipids	Mole % Cardiolipin	43879	GC-FID	100004710								6.7295	6.8082	5.6578	6.5851	6.2656	5.6923	7.112	6.4172	6.8462	6.7657	5.8616	8.276	6.197	6.3115	6.7607	6.9566	5.7697	6.9823	5.95	7.3845
2465	CL24:0 (Lignoceric acid)	Complex Lipids	Mole % Cardiolipin	43857	GC-FID	100004688								0.0295	0.0321		0.0325	0.0274	0.0826	0.0338	0.0264	0.0235			0.0618	0.0592		0.0213	0.0174	0.0825	0.0445	0.0503	0.0226
2473	CL24:1n9 (Nervonic acid)	Complex Lipids	Mole % Cardiolipin	43865	GC-FID	100004696								0.0562	0.0358	0.04	0.0788	0.0521	0.0881	0.0449	0.0431	0.0505	0.079	0.0421	0.1202	0.0534	0.0894	0.0765	0.0549	0.1878	0.0721		0.0654
2750	coenzyme A	Cofactors and Vitamins	Pantothenate and CoA Metabolism	46322	LC/MS Neg	270	1448	382.55	85-61-0;18439-24-2	317	311	C00010	HMDB01423	3588039	4660535	9401012	3955589	4657596	5774594	4142529	4062042	5991015	2269174	7524190	6300671	7223161	10272909	10981437	7356389	6051748	11592051	9290055	10165581
1893	corticosterone	Lipid	Steroid	5983	LC/MS Neg	272	5040	345.207	50-22-6	5753	5550	C02140	HMDB01547		134510	252983	340997	246980	159996	299499	614426	692303		106411		197612	182374	383216	238541		75233	386867	571896
375	creatine	Amino Acid	Creatine Metabolism	27718	LC/MS Pos Early	1221	1947	132.077	57-00-1	586	566	C00300	HMDB00064	333961568	356262912	436822848	393959616	441027040	294362080	383795936	343432000	451913024	418288288	431351328	353111936	362212672	333282144	447280288	415030560	370655008	380745120	443458496	480148800
376	creatinine	Amino Acid	Creatine Metabolism	513	LC/MS Pos Early	275	2055	114.066	60-27-5	588	568	C00791	HMDB00562	22436312	24225914	25163436	22740866	26351012	27011388	24641336	28666018	24729116	28373398	26941964	20997136	22266788	18846344	26406904	26954996	19541092	25318024	29553092	28127516
521	cyclo(leu-pro)	Peptide	Dipeptide	37104	LC/MS Pos Early	100001925	2591	211.144	2873-36-1	7074739	5428292			127623	135998	154708		113707	122398	152692	81074	52433	189528	146848				76536	173128
323	cystathionine	Amino Acid	Methionine, Cysteine, SAM and Taurine Metabolism	15705	LC/MS Pos Early	310	2270	223.075	535-34-2	439258	811	C02291	HMDB00099	11492738	13375917	16964326	11134681	5493398	4927586	7390620	6282468	7053507	9553492	10258625	2863462	6402765	4211553	7712064	8452346	3831919	6435749	5370513	5004432
328	cysteine	Amino Acid	Methionine, Cysteine, SAM and Taurine Metabolism	1868	LC/MS Pos Early	800	1488	122.027	52-90-4;56-89-3	5862	5653	C00097	HMDB00574	6085490	5467962	4982276	4822530	5193133	4795426	5440894	6341557	5429431	3508290	9393089	9486828	16329932	8597072	9348523	8184136	9095623	7935003	16149996	6661131
336	cysteine sulfinic acid	Amino Acid	Methionine, Cysteine, SAM and Taurine Metabolism	37443	LC/MS Pos Early	100002113	597	154.017	207121-48-0	109	107	C00606	HMDB00996	88155			47446		38193		36729	46618	61304	34635			65573			40163
403	cysteine-glutathione disulfide	Amino Acid	Glutathione Metabolism	35159	LC/MS Neg	100001437	647	425.081	13081-14-6	4247235	3455404		HMDB00656	584110	697662	543705	841356	475305	469867	551647	372841	1098187	293425	431657	364744	591758	210985	404511	324494	392257	299514	880180	422331
406	cysteinylglycine	Amino Acid	Glutathione Metabolism	35637	LC/MS Pos Early	278	2132	179.048	19246-18-5	439498	58762	C01419	HMDB00078	3518355	5980781	8490949	6760860	3773874	5050154	5765632	3918141	1945624	2280077	16517449	13026060	13874980	12849441	14099302	10557118	11256750	13913074	10966806	11037275
2694	cytidine	Nucleotide	Pyrimidine Metabolism, Cytidine containing	514	LC/MS Pos Early	827	2124	244.093	65-46-3	6175	5940	C00475	HMDB00089	49436480	24698668	20925528	16746066	39380636	40065824	41592152	52675800	29742884	42981872	24838502	27829398	18834056	19879708	28090734	35980588	21187632	28065512	26225172	26969136
2692	cytidine 3'-monophosphate (3'-CMP)	Nucleotide	Pyrimidine Metabolism, Cytidine containing	2959	LC/MS Pos Early	105	920	324.059	84-52-6	66535	225079	C05822		756620	1501791	1834721	1942734	1348486	570986	996795	1253510	2151354	761981	948084	1038662	4044948	1057668	998534	1227495	1357303	1291458	7260986	2249330
1458	cytidine 5'-diphosphocholine	Lipid	Phospholipid Metabolism	34418	LC/MS Pos Early	1220	725	489.115	33818-15-4	13804	21531769	C00307	HMDB01413	2914033	3294017	3218445	2841432	3921999	4345729	4537766	3760454	2415939	3801481	3762944	3958102	3877094	5101308	4226682	4612942	5610016	6013213	6442419	5463919
2691	cytidine 5'-monophosphate (5'-CMP)	Nucleotide	Pyrimidine Metabolism, Cytidine containing	2372	LC/MS Pos Early	282	835	324.059	63-37-6	6131	5414497	C00055	HMDB00095	32074284	30114164	35470376	33769012	42355184	36193136	40699384	36314616	33178164	31983400	36645908	31107520	27013076	31751480	35432904	35945320	26935264	37497080	27505364	33735276
1464	cytidine-5'-diphosphoethanolamine	Lipid	Phospholipid Metabolism	34410	LC/MS Polar	100001407	4210	445.053	72842-05-8	123727	287	C00570	HMDB01564	559149	487607	598859	429051	699040	631226	690075	658611	587043	832970	584831	646142	575771	517191	723662	920863	644874	723732	549646	731386
2695	cytosine	Nucleotide	Pyrimidine Metabolism, Cytidine containing	573	LC/MS Pos Early	881	2060	112.051	71-30-7	597	577	C00380	HMDB00630	972653	828069	874523	1232242	851290	1188617	1086055	1054459	677588	894335	1261603	1013955	692476	974213	919775	592069	1115940	1119692	1292511	1029882
2755	dehydroascorbate	Cofactors and Vitamins	Ascorbate and Aldarate Metabolism	34302	LC/MS Neg	301	739.6	173.009	490-83-5	835	812	C05422	HMDB01264	6993369	6436364	7629795	5819911	8231264	6559315	6204183	7561502	9009683	8323384	4492233	4331896	4469600	5634229	4897680	5551783	6289183	4555353	5145415	8525156
1280	deoxycarnitine	Lipid	Carnitine Metabolism	36747	LC/MS Pos Early	100001662	2052	146.118	6249-56-5	134	705	C01181	HMDB01161	28938596	38087560	45575936	44657080	32966624	34261068	36285380	38705476	66462904	37994792	27596540	19343160	20251092	18850128	28665414	31748232	18783238	18655156	24150418	35983980
1992	deoxycholate	Lipid	Secondary Bile Acid Metabolism	1114	LC/MS Neg	302	5294	391.285	83-44-3	222528	389318	C04483	HMDB00626	1204711	1230016	393005	906050	861323	640879	896509	1314059	825967	566809	214660	391380	233127	204556	337366	265170	260435	165815	319894	119504
2077	DG14:0 (Myristic acid)	Complex Lipids	Mole % Diacylglycerol	43914	GC-FID	100004745								1.5113	1.6387	1.9475	1.432	1.3331	1.5804	1.6341	1.5444	1.4469	1.4042	1.2505	1.2559	1.2571	0.9495	1.2044	1.0285	1.0239	0.8869	0.9664	1.2464
2084	DG14:1n5 (Myristoleic acid)	Complex Lipids	Mole % Diacylglycerol	43921	GC-FID	100004752								0.1015	0.1036	0.1316	0.085	0.0954	0.1207	0.1147	0.1084	0.0953	0.0704	0.0623	0.0492	0.0529	0.0378	0.0603	0.0312	0.0344	0.0378	0.0349	0.0568
2078	DG15:0 (Pentadecanoic acid)	Complex Lipids	Mole % Diacylglycerol	43915	GC-FID	100004746								0.2485	0.2178	0.267	0.2612	0.2176	0.2433	0.2939	0.2293	0.2319	0.2861	0.1595	0.2134	0.235	0.1188	0.1712	0.1648	0.1376	0.1216	0.1554	0.2133
2079	DG16:0 (Palmitic acid)	Complex Lipids	Mole % Diacylglycerol	43916	GC-FID	100004747								28.1901	28.7831	30.5671	25.7122	28.368	27.2005	28.6964	27.211	26.7535	28.6588	23.3548	23.5702	23.639	20.9021	23.4146	19.2808	22.7584	21.0757	23.3939	24.5305
2085	DG16:1n7 (Palmitoleic acid)	Complex Lipids	Mole % Diacylglycerol	43922	GC-FID	100004753								7.6989	8.5317	9.5035	6.4734	7.1954	8.2744	6.7751	7.6538	7.0856	5.5111	3.4181	2.4295	2.5032	2.2902	3.2614	2.0419	2.3201	2.3055	2.2059	2.3398
2080	DG18:0 (Stearic acid)	Complex Lipids	Mole % Diacylglycerol	43917	GC-FID	100004748								6.3048	5.2277	5.0583	5.1517	5.0967	5.348	6.5324	3.808	5.1589	7.0153	5.1004	7.145	6.9408	5.2699	6.1715	5.5751	5.6454	6.1009	6.5813	9.165
2086	DG18:1n7 (Vaccenic acid)	Complex Lipids	Mole % Diacylglycerol	43923	GC-FID	100004754								3.1418	3.8446	4.1888	3.1491	2.4934	3.5362	2.6184	2.6551	3.1819	2.546	3.7587	3.1424	3.0321	3.2272	3.4991	3.0379	2.8684	2.7945	2.6386	2.7351
2087	DG18:1n9 (Oleic acid)	Complex Lipids	Mole % Diacylglycerol	43924	GC-FID	100004755								31.0551	31.5615	31.1454	29.8086	29.5214	33.5075	30.8324	29.4275	29.5531	28.3342	48.0913	47.1405	48.6416	54.3422	45.3886	52.7477	52.7607	51.7938	50.114	44.9229
2092	DG18:2n6 (Linoleic acid)	Complex Lipids	Mole % Diacylglycerol	43929	GC-FID	100004760								13.8344	12.3967	10.303	18.1825	16.143	12.6457	13.7572	18.1647	16.6469	16.6883	6.837	8.0276	7.4147	6.5083	9.0682	9.5291	5.583	8.2402	7.1621	7.7921
2100	DG18:3n3 (a-Linolenic acid)	Complex Lipids	Mole % Diacylglycerol	43937	GC-FID	100004768								0.2855	0.2438	0.2465	0.4741	0.3264	0.2836	0.2232	0.6215	0.4035	0.2583	0.0751	0.0873	0.0751	0.0744	0.0905	0.0893	0.0615	0.08	0.0702	0.0913
2093	DG18:3n6 (g-Linolenic acid)	Complex Lipids	Mole % Diacylglycerol	43930	GC-FID	100004761								0.2875	0.2243	0.1658	0.3175	0.307	0.2315	0.3005	0.3092	0.3406	0.4006	0.0935	0.1088	0.0708	0.0679	0.1323	0.1487	0.08	0.0995	0.0934	0.1182
2101	DG18:4n3 (Stearidonic acid)	Complex Lipids	Mole % Diacylglycerol	43938	GC-FID	100004769								0.0887	0.0842	0.0809	0.1021	0.0501	0.074	0.0396	0.0997	0.0952	0.0691	0.1026			0.0466	0.0845	0.0577		0.0446	0.0405
2081	DG20:0 (Arachidic acid)	Complex Lipids	Mole % Diacylglycerol	43918	GC-FID	100004749								0.3425	0.2891	0.2569	0.1961	0.252	0.2886	0.3232	0.1852	0.1706	0.3756	0.2914	0.2531	0.2396	0.1909	0.2447	0.1899	0.1389	0.1964	0.1965	0.3055
2088	DG20:1n9 (Eicosaenoic acid)	Complex Lipids	Mole % Diacylglycerol	43925	GC-FID	100004756								0.6472	0.6541	0.6614	0.6217	0.5081	0.5907	0.6465	0.4935	0.5608	0.6232	1.3056	1.1586	1.0843	1.4813	0.9965	1.1996	1.3936	1.1966	1.0939	1.0456
2094	DG20:2n6 (Eicosadienoic acid)	Complex Lipids	Mole % Diacylglycerol	43931	GC-FID	100004762								0.1908	0.2226	0.1477	0.2065	0.235	0.183	0.1924	0.2821	0.2369	0.2317	0.1784	0.1666	0.1608	0.1441	0.1978	0.1637	0.1141	0.1827	0.1411	0.1851
2095	DG20:3n6 (Di-homo-g-linoleic acid)	Complex Lipids	Mole % Diacylglycerol	43932	GC-FID	100004763								0.5817	0.6079	0.537	0.7388	0.6844	0.5683	0.6044	0.6145	0.7012	0.6137	0.6386	0.6405	0.573	0.4772	0.6798	0.6617	0.4685	0.6628	0.5687	0.5702
2089	DG20:3n9 (Mead acid)	Complex Lipids	Mole % Diacylglycerol	43926	GC-FID	100004757								0.1316	0.1983	0.164	0.1767	0.185	0.1629	0.1832	0.329	0.2347	0.1571	0.2856	0.2197	0.1764	0.2169	0.2265	0.1726	0.2612	0.2002	0.1514	0.161
2102	DG20:4n3 (Eicosatetranoic acid)	Complex Lipids	Mole % Diacylglycerol	43939	GC-FID	100004770								0.1678	0.0625	0.0874	0.1323	0.1715	0.1832	0.1733	0.2241	0.113		0.2557			0.0711	0.1885	0.0628	0.1806		0.2071	0.1362
2096	DG20:4n6 (Arachidonic acid)	Complex Lipids	Mole % Diacylglycerol	43933	GC-FID	100004764								1.8129	1.8172	1.844	2.555	2.6105	1.7581	1.9828	2.449	2.6438	2.5974	1.8726	1.774	1.6194	1.3459	2.1134	1.8282	1.5956	1.9124	1.6097	1.623
2103	DG20:5n3 (Eicosapentaenoic acid)	Complex Lipids	Mole % Diacylglycerol	43940	GC-FID	100004771								0.2098	0.1128	0.1528	0.175	0.1175	0.1829	0.2154	0.2591	0.1283	0.2402	0.2814	0.1582	0.2309	0.0798	0.0948	0.093	0.1343	0.0454	0.1677	0.1508
2082	DG22:0 (Behenic acid)	Complex Lipids	Mole % Diacylglycerol	43919	GC-FID	100004750								0.1961	0.1255	0.1007	0.0291	0.216	0.1369	0.1951	0.0747	0.1055	0.1885	0.113	0.1537	0.138	0.1088	0.1263	0.0996	0.1177	0.1082	0.1631	0.2318
2090	DG22:1n9 (Erucic acid)	Complex Lipids	Mole % Diacylglycerol	43927	GC-FID	100004758								0.1018	0.0835	0.0843	0.068	0.1391	0.0797	0.0857	0.0701	0.0407	0.1613	0.2311	0.0702	0.0338	0.0846	0.1758	0.0617	0.0902	0.0747	0.0776	0.0464
2098	DG22:4n6 (Adrenic acid)	Complex Lipids	Mole % Diacylglycerol	43935	GC-FID	100004766								0.219	0.1835	0.1526	0.2997	0.3381	0.2462	0.2415	0.3187	0.2099	0.3248	0.2362	0.1756	0.2189	0.2082	0.2217	0.2353	0.1657	0.1975	0.1617	0.24
2104	DG22:5n3 (Docosapentaenoic acid)	Complex Lipids	Mole % Diacylglycerol	43941	GC-FID	100004772								0.2601	0.284	0.2574	0.3852	0.3417	0.2918	0.4638	0.3303	0.2893	0.3264	0.1618	0.2148	0.1628	0.1343	0.2643	0.1317	0.1923	0.1823	0.1762	0.2794
2099	DG22:5n6 (Osbond acid)	Complex Lipids	Mole % Diacylglycerol	43936	GC-FID	100004767								0.2392	0.1955	0.1983	0.2116	0.231	0.2364	0.3161	0.17	0.3545	0.3168	0.2292	0.1764	0.1607	0.1644	0.3079	0.1355	0.214	0.0993	0.0688	0.1737
2105	DG22:6n3 (Docosahexaenoic acid)	Complex Lipids	Mole % Diacylglycerol	43942	GC-FID	100004773								2.0711	2.2532	1.7355	3.0548	2.8151	2.0135	2.4267	2.3572	3.1553	2.5776	1.5453	1.5755	1.2912	1.4235	1.5669	1.1705	1.6597	1.2681	1.5195	1.5551
2083	DG24:0 (Lignoceric acid)	Complex Lipids	Mole % Diacylglycerol	43920	GC-FID	100004751								0.0806	0.0435				0.0321			0.0493	0.0233	0.0128	0.0298							0.2162	0.0846
2091	DG24:1n9 (Nervonic acid)	Complex Lipids	Mole % Diacylglycerol	43928	GC-FID	100004759									0.0092	0.0145		0.0076		0.132	0.0097	0.0129		0.0575	0.0634	0.0478	0.034	0.0487	0.0614		0.0925	0.0241
2782	dihydrobiopterin	Cofactors and Vitamins	Tetrahydrobiopterin Metabolism	35129	LC/MS Pos Early	100001506	1930	240.109	6779-87-9	1879	1808	C00268	HMDB00038	2677126	3983964	4391199	3840756	4492438	3379442	4278193	3555769	4280394	2652101	3378667	2468002	3146318	2794904	2932506	2708874	2944795	2583608	2658690	2973255
830	dihydroxyacetone phosphate (DHAP)	Carbohydrate	Glycolysis, Gluconeogenesis, and Pyruvate Metabolism	15522	LC/MS Neg	309	603	168.991	102783-56-2	668	3833110	C00111	HMDB01473	20314064	9484112	7877971	5933180	10892474	12710989	15380333	26278352	13465295	13784618	5977704	7466153	6761183	7883955	6694313	11736236	10162817	7768899	5137669	3344286
358	dimethylarginine (SDMA + ADMA)	Amino Acid	Urea cycle; Arginine and Proline Metabolism	36808	LC/MS Pos Early	100001810	2850	203.15	102783-24-4	123831	110375	C03626	HMDB01539	62182088	40385960	36708124	22573056	59716836	51626428	55900756	77762064	49684604	44094676	50601456	54558560	46724264	49118080	55823492	62781068	46175948	51012648	42471756	50191464
5	dimethylglycine	Amino Acid	Glycine, Serine and Threonine Metabolism	5086	LC/MS Pos Early	806	1104	104.071	1118-68-9	673	653	C01026	HMDB00092	42410144	49709664	54983828	52230308	35198728	43451848	44087328	32547884	64134964	40084696	36771916	21708934	30040996	23501666	31126388	33157168	21007184	25189778	26400068	32218940
3094	equol sulfate	Xenobiotics	Food Component/Plant	40478	LC/MS Neg	100003429	3630	321.044			23936050			1615892	1661320	2262592	1518295	1736513	1802333	3559345	935836	1263244	917040	714673	498553	278163	247295	750819	356823	91558	297828	416604	830137
3095	ergothioneine	Xenobiotics	Food Component/Plant	37459	LC/MS Pos Early	100002154	850	230.096	58511-63-0	3032311	2297320	C05570	HMDB03045	161651200	173310336	200750192	186962320	190060576	180165248	193757760	191220144	184369488	138472032	147233600	139372176	145650864	160760896	146594240	155673808	131515648	161301904	130680136	152567872
3097	erythritol	Xenobiotics	Food Component/Plant	20699	LC/MS Polar	100000846	1491	167.056	149-32-6	222285	13835932	C00503	HMDB02994	44400	62426	68456	44962		58341	53370	53474	46527	54956		52828	57540	57887				50587	30982
998	erythronate*	Carbohydrate	Aminosugar Metabolism	42420	LC/MS Polar	100001320	2186	135.03	88759-55-1	2781043	2061231		HMDB00613	66711232	66270204	62487056	63774040	79273248	70246304	66093224	64101180	68731536	60254376	75473888	74468368	69162416	80985984	75945440	88833376	82345360	77331760	53560900	75680616
294	ethylmalonate	Amino Acid	Leucine, Isoleucine and Valine Metabolism	15765	LC/MS Polar	2054	2785	131.035	601-75-2	11756	11263		HMDB00622	1573685	1480979	2140537	1962967	1938155	3604619	2463247	1969651	1935084	2084656	3810565	1882066	2067361	1843996	2957442	1719997	2235884	2411536	2217622	1750249
1101	FA14:0 (Myristic acid)	Lipid	Mole % Free Fatty Acid	43951	GC-FID	100004782								1.5113	1.6387	1.9475	1.432	1.3331	1.5804	1.6341	1.5444	1.4469	1.4042	1.2505	1.2559	1.2571	0.9495	1.2044	1.0285	1.0239	0.8869	0.9664	1.2464
1108	FA14:1n5 (Myristoleic acid)	Lipid	Mole % Free Fatty Acid	43958	GC-FID	100004789								0.1015	0.1036	0.1316	0.085	0.0954	0.1207	0.1147	0.1084	0.0953	0.0704	0.0623	0.0492	0.0529	0.0378	0.0603	0.0312	0.0344	0.0378	0.0349	0.0568
1102	FA15:0 (Pentadecanoic acid)	Lipid	Mole % Free Fatty Acid	43952	GC-FID	100004783								0.2485	0.2178	0.267	0.2612	0.2176	0.2433	0.2939	0.2293	0.2319	0.2861	0.1595	0.2134	0.235	0.1188	0.1712	0.1648	0.1376	0.1216	0.1554	0.2133
1103	FA16:0 (Palmitic acid)	Lipid	Mole % Free Fatty Acid	43953	GC-FID	100004784								28.1901	28.7831	30.5671	25.7122	28.368	27.2005	28.6964	27.211	26.7535	28.6588	23.3548	23.5702	23.639	20.9021	23.4146	19.2808	22.7584	21.0757	23.3939	24.5305
1109	FA16:1n7 (Palmitoleic acid)	Lipid	Mole % Free Fatty Acid	43959	GC-FID	100004790								7.6989	8.5317	9.5035	6.4734	7.1954	8.2744	6.7751	7.6538	7.0856	5.5111	3.4181	2.4295	2.5032	2.2902	3.2614	2.0419	2.3201	2.3055	2.2059	2.3398
1104	FA18:0 (Stearic acid)	Lipid	Mole % Free Fatty Acid	43954	GC-FID	100004785								6.3048	5.2277	5.0583	5.1517	5.0967	5.348	6.5324	3.808	5.1589	7.0153	5.1004	7.145	6.9408	5.2699	6.1715	5.5751	5.6454	6.1009	6.5813	9.165
1110	FA18:1n7 (Vaccenic acid)	Lipid	Mole % Free Fatty Acid	43960	GC-FID	100004791								3.1418	3.8446	4.1888	3.1491	2.4934	3.5362	2.6184	2.6551	3.1819	2.546	3.7587	3.1424	3.0321	3.2272	3.4991	3.0379	2.8684	2.7945	2.6386	2.7351
1111	FA18:1n9 (Oleic acid)	Lipid	Mole % Free Fatty Acid	43961	GC-FID	100004792								31.0551	31.5615	31.1454	29.8086	29.5214	33.5075	30.8324	29.4275	29.5531	28.3342	48.0913	47.1405	48.6416	54.3422	45.3886	52.7477	52.7607	51.7938	50.114	44.9229
1116	FA18:2n6 (Linoleic acid)	Lipid	Mole % Free Fatty Acid	43966	GC-FID	100004797								13.8344	12.3967	10.303	18.1825	16.143	12.6457	13.7572	18.1647	16.6469	16.6883	6.837	8.0276	7.4147	6.5083	9.0682	9.5291	5.583	8.2402	7.1621	7.7921
1124	FA18:3n3 (a-Linolenic acid)	Lipid	Mole % Free Fatty Acid	43974	GC-FID	100004805								0.2855	0.2438	0.2465	0.4741	0.3264	0.2836	0.2232	0.6215	0.4035	0.2583	0.0751	0.0873	0.0751	0.0744	0.0905	0.0893	0.0615	0.08	0.0702	0.0913
1117	FA18:3n6 (g-Linolenic acid)	Lipid	Mole % Free Fatty Acid	43967	GC-FID	100004798								0.2875	0.2243	0.1658	0.3175	0.307	0.2315	0.3005	0.3092	0.3406	0.4006	0.0935	0.1088	0.0708	0.0679	0.1323	0.1487	0.08	0.0995	0.0934	0.1182
1125	FA18:4n3 (Stearidonic acid)	Lipid	Mole % Free Fatty Acid	43975	GC-FID	100004806								0.0887	0.0842	0.0809	0.1021	0.0501	0.074	0.0396	0.0997	0.0952	0.0691	0.1026			0.0466	0.0845	0.0577		0.0446	0.0405
1105	FA20:0 (Arachidic acid)	Lipid	Mole % Free Fatty Acid	43955	GC-FID	100004786								0.3425	0.2891	0.2569	0.1961	0.252	0.2886	0.3232	0.1852	0.1706	0.3756	0.2914	0.2531	0.2396	0.1909	0.2447	0.1899	0.1389	0.1964	0.1965	0.3055
1112	FA20:1n9 (Eicosaenoic acid)	Lipid	Mole % Free Fatty Acid	43962	GC-FID	100004793								0.6472	0.6541	0.6614	0.6217	0.5081	0.5907	0.6465	0.4935	0.5608	0.6232	1.3056	1.1586	1.0843	1.4813	0.9965	1.1996	1.3936	1.1966	1.0939	1.0456
1118	FA20:2n6 (Eicosadienoic acid)	Lipid	Mole % Free Fatty Acid	43968	GC-FID	100004799								0.1908	0.2226	0.1477	0.2065	0.235	0.183	0.1924	0.2821	0.2369	0.2317	0.1784	0.1666	0.1608	0.1441	0.1978	0.1637	0.1141	0.1827	0.1411	0.1851
1119	FA20:3n6 (Di-homo-g-linoleic acid)	Lipid	Mole % Free Fatty Acid	43969	GC-FID	100004800								0.5817	0.6079	0.537	0.7388	0.6844	0.5683	0.6044	0.6145	0.7012	0.6137	0.6386	0.6405	0.573	0.4772	0.6798	0.6617	0.4685	0.6628	0.5687	0.5702
1113	FA20:3n9 (Mead acid)	Lipid	Mole % Free Fatty Acid	43963	GC-FID	100004794								0.1316	0.1983	0.164	0.1767	0.185	0.1629	0.1832	0.329	0.2347	0.1571	0.2856	0.2197	0.1764	0.2169	0.2265	0.1726	0.2612	0.2002	0.1514	0.161
1126	FA20:4n3 (Eicosatetranoic acid)	Lipid	Mole % Free Fatty Acid	43976	GC-FID	100004807								0.1678	0.0625	0.0874	0.1323	0.1715	0.1832	0.1733	0.2241	0.113		0.2557			0.0711	0.1885	0.0628	0.1806		0.2071	0.1362
1120	FA20:4n6 (Arachidonic acid)	Lipid	Mole % Free Fatty Acid	43970	GC-FID	100004801								1.8129	1.8172	1.844	2.555	2.6105	1.7581	1.9828	2.449	2.6438	2.5974	1.8726	1.774	1.6194	1.3459	2.1134	1.8282	1.5956	1.9124	1.6097	1.623
1127	FA20:5n3 (Eicosapentaenoic acid)	Lipid	Mole % Free Fatty Acid	43977	GC-FID	100004808								0.2098	0.1128	0.1528	0.175	0.1175	0.1829	0.2154	0.2591	0.1283	0.2402	0.2814	0.1582	0.2309	0.0798	0.0948	0.093	0.1343	0.0454	0.1677	0.1508
1106	FA22:0 (Behenic acid)	Lipid	Mole % Free Fatty Acid	43956	GC-FID	100004787								0.1961	0.1255	0.1007	0.0291	0.216	0.1369	0.1951	0.0747	0.1055	0.1885	0.113	0.1537	0.138	0.1088	0.1263	0.0996	0.1177	0.1082	0.1631	0.2318
1114	FA22:1n9 (Erucic acid)	Lipid	Mole % Free Fatty Acid	43964	GC-FID	100004795								0.1018	0.0835	0.0843	0.068	0.1391	0.0797	0.0857	0.0701	0.0407	0.1613	0.2311	0.0702	0.0338	0.0846	0.1758	0.0617	0.0902	0.0747	0.0776	0.0464
1121	FA22:2n6 (Docosadienoic acid)	Lipid	Mole % Free Fatty Acid	43971	GC-FID	100004802								0.219	0.1835	0.1526	0.2997	0.3381	0.2462	0.2415	0.3187	0.2099	0.3248	0.2362	0.1756	0.2189	0.2082	0.2217	0.2353	0.1657	0.1975	0.1617	0.24
1122	FA22:4n6 (Adrenic acid)	Lipid	Mole % Free Fatty Acid	43972	GC-FID	100004803								0.2601	0.284	0.2574	0.3852	0.3417	0.2918	0.4638	0.3303	0.2893	0.3264	0.1618	0.2148	0.1628	0.1343	0.2643	0.1317	0.1923	0.1823	0.1762	0.2794
1128	FA22:5n3 (Docosapentaenoic acid)	Lipid	Mole % Free Fatty Acid	43978	GC-FID	100004809								0.2392	0.1955	0.1983	0.2116	0.231	0.2364	0.3161	0.17	0.3545	0.3168	0.2292	0.1764	0.1607	0.1644	0.3079	0.1355	0.214	0.0993	0.0688	0.1737
1123	FA22:5n6 (Osbond acid)	Lipid	Mole % Free Fatty Acid	43973	GC-FID	100004804								2.0711	2.2532	1.7355	3.0548	2.8151	2.0135	2.4267	2.3572	3.1553	2.5776	1.5453	1.5755	1.2912	1.4235	1.5669	1.1705	1.6597	1.2681	1.5195	1.5551
1129	FA22:6n3 (Docosahexaenoic acid)	Lipid	Mole % Free Fatty Acid	43979	GC-FID	100004810								0.0806	0.0435				0.0321			0.0493	0.0233	0.0128	0.0298							0.2162	0.0846
1107	FA24:0 (Lignoceric acid)	Lipid	Mole % Free Fatty Acid	43957	GC-FID	100004788									0.0092	0.0145		0.0076		0.132	0.0097	0.0129		0.0575	0.0634	0.0478	0.034	0.0487	0.0614		0.0925	0.0241
1115	FA24:1n9 (Nervonic acid)	Lipid	Mole % Free Fatty Acid	43965	GC-FID	100004796								0.0458	0.0562	0.0362	0.0489		0.0361	0.0203	0.0301	0.0706			0.0786	0.0786	0.0653	0.0549	0.0623		0.0849	0.0851	0.0962
3100	ferulic acid 4-sulfate	Xenobiotics	Food Component/Plant	47114	LC/MS Neg	100005389	1225	273.007	86321-29-1	6305574	4878542		HMDB29200	36284	90414	106438	36914		32307	25005	30685		108840									76088
2744	flavin adenine dinucleotide (FAD)	Cofactors and Vitamins	Riboflavin Metabolism	2134	LC/MS Neg	327	2425	784.15	146-14-5;84366-81-4	643975	559059	C00016	HMDB01248	7726324	7871767	7931036	8437899	10087415	9069048	10055421	10235404	8610676	6995653	8528532	8227162	6567923	8780757	8335877	8799443	8348937	8767081	6576764	8665165
2745	flavin mononucleotide (FMN)	Cofactors and Vitamins	Riboflavin Metabolism	15797	LC/MS Neg	100000251	2390	455.097	130-40-5	710	690	C00061	HMDB01520	232484	252002	298857	230617	403016	361571	388802	395890	281832	275261	254897	303839	230736	289402	291799	363134	205614	269915	210701	291829
2778	folate	Cofactors and Vitamins	Folate Metabolism	1826	LC/MS Polar	328	3750	440.132	59-30-3	6037	5815	C00504	HMDB00121	697163	732950	820339	788471	911104	555063	980992	930734	903687	463455	698047	413590	560163	477202	683395	495707	330315	420731	257014	640554
925	fructose	Carbohydrate	Fructose, Mannose and Galactose Metabolism	48195	LC/MS Polar	878	2022.2	225.062	57-48-7	5984	5764	C00095	HMDB00660	14991067	11372993	13632007	6696563	13224462	12021525	13558451	11007742	11582177	10913300	12703336	11826317	4263888	11419133	11898116	8701257	10968593	10348764	1858592	9304495
825	fructose-6-phosphate	Carbohydrate	Glycolysis, Gluconeogenesis, and Pyruvate Metabolism	12021	LC/MS Polar	1232	4261.4	259.022	103213-47-4	69507	19969987	C05345	HMDB00124	4159296	3214306	6254214	2734443	2531236	2944238	4840518	2539812	1925341	4214074	1275521	1449729	527275	1506874	1472178	1540037	1734577	1403963	315231	1629803
1014	fumarate	Energy	TCA Cycle	1643	LC/MS Polar	330	3084	115.004	100-17-8	444972	10197150	C00122	HMDB00134	66102804	59295368	68132368	61183044	48018436	54180272	47243304	50799608	59387976	60238056	29360542	28627686	34106652	39585808	33493494	33773240	49553148	37035704	34553856	34454888
949	galactonate	Carbohydrate	Fructose, Mannose and Galactose Metabolism	27719	LC/MS Polar	100001026	3085	195.051	299-28-5	128869	114198	C00880	HMDB00565	48321044	71822848	36761704	37538880	57994472	47131784	42558748	55478324	42352716	43782504	62009448	59778920	47025216	44558408	60669920	62063852	45856608	61650464	37511160	40459792
942	galactose 1-phosphate	Carbohydrate	Fructose, Mannose and Galactose Metabolism	15706	LC/MS Polar	100000300	4552	259.022	19046-60-7	123912		C00446	HMDB00645	2908119	1111630	1700226	998187	792519	3579922	3012672	3353372	575320	3263634	1134751	570885	53946	459398	1078047	369761	665426	437964		673006
44	gamma-aminobutyrate (GABA)	Amino Acid	Glutamate Metabolism	1416	LC/MS Pos Early	141	2048	104.071	56-12-2	119	116	C00334	HMDB00112	47467608	35024760	34926348	46331604	41792168	39274728	35011976	39622340	49863460	40460532	45893776	57164732	62211456	54512888	48325472	60796392	54492320	57803440	57900732	55318612
53	gamma-carboxyglutamate	Amino Acid	Glutamate Metabolism	38754	LC/MS Pos Early	100002679	903	192.05	56271-99-9	40772	37241		HMDB41900	6907306	6384247	6572517	6690519	7800924	7180663	7907109	7196814	6459103	6785653	6974485	6764151	5896557	8040882	7245597	7340041	7040294	8457460	6422652	8160936
431	gamma-glutamyl-2-aminobutyrate	Peptide	Gamma-glutamyl Amino Acid	37092	LC/MS Pos Early	100001502	2380	233.113			21403151			2235041	5041066	3384298	3994453	3184355	2428437	3030539	2364306	10444637	3264622			156873		480575	298276		294259	1568383	1809367
424	gamma-glutamyl-epsilon-lysine	Peptide	Gamma-glutamyl Amino Acid	33934	LC/MS Pos Early	100001262	2717	276.155	17105-15-6	65254;14284565	58747		HMDB03869	884419	777647	942988	841446	884811	746890	899653	1107223	938676	800005	2994469	4212992	4705278	4565168	3278931	3837135	5309061	5038445	3076090	4642973
416	gamma-glutamylalanine	Peptide	Gamma-glutamyl Amino Acid	37063	LC/MS Pos Early	100001843	1986	219.098	5875-41-2	440103	389104		HMDB29142	6537444	21796076	11026755	5784418	3139017	5221388	4940331	2935072	7980606	12114682	501052	343080	1909992	528566	575264	637537	567474	464216	4964047	1589886
417	gamma-glutamylcysteine	Peptide	Gamma-glutamyl Amino Acid	1778	LC/MS Pos Early	1036	2118	251.07	636-58-8	842	819	C00669	HMDB01049	2287284	6422423	9090684	7560575	2804459	3241842	3876964	3215316	2192936	1496709	8669943	9008641	11463013	10080463	10026191	5766130	8892014	12064701	10570196	12331594
418	gamma-glutamylglutamate	Peptide	Gamma-glutamyl Amino Acid	36738	LC/MS Pos Early	331	1775	277.103	1116-22-9	92865	83831	C05282	HMDB11737	14756009	13008672	15738538	14404000	15885718	14343218	14526519	17137842	13651080	11603470	7578962	8474587	8634154	10457220	7487368	8971038	8191946	9781490	10009710	6923821
419	gamma-glutamylglutamine	Peptide	Gamma-glutamyl Amino Acid	2730	LC/MS Pos Early	1140	1430	276.119	10148-81-9	150914	133013	C05283	HMDB11738	736079	703937	836216	779871	1400588	735663	555951	995465	385245	722676	1654036	2359755	13756088	2581885	1717795	2104955	3980068	2373413	23841998	1939800
420	gamma-glutamylglycine	Peptide	Gamma-glutamyl Amino Acid	33949	LC/MS Pos Early	100001294	1535	205.082	1948-29-4	165527	145071		HMDB11667	109884384	154343824	75686744	74084000	134895152	145557184	145126576	139058608	143586144	148783680	27904090	19940916	15489820	13265881	23844132	31490054	12619041	11671027	37673900	38655204
422	gamma-glutamylisoleucine*	Peptide	Gamma-glutamyl Amino Acid	34456	LC/MS Pos Early	100001485	2940	261.144		14253342	21403145		HMDB11170	792542	696831	474311	420099	793145	717040	908207	824525	1000386	925214	491780	586351	481651	621076	485526	426227	833356	559902	877059	841330
423	gamma-glutamylleucine	Peptide	Gamma-glutamyl Amino Acid	18369	LC/MS Pos Early	1268	2991	261.144	2566-39-4	151023	133115		HMDB11171	5992977	5760474	3440715	3126272	5987841	5717028	6810920	6410672	6316468	6825272	3782412	4495665	3825436	3986526	3530830	4137719	4114536	3603838	5190984	5619665
425	gamma-glutamylmethionine	Peptide	Gamma-glutamyl Amino Acid	44872	LC/MS Pos Early	100001313	2640	279.101	17663-87-5	7009567	5373147		HMDB29155	686276	240297		255048	132108	355685	543572	1355159	1124379	365351					71907	297114			106584
426	gamma-glutamylphenylalanine	Peptide	Gamma-glutamyl Amino Acid	33422	LC/MS Pos Early	100000491	2992	295.129	7432-24-8	111299	99868		HMDB00594		87916	94007			73052		132678	83195	127796	97886	172351	215223	145209	98139	240245	157325		238751	124103
427	gamma-glutamylthreonine*	Peptide	Gamma-glutamyl Amino Acid	33364	LC/MS Pos Early	100001314	1750	249.108	5652-48-2		21403107		HMDB29159	4684541	4002640	2059096	2610777	4283756	4553965	4441610	3919239	4208904	5567775	357799	363557	68575	270372	325100	337752	82274	71665	1152194	621860
429	gamma-glutamyltyrosine	Peptide	Gamma-glutamyl Amino Acid	2734	LC/MS Neg	1102	1240	309.109	7432-23-7	94340	85142		HMDB11741		27673		17310		40298	44136	18143			24158	54316	49324	43015	39979	64361	34023	55754	79080	74694
430	gamma-glutamylvaline	Peptide	Gamma-glutamyl Amino Acid	43829	LC/MS Pos Early	100001126	2700	247.129	2746-34-1	7015683			HMDB11172	18588388	16905324	9338184	11504480	21463576	18467584	22713180	21820688	28459424	19906600	6769236	9640809	6345671	7645064	7518561	9888279	8375935	6598218	13365005	12395843
2774	gamma-tocopherol/beta-tocopherol	Cofactors and Vitamins	Tocopherol Metabolism	52473	LC/MS Pos Late	100008998	2384	416.364												57545				299766	347538	309724	391320	292953	176173	452804	238646	247113	174490
2961	genistein	Xenobiotics	Food Component/Plant	32448	LC/MS Neg	100001221	3754	269.046	446-72-0	5280961	4444448	C06563	HMDB03217		69520	98353	79707						48899						22750
3028	gluconate	Xenobiotics	Food Component/Plant	587	LC/MS Polar	338	2922	195.051	527-07-1	10690	10240	C00257	HMDB00625	34559240	38879648	40897816	42562944	41162028	27977110	33134850	30452256	32905614	26943244	22760224	24629466	17395762	28461996	26493352	25261856	28058284	21319552	12023330	18571096
971	glucosamine-6-phosphate	Carbohydrate	Aminosugar Metabolism	580	LC/MS Polar	290	4521.5	258.038	3616-42-0	439217	8013767	C00352	HMDB01254	8497031	5014142	8241548	2810644	3320340	6424026	8882891	4947349	2996372	8775042	1225146	951774	146389	1329247	1468482	842259	2687237	1083606	186976	1054730
821	glucose	Carbohydrate	Glycolysis, Gluconeogenesis, and Pyruvate Metabolism	20488	LC/MS Polar	572	2342	179.056	50-99-7	79025	71358	C00031	HMDB00122	1438058880	1277988096	1314782976	993445888	1417914880	1286937216	1421389056	1393964160	1328944000	1255524096	1124929152	1109467520	732666560	1175561344	1109950592	1026672384	1139534976	1113787392	600297856	899669952
822	glucose 6-phosphate	Carbohydrate	Glycolysis, Gluconeogenesis, and Pyruvate Metabolism	31260	LC/MS Polar	291	4537	259.022	103192-55-8	5958	19952394	C00668	HMDB01401	12149231	6748193	14845990	3889601	5990075	8179996	15875582	7724267	4266398	13450243	2020805	1713799	307699	2385048	2522310	2012800	4173422	2141818	319477	2392145
975	glucuronate	Carbohydrate	Aminosugar Metabolism	15443	LC/MS Polar	100000257	3233.3	193.035	207300-70-7	444791	58552	C00191	HMDB00127	65408844	56278200	62661484	51461736	71985664	60147080	53172252	61549244	39832800	41665028	45473880	50471292	53495520	46594592	46331356	54440184	37213200	45077140	35616548	45146248
39	glutamate	Amino Acid	Glutamate Metabolism	57	LC/MS Pos Early	561	1500	148.06	56-86-0	611	591	C00025	HMDB00148	1292349184	1362270464	1567659520	1271415296	1237447680	1224554752	1162015360	1349759744	1844779392	1429105664	913229568	1414962176	1340249984	1312447616	997916224	1324661888	1167746560	1293169152	1108373376	1485586432
49	glutamate, gamma-methyl ester	Amino Acid	Glutamate Metabolism	33487	LC/MS Pos Early	100001103	2170	162.076	1499-55-4	68662	66546			3424598	4284835	4599519	3221856	7457160	5258207	4098751	3031342	3896298	5589771	4712789	4421927	4057883	4415236	2515259	1871288	3202391	3166730	3458367	3166023
40	glutamine	Amino Acid	Glutamate Metabolism	53	LC/MS Pos Early	563	1291	147.076	56-85-9	5961	5746	C00064	HMDB00641	1623674496	1486343040	1546891136	1430387200	1434446464	1600708096	1543203968	1638613376	1458516992	1636793344	1703288960	2080333568	2067258240	2009111552	1835333760	1870472704	2162292736	2083393664	1991081216	2303066624
543	glutamine-glutamine	Peptide	Dipeptide	41398	LC/MS Pos Early	100003573	1880	275.135	54419-93-1		16044754			1426871	3432403	3654794	8447869	2618937	1678483	2334723	1378808	2853551	1213036	2139206	1439239	1770350	1700671	2218460	1046260	899274	1827527	1960759	3879471
87	glutarate (pentanedioate)	Amino Acid	Lysine Metabolism	396	LC/MS Polar	339	2900	131.035	110-94-1	743	3618533	C00489	HMDB00661	6863620	7971178	11470957	15154277	8787156	9134443	8499186	7420036	13030599	6709971	8051523	6628264	8238381	8415370	8418929	9564360	7585804	10082353	10155839	10378329
88	glutarylcarnitine (C5)	Amino Acid	Lysine Metabolism	44664	LC/MS Pos Early	100001593	2393	276.144	102636-82-8	71464488	21403175		HMDB13130	20535532	20639500	22236344	24984018	21301680	20968026	24022390	22602022	37424424	20440328	15017007	14319044	15950714	14680652	15377803	17729020	14951762	16173988	14794763	14676178
401	glutathione, oxidized (GSSG)	Amino Acid	Glutathione Metabolism	27727	LC/MS Pos Early	448	2667	613.159	103239-24-3	65359	58835	C00127	HMDB03337	270203360	212594048	230630704	264568208	315787488	240623376	274788416	289209216	267394864	225203536	252958912	302831008	241563248	285816928	298994400	363659808	325111424	310552992	237901744	302105696
400	glutathione, reduced (GSH)	Amino Acid	Glutathione Metabolism	2127	LC/MS Pos Early	496	2000	308.091	70-18-8	124886	111188	C00051	HMDB00125	467195168	724073088	1065284544	814674304	538899520	656163008	728412864	555800128	331535936	340117504	1520344576	1294253952	1282718592	1283766400	1375235840	1076349056	1268627456	1394841344	1046246080	1284946304
841	glycerate	Carbohydrate	Glycolysis, Gluconeogenesis, and Pyruvate Metabolism	1572	LC/MS Polar	1052	2070.4	105.019	600-19-1	752	732	C00258	HMDB00139	29251020	29204916	30397152	25734704	38394984	24888772	30869196	28812866	39174240	32089188	42449648	39442248	34715176	40255904	43136804	44264436	36968048	38221288	27885456	36242436
1710	glycerol	Lipid	Glycerolipid Metabolism	15122	LC/MS Neg	1254	758	91.0401	56-81-5	753	733	C00116	HMDB00131	3715163	7195720	8149371	9874738	6875150	4647227	6161491	4520990	8167610	3347258	8326625	5687706	24184550	9100295	6799953	5306001	7949801	7452394	36170864	11205364
1711	glycerol 3-phosphate	Lipid	Glycerolipid Metabolism	43847	LC/MS Polar	100000258	3938.7	171.006	29849-82-9	754	734	C00093	HMDB00126	42016108	38629456	31475472	31584094	25250556	64789832	44108044	62613924	56761608	68758920	24471824	56616328	61731656	73861600	24739284	59123476	64389804	56330736	51504700	22104474
1465	glycerophosphoethanolamine	Lipid	Phospholipid Metabolism	37455	LC/MS Polar	100001620	3075	214.049	33049-08-0	123874	110410	C01233	HMDB00114	49282456	36957280	38343960	35417256	49353360	46119632	47270876	39597816	29477144	30902430	35297396	25126960	29165776	18791928	29747496	37189940	17861296	20626468	23018888	38043308
1716	glycerophosphoglycerol	Lipid	Glycerolipid Metabolism	48857	LC/MS Polar	100001619	2430	245.043		439964	388990	C03274		44584376	41897848	43750880	37118096	51684984	50430664	47861756	45331252	59266752	41173912	35521788	35977108	23225110	34115252	34427288	35140000	27050964	31852768	19896690	32280640
1467	glycerophosphoinositol*	Lipid	Phospholipid Metabolism	47155	LC/MS Polar	100001621	3850	333.059	16824-65-0					6909942	8256206	8475846	6215113	8234797	7998923	8421494	7647494	9776207	6882134	8050128	7643256	6420484	6515458	8407705	8353635	7817604	7427015	5203150	6938430
1459	glycerophosphorylcholine (GPC)	Lipid	Phospholipid Metabolism	15990	LC/MS Pos Early	100000269	672	258.11	28319-77-9	71920	571409	C00670	HMDB00086	1629526144	1527403008	1347676800	1644343552	2057199744	1658596224	1992008576	1710507776	1408444288	1372841344	1483357568	1211039872	1386124160	1083344000	1395627008	1696039168	901136256	1111828864	1462024960	1628776064
1	glycine	Amino Acid	Glycine, Serine and Threonine Metabolism	58	LC/MS Pos Early	340	1375	76.0393	56-40-6	750	730	C00037	HMDB00123	160789648	161362448	148279504	136394752	150257424	147370192	164950032	147271904	129028176	161121920	166116064	128537848	144013008	103661456	137469616	162770816	118128272	132044944	128430544	127413616
1976	glycocholate	Lipid	Primary Bile Acid Metabolism	18476	LC/MS Neg	342	5163	464.302	475-31-0;863-57-0	10140	9734	C01921	HMDB00138	736042	453824	342559	563025	352098	197167	428607	349389	457303	418114	312780	254135	394338	483928	494802	513958	309566	301375	428074	274482
552	glycylglutamate	Peptide	Dipeptide	34403	LC/MS Pos Early	100001255	2025	205.082	7412-78-4	99278	89688		HMDB28840	9646315	3025744	2489404	2094594	7359887	7941311	8240354	10391450	3867027	6869061	6472433	8043399	5613835	6714535	5813615	8549230	6067941	7265598	4604481	2626523
555	glycylglycine	Peptide	Dipeptide	21029	LC/MS Polar	100000898	2400	131.046	556-50-3	11163	10690	C02037	HMDB11733	4793878	3818369	3479451	3091239	4216169	4443717	4066252	4952388	4552721	3978007	4396685	4594888	3814049	3992511	4468735	4740528	3624305	4040477	2944529	3927290
557	glycylisoleucine	Peptide	Dipeptide	36659	LC/MS Pos Early	100001790	3002	189.123	19461-38-2	88079	19972556		HMDB28844		367058	317703	689716	190377	148670	220674	156872	423986	94442	222726	95295	206699	123226	288136	71928		195779	265756	443619
558	glycylleucine	Peptide	Dipeptide	34398	LC/MS Pos Early	100001258	3059	189.123	869-19-2	92843	83812	C02155	HMDB00759	1864632	3131447	3598933	5940820	2230523	1655969	2361336	2102437	3595030	1471581	2069986	1592078	1696569	1581461	2179274	1593846	1137605	1693874	1691507	3966507
559	glycyllysine	Peptide	Dipeptide	41529	LC/MS Pos Early	100003514	2972	204.134	31461-63-9	306144	270650			1905493	3589574	3858234	7982441	2733242	2353514	2636771	740918	3859285	2365333	2083377	2054355	1800232	1810998	2340757	424661	432657	1638551	2157432	3040446
560	glycylmethionine	Peptide	Dipeptide	42012	LC/MS Pos Early	100003510	2716	207.08	554-94-9	96757	87361			920729	1052183	1181212	3122050	1099132	1170156	1281307	838064	1088984	837744	995963	878064	1102407	924970	1089298	466993	633663	1050142	820623	1297290
561	glycylphenylalanine	Peptide	Dipeptide	33954	LC/MS Pos Early	100001268	3068	223.108	3321-03-07	92953	83909		HMDB28848	673376	959736	948721	1700383	873728	650731	916727	496465	1049688	617711	701007	669621	592585	502883	720364	354322	350932	615557	577116	1121200
562	glycylproline	Peptide	Dipeptide	22171	LC/MS Pos Early	100000976	2324	173.092	704-15-4	3013625	2282246		HMDB00721	7798423	7515607	7608007	6922998	7337542	7767787	7325974	8908928	7067872	5830438	6640545	7205168	6023884	5622534	5939966	7066409	4758739	7042994	5514544	5076401
563	glycylserine	Peptide	Dipeptide	33940	LC/MS Pos Early	100001261	1788	163.071	7361-43-5	73086	65873		HMDB28850	386984	703559	641706	1035862	539607	367071	520330	429897	930957	247317	394184	300087		188456	441080	303968	166350	148419		537191
567	glycyltyrosine	Peptide	Dipeptide	33958	LC/MS Pos Early	100001265	2631	239.103	658-79-7	92829	83798		HMDB28853	567083	498247	450549	540430	702257	604539	726581	376580	617814	469492	609395	651914	419379	478635	634496	139220	210469	508820	469394	596414
568	glycylvaline	Peptide	Dipeptide	18357	LC/MS Pos Early	100000487	2734	175.108	1963-21-9	97417	2006926		HMDB28854	861451	1063591	927757	1544804	983945	761712	900485	1031330	1207525	578650	767970	597519	650351	490616	808234	634423	422210	577997	691870	1013236
381	guanidinoacetate	Amino Acid	Creatine Metabolism	43802	LC/MS Pos Early	344	1937	118.061	352-97-6	763	743	C00581	HMDB00128	9356142	7632126	7384877	8598837	12302518	9656938	13089372	11285891	10048136	11557983	11118560	12212224	10210588	9279121	12530655	11397175	9198489	11590865	10919897	14967703
399	guanidinosuccinate	Amino Acid	Guanidino and Acetamido Metabolism	32446	LC/MS Pos Early	100001212	1892	176.067	6133-30-8	97856	88329	C03139	HMDB03157	9110746	9487381	12209807	15134280	7402677	11202706	11767260	7329352	8995437	9118387	3575409	2479032	2156161	2311837	3885015	3235321	1718054	2175612	2958495	3098643
2636	guanine	Nucleotide	Purine Metabolism, Guanine containing	32352	LC/MS Pos Early	172	2032	152.057	73-40-5	764	744	C00242	HMDB00132	8004932	5002631	4524211	2730459	6694331	6528619	7545018	11743939	8094236	4756240	3544406	2787651	2490944	4181981	3778341	3434403	5092216	2948163	2344892	6083041
2635	guanosine	Nucleotide	Purine Metabolism, Guanine containing	1573	LC/MS Pos Early	1099	1728	284.099	118-00-3	6802	6544	C00387	HMDB00133	24638470	22993080	23335604	18228304	33975772	29006836	25523980	38791392	25720724	21171276	12191487	10458473	10314413	20018296	12597754	8943435	18493028	13492661	15877599	20637152
2653	guanosine 2'-monophosphate (2'-GMP)*	Nucleotide	Purine Metabolism, Guanine containing	52442	LC/MS Neg	100002733	1241	362.051		444571	392466			181409	966452	966716	945578	892174	98514	433880	166465	1143242	67559	190443	56602	143092	79221	243687	88308	53146	65857	185006	1088865
2631	guanosine 3'-monophosphate (3'-GMP)	Nucleotide	Purine Metabolism, Guanine containing	39786	LC/MS Neg	100002704	773.9	362.051	117-68-0	3522	3402				924684	911845	1214049	514197		398772	88627	1021169	115722	456139	211790	241941		274961	171788			440838	839428
2630	guanosine 5'- monophosphate (5'-GMP)	Nucleotide	Purine Metabolism, Guanine containing	2849	LC/MS Neg	347	653.2	362.051	5550-12-09	6804	741	C00144	HMDB01397	10986470	13321233	12383603	18470296	10240026	9368501	15023693	7802000	13764851	10145546	16607464	16360739	15050960	12030423	16854536	18365716	15918350	16437580	12597604	15495910
2759	gulonic acid*	Cofactors and Vitamins	Ascorbate and Aldarate Metabolism	46957	LC/MS Polar	100001586	2750	195.051	20246-53-1	9794176	7969943			371834720	350406080	352103424	286435328	508604352	415139552	373842944	445054912	305360224	382477696	333715072	278156224	261156976	282944096	346935136	321608576	227935360	325609280	214745520	252429792
2795	heme	Cofactors and Vitamins	Hemoglobin and Porphyrin Metabolism	41754	LC/MS Pos Late	100001386	1124	616.176	14875-96-8	26945		C00032	HMDB03178	3474266	2193109	1758785	823596	2147270	1334382	1547709	1463231	294467	5388812	1149904	2766036	1218185	2030591	1565929	3221814	3170923	2485246	3437198	1444604
1177	hexadecanedioate	Lipid	Fatty Acid, Dicarboxylate	35678	LC/MS Neg	100001614	4615	285.207	505-54-4	10459	10027	C19615	HMDB00672	356182	223492	227721	273883	303848	341919	325786	311060	518173	206123	244182	376386	269041	318486	303838	203811	326377	381740	494616	481669
1248	hexanoylglycine	Lipid	Fatty Acid Metabolism(Acyl Glycine)	35436	LC/MS Neg	100001527	2900	172.098	24003-67-6	99463	89859		HMDB00701	908480	1143716	1422885	1033489	1948226	2017646	1349905	2374824	1609134	1064474	1874027	1469811	855970	651478	2022202	1851940	878159	2246317	2136968	2195113
2825	hippurate	Xenobiotics	Benzoate Metabolism	15753	LC/MS Neg	100000014	2106.9	178.051	495-69-2	464	451	C01586	HMDB00714	1711864	1739683	1732666	1228108	1481396	3078278	1926471	2444313	1076910	875553	1020787	1162831	1479184	817788	1785033	897377	790106	1014362	1620670	1237472
55	histidine	Amino Acid	Histidine Metabolism	59	LC/MS Neg	355	755.9	154.062	5934-29-2	6274	752	C00135	HMDB00177	43489160	36001580	33877352	22324702	29402316	28190224	31049056	36977792	27513156	39606020	32671240	32098548	28585514	31068276	33501430	39908932	35385372	35347344	24207084	37947088
353	homoarginine	Amino Acid	Urea cycle; Arginine and Proline Metabolism	22137	LC/MS Pos Early	100000961	2882	189.135	156-86-5	9085	8732	C01924	HMDB00670	8274222	5448561	5092546	4203976	6858209	6575373	7182300	8453453	5989770	6678586	5809702	6094847	5970013	5177789	6250092	7382778	4856735	5997066	4313141	4590609
354	homocitrulline	Amino Acid	Urea cycle; Arginine and Proline Metabolism	22138	LC/MS Pos Early	100000963	1908	190.119	1190-49-4	65072	58582	C02427	HMDB00679	2190522	2804674	2769037	2535167	2267725	2156780	2444384	2232625	2259387	3596852	2937117	1993778	1810531	2065265	2369776	2409456	1855341	1828416	2053594	2477710
3119	homostachydrine*	Xenobiotics	Food Component/Plant	33009	LC/MS Pos Early	100001550	1750	158.118	1195-94-4	441447	390180	C08283	HMDB33433	1646427	2214248	3400920	2160916	1502611	2835821	1618516	1574297	3067157	2090331	2892281	912954	915382	1261832	1118326	1460418	632077	420565	784742	1000844
2012	hyocholate	Lipid	Secondary Bile Acid Metabolism	34093	LC/MS Neg	100001279	5046	407.28	547-75-1	92805	21403098	C17649	HMDB00760	245486	104350	44716	33662	106430	138033	270627	111375	202934	114655		24591	34696	22876		86674			73979	116457
2015	hyodeoxycholate	Lipid	Secondary Bile Acid Metabolism	27531	LC/MS Neg	100000777	5097	391.285	83-49-8	5283820	4446908	C15517	HMDB00733	3534441	6174106	6559125	4118334	1413628	2535663	1630173	2231746	875002	2558769	1768078	3064187	1994577	616682	5190258	3734514		1018152	2717964	410096
337	hypotaurine	Amino Acid	Methionine, Cysteine, SAM and Taurine Metabolism	590	LC/MS Pos Early	358	724	110.027	300-84-5	107812	96959	C00519	HMDB00965	26512504	24072780	26847728	18772620	21210020	20617722	21937776	18872488	18160142	19258318	30783368	19033452	21280048	15501637	18998084	30240884	11936089	16955452	10491468	13780994
2581	hypoxanthine	Nucleotide	Purine Metabolism, (Hypo)Xanthine/Inosine containing	3127	LC/MS Polar	171	1515.8	135.031	68-94-0	790	768	C00262	HMDB00157	102210344	71139936	62558608	39909984	105981080	110548592	94801848	126111680	89953688	77589744	102744536	104973248	100585464	120827976	110083552	104964400	103790376	95675008	85710816	87212632
67	imidazole lactate	Amino Acid	Histidine Metabolism	15716	LC/MS Pos Early	100000263	2040	157.061	14403-45-3	440129	389128	C05568	HMDB02320	11266704	15566735	18756580	10944951	12887297	12918667	14241326	11012891	9829102	12163785	14072838	12001913	11408667	9409572	13675741	12746644	10120151	13164631	14367148	19261792
66	imidazole propionate	Amino Acid	Histidine Metabolism	40730	LC/MS Pos Early	100003434	2263	141.066	1074-59-5	70630	63798		HMDB02271	30668160	9690670	14463055	18925664	18134400	16059459	15458550	15630033	16428225	10069681	35755732	12426916	12149675	14875294	21135948	17850020	12522585	9910048	12024205	25330388
212	indolelactate	Amino Acid	Tryptophan Metabolism	18349	LC/MS Neg	100000463	2286	204.067	832-97-3	92904	83867	C02043	HMDB00671	121012	146615	204723	149534	245077	256810	219381	258462	83849	85988	137122	140681	124446	206811	126722	152865	163888	116559	166819	108603
215	indolepropionate	Amino Acid	Tryptophan Metabolism	32405	LC/MS Pos Early	100001083	3205	190.086	830-96-6	3744	3613		HMDB02302	160594	233017	267919	302660	296522	258479	126539	229361	70455	237506	273210	245660	238187	415770	241923	194437	380546	202101	471590	292808
2580	inosine	Nucleotide	Purine Metabolism, (Hypo)Xanthine/Inosine containing	1123	LC/MS Neg	361	1602.1	267.073	58-63-9	6021	21241953	C00294	HMDB00195	354528768	338194176	340196256	318401856	356997216	394603072	360084160	366875840	361645568	316903200	189119712	156513824	163284688	238838512	191982032	154906048	203625152	179485680	196162128	263117280
2579	inosine 5'-monophosphate (IMP)	Nucleotide	Purine Metabolism, (Hypo)Xanthine/Inosine containing	2133	LC/MS Pos Early	362	650	349.054	4691-65-0	8582	5482599	C00130	HMDB00175	14473765	15703176	11536221	17651416	11926021	9967115	14277634	9900350	13900485	9635164	13521917	16914488	15467091	17452392	15314782	16971400	20648524	21500872	14514458	19429708
1437	inositol 1-phosphate (I1P)	Lipid	Inositol Metabolism	43849	LC/MS Polar	370	4785	259.022	573-35-3;106032-59-1	440194	17215924	C04006	HMDB00213	342946	232711	480455	331618	559557	868211	461621	1011143	345165	302412	1161693	865376	2090533	1432608	1153847	1573903	1537619	1124618	1044415	990187
828	Isobar: fructose 1,6-diphosphate, glucose 1,6-diphosphate, myo-inositol 1,4 or 1,3-diphosphate	Carbohydrate	Glycolysis, Gluconeogenesis, and Pyruvate Metabolism	46896	LC/MS Neg	100002180	551	338.989						11633633	10532097	9175590	4728564	12891080	17082056	13060625	12260594	7411416	19107078	5050861	7135353	4487631	6108977	2982139	3073662	3544143	3600535	3220291	1995701
299	isobutyrylcarnitine	Amino Acid	Leucine, Isoleucine and Valine Metabolism	33441	LC/MS Pos Early	100001055	2810	232.154	25518-49-4	168379			HMDB00736	5410469	3658772	4182218	6577430	5327503	4026268	3792804	4504633	8810877	2911231	692808	663745	287705	578923	847711	915733	569451	880027	831614	1228196
1009	isocitrate	Energy	TCA Cycle	12110	LC/MS Pos Early	1206	773	210.061	20226-99-7	1198	1161	C00311	HMDB00193	34582584	40618576	36964880	25414958	40758220	41064496	47203136	44206980	27933968	35032320	57066096	57795032	49725488	56186736	59876316	52572852	61807924	57543228	47025176	51862516
283	isoleucine	Amino Acid	Leucine, Isoleucine and Valine Metabolism	1125	LC/MS Pos Early	376	2800	132.102	73-32-5	6306	769	C00407	HMDB00172	489152896	483851648	500446464	460013632	437585088	368855904	481108608	504282496	546346304	310771424	445946528	405572384	407988160	422004576	434886176	381659392	448652512	450616640	337347200	478267424
586	isoleucylalanine	Peptide	Dipeptide	40046	LC/MS Pos Early	100003163	2742	203.139	24787-73-3	5246009;5246010	4414311			484880	1949085	2050021	8619599	1198169	604460	978862	317834	2464053	417799	705591	208538	607821	335414	635915	216883	246304	485544	663386	2796821
591	isoleucylglutamine	Peptide	Dipeptide	40019	LC/MS Pos Early	100003167	2556	260.16		7020102	16044755			205987	1111357	1263724	4512851	923904	441510	631393	201621	965073	368559	570217	198492	491739	286980	391593	86002	101695	369191	567327	1526935
592	isoleucylglycine	Peptide	Dipeptide	40008	LC/MS Pos Early	100003169	2719	189.123	868-28-0	342532	303621			2731870	6148198	6311648	11422837	4691224	2561482	4004219	2739365	6979120	2594551	3178364	1820226	2647876	2020122	3165517	2121414	1178737	2125133	2953611	7874420
262	isovalerylcarnitine	Amino Acid	Leucine, Isoleucine and Valine Metabolism	34407	LC/MS Pos Early	100001393	3085	246.17	31023-24-2	6426851	4932271		HMDB00688		677829	990289	663922	729980	608501	696652	414802	617236	448396	990226	1383390	1452318	1417933	760486	1384263	1247447	980888	1425484	1004334
261	isovalerylglycine	Amino Acid	Leucine, Isoleucine and Valine Metabolism	35107	LC/MS Neg	100001452	1950	158.082	16284-60-9	546304	475516		HMDB00678	878122	854093	786622	515533	613453	716911	685863	702071	361396	530479	491783	295148	324157	221263	514734	536914	417594	537746	670808	393176
219	kynurenate	Amino Acid	Tryptophan Metabolism	1417	LC/MS Neg	98	2224	188.035	492-27-3	3845	3712	C01717	HMDB00715	38505			13278	59233	81925	133888	95701	70498	86153							11496
218	kynurenine	Amino Acid	Tryptophan Metabolism	15140	LC/MS Pos Early	100000265	2739	209.092	2922-83-0	161166	141580	C00328	HMDB00684	1295861	880948	814505	673591	972392	1430403	1587671	1634258	1695652	1292252	615514	791091	601574	649398	521668	853608	655739	610666	699451	546714
838	lactate	Carbohydrate	Glycolysis, Gluconeogenesis, and Pyruvate Metabolism	527	LC/MS Neg	482	681.6	89.0244	79-33-4	612	592	C00186	HMDB00190	280899232	291884672	310387072	234646768	249889696	282210560	267869072	244420640	202128192	245678720	251132432	177000864	207413200	241254080	228099040	207604288	271461312	251406352	202166064	209151696
254	leucine	Amino Acid	Leucine, Isoleucine and Valine Metabolism	60	LC/MS Pos Early	397	2864	132.102	61-90-5	6106	5880	C00123	HMDB00687	1072181760	1044521536	1027618432	1042862784	1000243840	837196352	985428352	1034384704	1023836864	801208256	954108352	993632704	825427584	885954112	994300224	996395136	807939584	895100160	965129472	1042711360
605	leucylalanine	Peptide	Dipeptide	40010	LC/MS Pos Early	100003179	2801	203.139	7298-84-2	259321	227625			129710	833435	1003408	2996513	268796	145296	152489		388631	170818	252165	138781	233148	154456	275154	139503		176212	478624	986233
771	leucylglutamine*	Peptide	Dipeptide	48189	LC/MS Pos Early	100003183	2620	260.161		4305457	3511125			199620	1367842	1997776	7335272	693812	287838	397170	178882	1000504	196730	287362	92683	239975	196863	230524	86427		203626	463819	1716236
610	leucylglycine	Peptide	Dipeptide	40045	LC/MS Pos Early	100003185	2778	189.123	686-50-0	79070	71402			265453	1622417	1813139	5973825	978309	452719	590936	246172	1524739	209211	539856	149578	445262	285737	450548	96794	94492	322185	641272	2192569
616	leucylproline	Peptide	Dipeptide	35663	LC/MS Pos Early	100001574	2971	229.155	87178-63-0	80817	21403172		HMDB11175	2746157	3288340	3280152	3863921	3079235	3189579	2981588	2601105	2807189	2857455	2760367	3110253	2434283	2472051	2451703	2007714	1538335	2668704	2043219	2494947
1271	linoleoylcarnitine*	Lipid	Fatty Acid Metabolism(Acyl Carnitine)	46223	LC/MS Pos Late	100003151	1430	424.342	36816-10-1	6450015	4952667		HMDB06469	371352	436505		727408	621782	467041	592668	361000	772005	637013	683823	580871	1679691	715479	575727	623677	465574	769713	1273998	1225801
77	lysine	Amino Acid	Lysine Metabolism	1301	LC/MS Pos Early	407	2850	147.113	56-87-1	5962	5747	C00047	HMDB00182	702547008	629422592	587945664	538537216	559128960	537857984	611111616	663528320	674245120	550630656	543171200	527174496	501963136	506488896	561014848	590059840	493684256	540897920	489374400	511414880
633	lysylproline	Peptide	Dipeptide	40666	LC/MS Pos Early	100003561	3078	244.166	52766-27-5	3463861	2705593			299659	454431	457815	536061	461225	398857	430282	297031	465458	342474	373669	494392	326470	501002	387096	234085	229912	467259	293381	336212
1015	malate	Energy	TCA Cycle	1303	LC/MS Neg	409	615.6	133.014	6915-15-7	525	510	C00149	HMDB00156	418596512	465209312	473599680	457725440	321493376	381796096	355782368	300172768	364382880	430242208	276416128	233206272	301729472	308500384	269073760	214840304	368174784	308299008	326599136	342084192
1225	malonylcarnitine	Lipid	Fatty Acid Synthesis	37059	LC/MS Pos Early	100001526	2086	248.113	853728-01-5	22833583	21403153		HMDB02095	8573417	8112076	8566201	7535172	10002765	11157039	10898655	10008976	11056673	6332439	7389596	5094004	6712423	6170544	5792931	6791007	5559712	5427310	6419211	5125465
881	maltohexaose	Carbohydrate	Glycogen Metabolism	35170	LC/MS Polar	100001448	5860	989.32	34620-77-4	439606	4450599	C01936	HMDB12253	829884	1035073	1470090	994857	768471	1320842	986786	927578	999704	857610	829385	619925	797017	732514	828682	614170	697624	646406	1230118	706875
883	maltopentaose	Carbohydrate	Glycogen Metabolism	35163	LC/MS Polar	100001447	5365	827.267	34620-76-3	13489094	2941513	C06218	HMDB12254	7230073	8196950	10731630	9112981	6639440	10691779	7446975	7874356	8695999	6804637	7299606	6342743	570780	6742680	7510042	5712196	6124648	6222267		6301066
889	maltose	Carbohydrate	Glycogen Metabolism	15586	LC/MS Polar	913	3329.4	387.114	6363-53-7	10991489	388469	C00208	HMDB00163	133576888	129202592	131282904	145529472	136703440	127599872	118864768	151635152	174760912	103250312	119236552	114337200	319376672	113493888	119203144	133972352	102828872	105873376	640094528	96825784
884	maltotetraose	Carbohydrate	Glycogen Metabolism	15910	LC/MS Polar	100000275	5000	711.22	34612-38-9	446495	393830	C02052	HMDB01296	59015924	81287432	82112552	109736656	60954600	67591624	50354776	95400624	124678872	52785052	57569232	53829880	59897820	53869888	64779352	58148496	57592536	53509672	6287473	47440784
886	maltotriose	Carbohydrate	Glycogen Metabolism	44688	LC/MS Polar	100000276	4286.4	549.167	1109-28-0	439586	388669	C01835	HMDB01262	148193904	169853760	167457920	201273872	158274832	154386032	138509104	207022560	248167712	117643224	150332592	134464016	211642320	139979216	157609280	165272160	145538560	124934224	189037760	126666936
930	mannitol/sorbitol	Carbohydrate	Fructose, Mannose and Galactose Metabolism	46142	LC/MS Polar	100001740	2260	181.072		5780	440	C01507	HMDB00247	22042026	20832904	17697196	12505754	18981464	18757604	16390053	15999782	15784589	8843248	7758470	8135885	6286884	7792519	5562082	5021675	4048251	2888695	1974007	1946685
931	mannose	Carbohydrate	Fructose, Mannose and Galactose Metabolism	584	LC/MS Polar	803	2200	179.056	3458-28-4	18950	141983	C00159	HMDB00169	95471688	51840448	45431456	26519224	83831944	83570768	83681568	90722200	62100284	83419824	73443984	79697448	36820800	74478112	68900488	67391832	78129568	68275224	16732788	42698380
311	methionine	Amino Acid	Methionine, Cysteine, SAM and Taurine Metabolism	1302	LC/MS Pos Early	415	2526	150.058	63-68-3	6137	5907	C00073	HMDB00696	373466848	357079712	356795008	355598112	384346016	319389952	402044736	374612128	397649696	282852256	319826336	276661216	279240544	268981536	329811968	291244000	231788432	259685984	233592336	374344928
316	methionine sulfoxide	Amino Acid	Methionine, Cysteine, SAM and Taurine Metabolism	18374	LC/MS Pos Early	100000039	1272	166.053	3226-65-1	158980	139840	C02989	HMDB02005	6836953	6376113	5256775	6345628	6872773	5606433	6617405	6544310	8353820	6859456	3585852	2713137	2924122	3568850	3813676	3912831	2568020	2816681	2677791	5363829
3225	methyl glucopyranoside (alpha + beta)	Xenobiotics	Food Component/Plant	46144	LC/MS Pos Early	100005864	832	212.113						1806793	3255492	3236173	3779241	1887536	2349991	2757312	2635472	3836570	3462613	1974140	1331069	3373608	2013850	2435419	1769459	1755983	1485834	4827189	1852718
1245	methylmalonate (MMA)	Lipid	Fatty Acid Metabolism (also BCAA Metabolism)	1496	LC/MS Polar	418	3078.4	117.019	516-05-2	487	473	C02170	HMDB00202	10097946	11104607	10138763	10637218	9867591	7097236	8029614	5540952	7002839	9256429	8117412	3905646	6893960	5378064	7353473	6242684	5249024	4891298	5899971	5840999
2715	methylphosphate	Nucleotide	Purine and Pyrimidine Metabolism	37070	LC/MS Polar	100001805	3760.1	110.985	7023-27-0	13130	12578		HMDB61711	1059056	1473959	4722890	2348086	2779614	1636091	1533431	1157072	1648931	3328940	2585250	1869408	1292764	1449353	1077013	1160569	1217924	1111571	1086124	1635414
275	methylsuccinate	Amino Acid	Leucine, Isoleucine and Valine Metabolism	15745	LC/MS Polar	2051	2800	131.035	498-21-5	10349	9922		HMDB01844	3361141	2772546	2903479	2832928	3080784	3529363	2672037	2932472	2455992	2730349	4925229	5815912	4741332	6095206	5978300	5215022	4549720	7200331	3859271	6610818
308	methylsuccinoylcarnitine (1)	Amino Acid	Leucine, Isoleucine and Valine Metabolism	53031	LC/MS Pos Early	100009275	2589	276.144						86143	177865	169439	222723	53803	98148	155435	206960	349284	95823	286262	447024	286012	590919	232296	340718	317316	415565	216182	259209
1429	myo-inositol	Lipid	Inositol Metabolism	1124	LC/MS Polar	363	3506.3	225.062	87-89-8	892	10239179	C00137	HMDB00211	11881639	9324563	11121307	10307190	12486653	11073592	10005174	13788202	10988236	12704092	14007590	12109961	15255280	14898909	14110590	16872404	16674571	14012845	14449037	12012682
1267	myristoylcarnitine	Lipid	Fatty Acid Metabolism(Acyl Carnitine)	33952	LC/MS Pos Late	100001270	1350	372.311	18822-89-4	53477791	4932274		HMDB05066									235796			194163	282553	193155	174222				720049	1110285
60	N-acetyl-1-methylhistidine*	Amino Acid	Histidine Metabolism	43255	LC/MS Pos Early	100004299	2100	212.103						905776	933250	1113592	714425	826474	723998	1032482	1148657	708725	985345	467596	483942	327810	448373	591679	626355	430637	546718	646578	662374
59	N-acetyl-3-methylhistidine*	Amino Acid	Histidine Metabolism	43256	LC/MS Pos Early	100002204	2056	212.103	37841-04-6	193270	19993498			1009688	1380071	1961870	1454515	1142197	1278305	1169014	1361279	1303596	1463347	904500	586624	725830	781286	787363	793664	619993	612415	740455	1014577
980	N-acetyl-glucosamine 1-phosphate	Carbohydrate	Aminosugar Metabolism	15741	LC/MS Polar	1212	4052	300.049	31281-59-1	440364	389323	C04256	HMDB01367	437990	395951	1185895	341321	291557	380741	143887	144567	221055	478285	68886	183395	69010	217952	75046	72434	89403	277358	78403	75706
26	N-acetylalanine	Amino Acid	Alanine and Aspartate Metabolism	1585	LC/MS Polar	1110	1564.8	130.051	97-69-8	88064	79449	C02847	HMDB00766	6063993	4507743	4321586	4698422	5180195	4891739	5088556	6064030	5378023	4133449	6438995	7111279	6406578	5821425	6305575	6941132	6394952	6055040	4701218	6412730
359	N-acetylarginine	Amino Acid	Urea cycle; Arginine and Proline Metabolism	33953	LC/MS Pos Early	100001266	2245	217.13	155-84-0	67427	60752	C02562	HMDB04620	1658967	2339100	2207638	1907285	1368260	1123770	1682300	1260463	876028	1933919	2911336	1084370	1497914	872541	1883761	2569039	1126068	1598319	1757023	1528575
31	N-acetylasparagine	Amino Acid	Alanine and Aspartate Metabolism	33942	LC/MS Pos Early	100001257	785	175.071	4033-40-3	99715	90090		HMDB06028	3237992	4304250	3654881	2651780	2013764	2086987	2561482	2783215	2081153	4372745	2814122	2057478	2303663	1829959	2261777	2641459	2419894	2553799	2332181	2252782
32	N-acetylaspartate (NAA)	Amino Acid	Alanine and Aspartate Metabolism	22185	LC/MS Polar	100000787	3143	174.041	997-55-7;997-55-7	65065	58576	C01042	HMDB00812	2914514	2983615	2321013	2918370	3179982	2254113	2653745	2814038	4521444	2951138	3108062	3935911	3582853	3263961	3651509	3962895	4425004	4012957	3218125	4983839
374	N-acetylcitrulline	Amino Acid	Urea cycle; Arginine and Proline Metabolism	48434	LC/MS Neg	100001577	940	216.099	33965-42-3	656979	571213	C15532	HMDB00856	231443	277092	296273	139714	205577	101229	203386	163120		304577	508725	122498		45910	309801	416683		106410	181601	193927
979	N-acetylglucosamine 6-phosphate	Carbohydrate	Aminosugar Metabolism	15107	LC/MS Polar	1213	4114	300.049	102029-88-9	439219	8216065	C00357	HMDB02817	257175	121138	119372	37526	173729	240147	179497	266317	138454	230741	76768	120634	81237	97642	75356	94915	124430	94638	46145	25875
997	N-acetylglucosaminylasparagine	Carbohydrate	Aminosugar Metabolism	48149	LC/MS Pos Early	1215	1212	336.14	2776-93-4	123826	21403014	C04540	HMDB00489	1037559	1150710	1195766	1238819	1391561	1129037	1222776	1258127	1536901	965682	943239	1030740	828551	1165267	988300	1007705	1283149	1235393	1122008	1312630
41	N-acetylglutamate	Amino Acid	Glutamate Metabolism	15720	LC/MS Pos Early	100000282	1050	190.071	5817-08-03	70914	1266066	C00624	HMDB01138	27640116	32408100	24110964	16977338	29992964	24031384	32151508	33789796	22722482	39720584	77947008	33740948	46605800	29110700	51960404	65874568	36211856	35238116	40524080	38709672
42	N-acetylglutamine	Amino Acid	Glutamate Metabolism	33943	LC/MS Pos Early	100001253	845	189.087	2490-97-3	182230	158492	C02716	HMDB06029	72338480	86410616	75221680	52426584	53319188	54347864	58279884	54214976	35460836	84695392	99735352	87099952	90733784	73378944	93507600	105688624	90593184	117705312	97052408	111406400
2	N-acetylglycine	Amino Acid	Glycine, Serine and Threonine Metabolism	27710	LC/MS Polar	100001006	1780	116.035	543-24-8	10972	10507		HMDB00532	1892270	1768569	1732448	1664383	2514341	1662877	1840701	2216009	2168015	1491904	1209750	1450303	852997	670312	982246	1195924	973145	1440688	1140571	1241443
56	N-acetylhistidine	Amino Acid	Histidine Metabolism	33946	LC/MS Pos Early	100001293	2065	198.087	39145-52-3	75619	68142	C02997	HMDB32055	19035804	24144048	23513020	18372028	17111292	13468300	16026415	14121418	10516768	22867398	23878652	16185266	15236799	14932245	18951422	20496144	14254450	18240492	19073352	20798544
285	N-acetylisoleucine	Amino Acid	Leucine, Isoleucine and Valine Metabolism	33967	LC/MS Neg	100001276	2325	172.098	3077-46-1	2802421	2081100			186176	223018	169285	187069	80856	148617	183875	137077	118447	92962	150328	198297	227137	193857	157788	196638	238467	319203	217905	202994
255	N-acetylleucine	Amino Acid	Leucine, Isoleucine and Valine Metabolism	1587	LC/MS Neg	1082	2400	172.098	1188-21-2	70912	64075	C02710	HMDB11756	830656	906465	744246	598963	436944	572973	752196	794265	445776	663138	1071551	764964	1029643	775901	798993	1088551	1493702	1850821	1292003	910321
312	N-acetylmethionine	Amino Acid	Methionine, Cysteine, SAM and Taurine Metabolism	1589	LC/MS Neg	1083	1787	190.054	65-82-7	448580	395338	C02712	HMDB11745	2463872	2569056	2513486	2795841	3199022	2899406	3473463	3553966	2566189	2486015	4764951	4048272	4564237	3999975	4907277	5985455	4391859	6122936	4360637	6891357
317	N-acetylmethionine sulfoxide	Amino Acid	Methionine, Cysteine, SAM and Taurine Metabolism	45428	LC/MS Pos Early	100005463	944	208.064		193368	167798			401353	342532	311253	376216	341203	357699	376659	381598	420821	453663	369236	347458	304223	462067	430769	503064	425738	601335	420146	701488
986	N-acetylneuraminate	Carbohydrate	Aminosugar Metabolism	32377	LC/MS Pos Early	1162	660	310.113	131-48-6	439197	10292217	C00270	HMDB00230	3230485	3190780	4207848	4224528	3461802	3058409	2662145	2561039	3559402	3117907	2700148	2805060	2352497	3772185	3052975	2558552	3784402	3757928	3181507	2911796
106	N-acetylphenylalanine	Amino Acid	Phenylalanine and Tyrosine Metabolism	33950	LC/MS Neg	100001256	2597	206.082	2018-61-3	74839	67404	C03519	HMDB00512	206100	105894	234706	333944	223421	146309	180468	177732	284422	141832	83847	88563		88828	92283	94353	13057	100062	90818	205974
392	N-acetylputrescine	Amino Acid	Polyamine Metabolism	37496	LC/MS Pos Early	192	2230	131.118	18233-70-0	122356	109095	C02714	HMDB02064		149671	86513	73771	146525	93077	190413	139941	104024	108433	122499	157849		143425	162480	157071	137553	211652	150913	291206
10	N-acetylserine	Amino Acid	Glycine, Serine and Threonine Metabolism	37076	LC/MS Pos Early	100001851	811	148.06	97-14-3	65249	58744		HMDB02931	4298656	5325368	3822131	2983398	3015304	3473102	3914620	3288163	2956321	4787395	5047562	3344977	2920221	2622771	4168710	4813898	3913557	4125351	3152484	3470254
339	N-acetyltaurine	Amino Acid	Methionine, Cysteine, SAM and Taurine Metabolism	48187	LC/MS Polar	100005466	1249	166.018		159864	140553			1093568	3249707	3135027	1540679	2183718	2056460	2787496	2476849	1838983	1517710	2735601	3950400	3403643	2914559	3676015	2880260	3414388	4288397	2783922	4323757
15	N-acetylthreonine	Amino Acid	Glycine, Serine and Threonine Metabolism	33939	LC/MS Neg	100001274	821.6	160.062	17093-74-2	152204	3841173			890105	534139	677055	392143	725292	767326	948783	929428	780376	572765	822334	832530	756710	668674	815488	818206	735507	877379	721482	862700
296	N-acetylvaline	Amino Acid	Leucine, Isoleucine and Valine Metabolism	1591	LC/MS Neg	1084	1704	158.082	96-81-1	66789	60154		HMDB11757	114320	81724	96736	69464	115425	73719	71590	104681	73180	60848	96018	103493	95511	101643	102497	98991	130870	150246	102581
364	N-alpha-acetylornithine	Amino Acid	Urea cycle; Arginine and Proline Metabolism	32984	LC/MS Pos Early	100000285	2000	175.108	6205-08-09	439232	388369	C00437	HMDB03357	1359713	1303508	1626289	1430644	1271690	1574703	1637158	1483867	1948737	1062750	1377119	1119696	1057407	953093	1387170	1257326	753403	879758	1123070	1551521
2654	N-carbamoylaspartate	Nucleotide	Pyrimidine Metabolism, Orotate containing	1594	LC/MS Polar	1108	3800	175.036	923-37-5	93072	4573859	C00438	HMDB00828	57748	157034	387201	181762	72364	158807		39801	25901	128424	296599	127323	162637	172202	234008	195524	160617	290852	226418	181554
362	N-delta-acetylornithine	Amino Acid	Urea cycle; Arginine and Proline Metabolism	43249	LC/MS Pos Early	100004523	1877	175.108		9920500	8096135			4315102	5161144	6095675	6065796	5590625	5526481	5387230	4790025	5506122	4797911	6470943	5032967	6094261	6621182	4863309	4500004	6725156	5300998	7306169	6691880
313	N-formylmethionine	Amino Acid	Methionine, Cysteine, SAM and Taurine Metabolism	2829	LC/MS Neg	194	1543.8	176.039	4289-98-9	439750	388809	C03145	HMDB01015	283409	241526	223871	178322	290601	290571	281915	317619	156017	242650	142190	121137	139396	133721	146242	196763	129970	151336	134514	149239
3151	N-glycolylneuraminate	Xenobiotics	Food Component/Plant	37123	LC/MS Polar	100001491	3327.5	324.094	1113-83-3	123802	3794850	C03410	HMDB00833	3933169	3125878	3855158	4134811	4181783	4386746	4381307	4212025	4748739	4272885	4580468	4897919	4144015	5329840	5360131	4790004	4463370	5060347	4635776	5878196
52	N-methyl-4-aminobutyric acid	Amino Acid	Glutamate Metabolism	39577	LC/MS Pos Early	100003152	2109	118.086	1119-48-8	1550042;70703	63869			86284768	86670480	92572136	69835304	94552696	90524976	90647192	120237728	87207664	80593632	142746288	116040728	103995744	103392960	123212584	113604504	110427288	106332256	105105680	138830960
366	N-methylproline	Amino Acid	Urea cycle; Arginine and Proline Metabolism	37431	LC/MS Pos Early	100001956	1335	130.086	475-11-6	557	541			928746	959870	1469567	1030094	952940	1323896	1185970	1117598	1229731	1442969	1323011	715669	902805	1129857	1040409	802469	1166943	639473	863168	1122724
371	N-monomethylarginine	Amino Acid	Urea cycle; Arginine and Proline Metabolism	43586	LC/MS Pos Early	100004488	2845	189.135	53308-83-1	132862	117259	C03884	HMDB29416	162620	311327	418024	360948	234686	226016	305436	179460	325958	467623	303996	60629	276291	251557	289072	329146	149881	99360	131265	253461
1250	N-octanoylglycine	Lipid	Fatty Acid Metabolism(Acyl Glycine)	43502	LC/MS Neg	100003940	4335.4	200.129	14246-53-8	84290	76040		HMDB00832	191980	183724	171444	141859	264473	266743	226024	413890	208885	161569	175602	252202	64125	71868	176370	262583		323722	202124	281707
1423	N-oleoyltaurine	Lipid	Endocannabinoid	39732	LC/MS Neg	100003119	5610	388.253	52514-04-2	6437033	4941625			164620		544405			119073		177506		307551	860210	1317413	713492	257838	1910755	1567255	2645513	2459545	4697037	941248
1425	N-palmitoyltaurine	Lipid	Endocannabinoid	39835	LC/MS Neg	100003239	5560	362.237	83982-06-3		14435932			433205	771902	855171			83936	203312	131526	333838	207321	301641	453035		53787	933951	760205	896258	508219		332591
2740	N1-Methyl-2-pyridone-5-carboxamide	Cofactors and Vitamins	Nicotinate and Nicotinamide Metabolism	40469	LC/MS Pos Early	100001468	1250	153.066	701-44-0	69698	62899	C05842	HMDB04193	10163013	6771002	5519358	6191732	9819345	6691375	7426661	8049441	8540187	6740572	7405798	6734064	5781434	8024862	7066129	6909758	10471786	9439759	7662903	5074067
2608	N1-methyladenosine	Nucleotide	Purine Metabolism, Adenine containing	15650	LC/MS Pos Early	1242	2120	282.12	15763-06-1	27476	4573813	C02494	HMDB03331	1691530	1559137	1796714	1341223	1897007	1652772	1913137	1871636	1645174	1224543	1921727	2413786	2141172	2634379	2542989	2529801	2680281	3730349	3106414	2846315
78	N2-acetyllysine	Amino Acid	Lysine Metabolism	36751	LC/MS Polar	100001721	3372.6	187.109	1946-82-3	92907	83869	C12989	HMDB00446	74398	139503		149290	155299	100876	282706	245548	127644	99111	171706		122765		114832	193453	66605	23481
2698	N4-acetylcytidine	Nucleotide	Pyrimidine Metabolism, Cytidine containing	35130	LC/MS Pos Early	100001413	1580	286.103	3768-18-1	107461	96702		HMDB05923	145655	151279	106125	101620	268333	147851	167463	189153	138352					83077				100916	106760
81	N6,N6,N6-trimethyllysine	Amino Acid	Lysine Metabolism	1498	LC/MS Pos Early	189	2825	189.16	23284-33-5	440120	140379	C03793	HMDB01325	21809274	20364324	20779792	18613408	16751140	14586853	15916724	20419920	12076831	19124764	13180537	22908964	18313756	23267684	20210784	23028672	22092078	24388142	33506948	19735052
2610	N6,N6-dimethyladenosine	Nucleotide	Purine Metabolism, Adenine containing	42081	LC/MS Pos Early	100003867	2415	296.135	2620-62-4	348206	309033			129706	145046	159087	76867		154790		76822	87524	74751	94772				74072		74774	54320	73687
79	N6-acetyllysine	Amino Acid	Lysine Metabolism	36752	LC/MS Polar	100001734	2612.6	187.109	692-04-6	92832	83801	C02727	HMDB00206	204680	153372	181101	183534	178047	164125	170226	156391	260340	177879	84529	99629	122668	110971	100898	129586	118815	92842	108486	123265
2618	N6-carbamoylthreonyladenosine	Nucleotide	Purine Metabolism, Adenine containing	35157	LC/MS Neg	100001415	2164	411.127	24719-82-2	161466	141829		HMDB41623	53832	22732	26643	31078	28885	37719		31286	51561		16875		30605	25500						27489
1001	N6-carboxymethyllysine	Carbohydrate	Advanced Glycation End-product	36713	LC/MS Pos Early	100001768	2592	205.118	5746-04-03		11217184			671191	554402	536168	517474	542410	531568	565099	549734	506823	602330	544131	655441	408735	601211	497316	647117	574720	488397	770529	605784
2627	N6-succinyladenosine	Nucleotide	Purine Metabolism, Adenine containing	48130	LC/MS Pos Early	100001664	1930	384.115	4542-23-8				HMDB00912	2763956	5686198	4425693	4321749	4601065	1742375	2539558	1657643	2927136	1601202	1072246	724931	1029168	1289920	895104	676571	1753314	1159917	863392	850809
2721	nicotinamide	Cofactors and Vitamins	Nicotinate and Nicotinamide Metabolism	594	LC/MS Pos Early	432	1942	123.055	98-92-0	936	911	C00153	HMDB01406	1136211200	1185127168	1143139200	1198169728	1152441600	1246242176	1338535936	1207287680	1077677952	841111744	1069046848	940838272	990370816	986594624	1027229760	1043701888	902137984	980657536	1006662784	1078617472
2725	nicotinamide adenine dinucleotide (NAD+)	Cofactors and Vitamins	Nicotinate and Nicotinamide Metabolism	5278	LC/MS Pos Early	1310	875	332.562	53-84-9	5893	5681	C00003	HMDB00902	3145714	3194707	3744822	3704194	4166770	3517952	3653757	4037056	3963698	2972773	2147280	2571513	2124367	2482537	2785526	2340515	2520045	2723981	2168588	2574375
2732	nicotinamide N-oxide	Cofactors and Vitamins	Nicotinate and Nicotinamide Metabolism	39582	LC/MS Pos Early	100002763	877	139.05	1986-81-8	72661	65522		HMDB02730	348391	270531	189450	271574	250037	407252	329529	309973	195385	344627	552715	417546	824768	303522	536424	615551	896161	843655	1515498	491333
2723	nicotinamide ribonucleotide (NMN)	Cofactors and Vitamins	Nicotinate and Nicotinamide Metabolism	22152	LC/MS Pos Early	1312	766	335.064	1094-61-7	14180	13553	C00455	HMDB00229	176684	236357	177289	231655	233021	288402	252359	268822	263890	141046	131383	246769	183875	184738	212273	134990	163842	199534	167113	173081
2724	nicotinamide riboside	Cofactors and Vitamins	Nicotinate and Nicotinamide Metabolism	33013	LC/MS Pos Early	100001310	2040	255.098	1341-23-7	439924		C03150	HMDB00855	443483	887326	841994	1220013	647535	525506	605739	611213	903609	289242	441018	361336	273203	526139	343427	295980	326535	331564	255041	614116
171	O-methyltyrosine	Amino Acid	Phenylalanine and Tyrosine Metabolism	37451	LC/MS Pos Early	100002078	2790	196.097	1080-06-4	76957	69406			651981	823947	305555	881614	443661	510507	956289	1040444	561936	721179	554701	466323	102247	150128	637289	586158	144615	722127	629236	494658
3611	O-sulfo-L-tyrosine	Xenobiotics	Chemical	45413	LC/MS Neg	100005384	990	260.023		514186	448617			74797		74476	67091	59961	62502	44906	64701	61352	75584	67109	58939	40582		54860	47180	51762	55453	68064	44178
1413	oleoyl ethanolamide	Lipid	Endocannabinoid	38102	LC/MS Neg	1137	6200	324.291	11-58-0;111-58-0	5283454	4446574		HMDB02088	1647989	1194085	1147693	413825		126138	416381	301664	1986087	126402	1414622	1002350	440020	223952	1469882	780010	1350385	1243760	1820597	664309
1272	oleoylcarnitine	Lipid	Fatty Acid Metabolism(Acyl Carnitine)	35160	LC/MS Pos Late	100001501	1423	426.358	38677-66-6	6441392;53477789	21403150		HMDB05065	418278	383398	573191	462139	727500	648861	660995	599361	1099159	736951	1910373	2021342	3558918	3107705	1655395	1940425	2983750	3493428	6727904	5264291
409	ophthalmate	Amino Acid	Glutathione Metabolism	34592	LC/MS Pos Early	100001311	2085	290.135	495-27-2	7018721	7993181		HMDB05765	154211056	156701472	88449360	100943616	180015808	164653760	198079408	206058880	360532064	201386208	37637544	35464416	25894674	28118592	48121864	71339464	37515008	39494160	87341944	90312464
349	ornithine	Amino Acid	Urea cycle; Arginine and Proline Metabolism	1493	LC/MS Pos Early	444	2800	133.097	3184-13-2	6262	6026	C00077	HMDB03374	285526464	275932736	278637248	257366976	250841520	228852656	260970752	287083104	284725472	237686352	261980128	217064544	238521440	222156576	254907824	254000800	198675840	203954048	232388368	259720528
2656	orotate	Nucleotide	Pyrimidine Metabolism, Orotate containing	1505	LC/MS Polar	445	1638.1	155.01	50887-69-9	967	942	C00295	HMDB00226	2303804	3425340	7007231	3943812	3195877	3658308	3224777	3157046	1731174	2684379	5227040	2657362	4773994	3588639	4810584	4254073	2680012	5552125	3910612	2984068
2658	orotidine	Nucleotide	Pyrimidine Metabolism, Orotate containing	35172	LC/MS Polar	100001416	2250	287.052	314-50-1	92751	83729	C01103	HMDB00788	820784	754300	818438	724976	1017313	843257	804160	949838	956004	918401	1168628	1478705	1071662	1304447	1264048	1467837	1285800	1416944	1326745	1436138
2758	oxalate (ethanedioate)	Cofactors and Vitamins	Ascorbate and Aldarate Metabolism	20694	LC/MS Polar	100000841	3803	88.988	144-62-7	971	946	C00209	HMDB02329	12423170	12070974	14173660	14265755	17620412	13992766	10826140	11970225	15351992	19621908	10599563	11104920	9083742	12770930	13272907	12927318	12467517	11895374	8702753	14385494
137	p-cresol sulfate	Amino Acid	Phenylalanine and Tyrosine Metabolism	36103	LC/MS Neg	100001315	2890	187.007	3233-57-7	4615423	3806480	C01468	HMDB11635		231908		842715	293120	465856	213316	1383114	106616	248717	307487	448206	828153	759906	899023	406351		453828	729407	123407
195	p-cresol-glucuronide*	Amino Acid	Phenylalanine and Tyrosine Metabolism	48841	LC/MS Neg	100006191	2420	283.082	17680-99-8	154035	135751		HMDB11686		273545		783885	491579	534667	366142	1889297	122414	224877	108641	126197	263743	206088	526935	127520		134987	199986	81107
1416	palmitoyl ethanolamide	Lipid	Endocannabinoid	38165	LC/MS Neg	1489	6100	298.275	544-31-0	4671	4509	C16512	HMDB02100	5771046	6112396	4461909	2808680	316198	730485	1845020	1198551	8074055	778847	5202095	3568368	1958488	695935	6042164	2246483	5000598	3758978	7432275	3248015
1269	palmitoylcarnitine	Lipid	Fatty Acid Metabolism(Acyl Carnitine)	44681	LC/MS Pos Late	100000776	1425	400.342	6865-14-1	461	448	C02990	HMDB00222	629334	600230	699270	756323	1027348	721130	840906	787892	1938809	821677	1057267	1255368	2004011	1908245	1393397	917995	2221799	2574866	6800425	6789251
2746	pantothenate	Cofactors and Vitamins	Pantothenate and CoA Metabolism	1508	LC/MS Neg	1024	1498.7	218.103	137-08-6	6613	6361	C00864	HMDB00210	9280296	8083336	5595297	7364932	8348979	9457747	8938219	11837974	8031142	8189575	13959474	11633021	11133374	10947838	13514912	14995728	11666476	12831520	7125745	7205290
2217	PC14:0 (Myristic acid)	Complex Lipids	Mole % Phosphatidylcholine	44021	GC-FID	100004852								0.2035	0.2276	0.2648	0.216	0.1816	0.2131	0.1808	0.2134	0.2164	0.1788	0.2158	0.2026	0.1913	0.189	0.2154	0.2038	0.1915	0.1945	0.172	0.1885
2224	PC14:1n5 (Myristoleic acid)	Complex Lipids	Mole % Phosphatidylcholine	44028	GC-FID	100004859								0.0055	0.0034	0.0052	0.003	0.0035	0.0035	0.0053	0.0043	0.0035	0.0042	0.0042	0.0034	0.005	0.0043	0.0044	0.0034	0.0035	0.004	0.0037	0.0075
2218	PC15:0 (Pentadecanoic acid)	Complex Lipids	Mole % Phosphatidylcholine	44022	GC-FID	100004853								0.1482	0.1399	0.1395	0.1637	0.1363	0.1183	0.1228	0.1612	0.1374	0.1439	0.0911	0.0971	0.0881	0.0831	0.0972	0.1087	0.1026	0.0841	0.0831	0.1027
2219	PC16:0 (Palmitic acid)	Complex Lipids	Mole % Phosphatidylcholine	44023	GC-FID	100004854								35.2899	34.8003	34.5189	32.789	36.1846	34.6954	35.35	36.0135	32.1426	35.3413	28.5032	28.5405	27.1694	27.1073	29.0175	28.4474	29.5492	28.6495	27.6664	28.6005
2225	PC16:1n7 (Palmitoleic acid)	Complex Lipids	Mole % Phosphatidylcholine	44029	GC-FID	100004860								3.0416	3.3544	3.7228	2.6234	2.7747	3.1734	2.6753	3.102	2.4007	2.2693	1.9124	1.7362	1.5426	1.4308	2.0097	1.5735	1.7023	1.556	1.4846	1.6168
2220	PC18:0 (Stearic acid)	Complex Lipids	Mole % Phosphatidylcholine	44024	GC-FID	100004855								7.4297	6.7858	6.4395	7.4518	7.156	7.1115	7.5309	6.0884	8.1744	8.5844	9.3901	8.6761	10.057	10.2177	8.721	7.9272	9.7588	9.1626	10.2286	9.3488
2226	PC18:1n7 (Vaccenic acid)	Complex Lipids	Mole % Phosphatidylcholine	44030	GC-FID	100004861								2.2412	2.8121	3.3866	2.7479	1.9744	2.6656	2.2086	2.2973	3.431	1.9552	4.2506	3.845	3.8493	3.6451	3.9611	3.397	3.3066	3.2281	3.4367	3.5937
2227	PC18:1n9 (Oleic acid)	Complex Lipids	Mole % Phosphatidylcholine	44031	GC-FID	100004862								12.5501	12.7529	13.8834	10.3779	11.8174	13.2175	12.3341	12.2227	10.897	11.1484	22.8818	20.8451	21.7137	20.5922	20.7119	22.2432	23.2921	21.1126	21.5431	22.796
2232	PC18:2n6 (Linoleic acid)	Complex Lipids	Mole % Phosphatidylcholine	44036	GC-FID	100004867								17.2868	16.8085	15.7859	19.0343	19.0977	16.6998	16.7302	19.3972	16.7732	18.3893	12.1164	13.3723	13.1903	12.84	14.6643	14.2505	12.3331	14.4914	13.8344	13.6526
2240	PC18:3n3 (a-Linolenic acid)	Complex Lipids	Mole % Phosphatidylcholine	44044	GC-FID	100004875								0.1573	0.1219	0.1307	0.1562	0.1372	0.116	0.1339	0.1407	0.1433	0.1504	0.1077	0.0929	0.1263	0.0881	0.0986	0.0842	0.0875	0.0829	0.0983	0.148
2233	PC18:3n6 (g-Linolenic acid)	Complex Lipids	Mole % Phosphatidylcholine	44037	GC-FID	100004868								0.3632	0.3497	0.3284	0.3297	0.4063	0.3406	0.3678	0.3909	0.3867	0.4322	0.1853	0.1709	0.1453	0.1502	0.1834	0.1639	0.1707	0.1597	0.1557	0.1657
2241	PC18:4n3 (Stearidonic acid)	Complex Lipids	Mole % Phosphatidylcholine	44045	GC-FID	100004876								0.0137	0.0151	0.0174	0.0192	0.0113	0.0139	0.0119	0.0147	0.0242	0.015	0.0308	0.0281	0.0341	0.0347	0.0292	0.0318	0.0273	0.0261	0.0302	0.0359
2221	PC20:0 (Arachidic acid)	Complex Lipids	Mole % Phosphatidylcholine	44025	GC-FID	100004856								0.1428	0.1267	0.1068	0.1202	0.1154	0.1035	0.1304	0.0893	0.0774	0.1468	0.1313	0.0672	0.0675	0.0395	0.1053	0.071	0.0374	0.0548	0.0624	0.0855
2228	PC20:1n9 (Eicosaenoic acid)	Complex Lipids	Mole % Phosphatidylcholine	44032	GC-FID	100004863								0.1487	0.1525	0.1564	0.1797	0.1187	0.1331	0.1421	0.131	0.1794	0.1546	0.4668	0.3615	0.3519	0.3457	0.3655	0.3754	0.3192	0.3105	0.3393	0.3816
2234	PC20:2n6 (Eicosadienoic acid)	Complex Lipids	Mole % Phosphatidylcholine	44038	GC-FID	100004869								0.1331	0.1609	0.1942	0.1948	0.1191	0.1446	0.1273	0.1495	0.2025	0.1484	0.3506	0.3007	0.3247	0.3209	0.3225	0.3037	0.2529	0.2715	0.3076	0.3014
2235	PC20:3n6 (Di-homo-g-linoleic acid)	Complex Lipids	Mole % Phosphatidylcholine	44039	GC-FID	100004870								1.9254	2.1767	2.3075	2.1759	2.013	2.2093	2.0775	1.8229	2.0877	1.7603	3.5888	3.5184	3.6875	3.6375	3.3487	3.2204	3.3967	3.4299	3.4963	2.9975
2229	PC20:3n9 (Mead acid)	Complex Lipids	Mole % Phosphatidylcholine	44033	GC-FID	100004864								0.096	0.1467	0.2239	0.1146	0.0688	0.15	0.1029	0.0846	0.253	0.0854	0.6088	0.4542	0.4091	0.5558	0.4386	0.301	0.5568	0.337	0.3896	0.3849
2242	PC20:4n3 (Eicosatetranoic acid)	Complex Lipids	Mole % Phosphatidylcholine	44046	GC-FID	100004877								0.0571	0.0374	0.0678	0.05	0.0381	0.0555	0.0506	0.0551	0.0375	0.0277	0.0593	0.0571	0.0401	0.052	0.0507	0.0413	0.0524	0.0411	0.0387	0.0482
2236	PC20:4n6 (Arachidonic acid)	Complex Lipids	Mole % Phosphatidylcholine	44040	GC-FID	100004871								8.4457	8.7125	7.8481	10.0732	8.148	8.6746	9.3925	8.2056	12.0321	9.7138	7.7868	9.1152	8.2484	9.2637	8.403	9.4267	7.4291	9.0566	8.922	8.0957
2243	PC20:5n3 (Eicosapentaenoic acid)	Complex Lipids	Mole % Phosphatidylcholine	44047	GC-FID	100004878								0.4606	0.45	0.5985	0.5729	0.4729	0.5288	0.3166	0.4152	0.342	0.3042	0.378	0.3452	0.3431	0.3379	0.4104	0.2262	0.3231	0.2486	0.2657	0.2677
2222	PC22:0 (Behenic acid)	Complex Lipids	Mole % Phosphatidylcholine	44026	GC-FID	100004857								0.0007	0.0092	0.0098	0.0201		0.0198	0.0107	0.01	0.0235	0.0381	0.1115	0.014	0.0345	0.0083		0.013	0.0034	0.0211	0.0196	0.0313
2230	PC22:1n9 (Erucic acid)	Complex Lipids	Mole % Phosphatidylcholine	44034	GC-FID	100004865								0.0263	0.0069	0.0059	0.0172	0.0127	0.0129	0.0181	0.0136	0.0161	0.0152	0.0189	0.0154	0.0319	0.0152	0.0245	0.0212	0.0203	0.0224	0.0232	0.0267
2237	PC22:2n6 (Docosadienoic acid)	Complex Lipids	Mole % Phosphatidylcholine	44041	GC-FID	100004872								0.0079		0.0067	0.0058	0.0029		0.0075	0.0027		0.0112	0.0092	0.0147	0.0073		0.0112	0.0168			0.0046	0.0057
2238	PC22:4n6 (Adrenic acid)	Complex Lipids	Mole % Phosphatidylcholine	44042	GC-FID	100004873								0.0964	0.062	0.0929	0.0776	0.0803	0.0766	0.0823	0.0889	0.0766	0.0723	0.1121	0.1115	0.1262	0.1264	0.1066	0.1079	0.1126	0.133	0.0979	0.1426
2244	PC22:5n3 (Docosapentaenoic acid)	Complex Lipids	Mole % Phosphatidylcholine	44048	GC-FID	100004879								0.4896	0.364	0.4843	0.3871	0.4308	0.3369	0.3633	0.2819	0.208	0.3498	0.3928	0.307	0.4483	0.4066	0.2839	0.249	0.3578	0.3093	0.334	0.3253
2239	PC22:5n6 (Osbond acid)	Complex Lipids	Mole % Phosphatidylcholine	44043	GC-FID	100004874								0.1745	0.19	0.2093	0.1452	0.1073	0.158	0.171	0.1512	0.3721	0.1516	0.2096	0.2032	0.1822	0.2756	0.1763	0.1841	0.2113	0.1848	0.202	0.1975
2245	PC22:6n3 (Docosahexaenoic acid)	Complex Lipids	Mole % Phosphatidylcholine	44049	GC-FID	100004880								9.008	9.1887	9.0188	9.8965	8.3458	8.981	9.2988	8.3931	9.304	8.354	6.0397	7.4564	7.5255	8.1883	6.1938	6.9574	6.3598	6.777	6.7134	6.3923
2223	PC24:0 (Lignoceric acid)	Complex Lipids	Mole % Phosphatidylcholine	44027	GC-FID	100004858								0.0027									0.001			0.0022		0.0014		0.0009	0.0004	0.0017
2231	PC24:1n9 (Nervonic acid)	Complex Lipids	Mole % Phosphatidylcholine	44035	GC-FID	100004866									0.0005		0.0006		0.0022		0.0009	0.0015				0.0025			0.0031		0.0042	0.0035	0.0043
2246	PCdm16:0 (Plasmalogen palmitic acid)	Complex Lipids	Mole % Phosphatidylcholine	44050	GC-FID	100004881								0.0369	0.03	0.0309	0.0364	0.0328	0.0312	0.0378	0.0441	0.0359	0.034	0.0301	0.0312	0.0338	0.0297	0.03	0.0307	0.0291	0.0311	0.0293	0.0301
2247	PCdm18:0 (Plasmalogen stearic acid)	Complex Lipids	Mole % Phosphatidylcholine	44051	GC-FID	100004882								0.0138	0.0113	0.0122	0.016	0.01	0.0106	0.0157	0.011	0.0153	0.0168	0.0132	0.012	0.0145	0.0116	0.011	0.0127	0.0089	0.0128	0.0108	0.017
2248	PCdm18:1n7 (Plasmalogen vaccenic acid)	Complex Lipids	Mole % Phosphatidylcholine	44052	GC-FID	100004883										0.0008	0.0013	0.0009	0.0008	0.0015		0.0021			0.0017	0.0022							0.0036
2249	PCdm18:1n9 (Plasmalogen oleic acid)	Complex Lipids	Mole % Phosphatidylcholine	44053	GC-FID	100004884								0.003	0.0025	0.0018	0.0027	0.0015	0.0024	0.0019	0.0028	0.0026	0.0024	0.0031	0.0035	0.004	0.0029	0.0028	0.0038	0.0029	0.0025	0.0019	0.0045
2264	PE14:0 (Myristic acid)	Complex Lipids	Mole % Phosphatidylethanolamine	44058	GC-FID	100004889								0.0611	0.0536	0.065	0.0564	0.043	0.0548	0.0679	0.0469	0.0576	0.0485	0.0547	0.0694	0.0818	0.0542	0.0488	0.052	0.0497	0.0448	0.0629	0.0701
2271	PE14:1n5 (Myristoleic acid)	Complex Lipids	Mole % Phosphatidylethanolamine	44065	GC-FID	100004896												0.0028										0.0016
2265	PE15:0 (Pentadecanoic acid)	Complex Lipids	Mole % Phosphatidylethanolamine	44059	GC-FID	100004890								0.0526	0.0428	0.0482	0.0534	0.0394	0.0398	0.0484	0.0471	0.05	0.045	0.0295	0.0407	0.0303	0.0286	0.0293	0.0355	0.0309	0.0318	0.0265	0.0425
2266	PE16:0 (Palmitic acid)	Complex Lipids	Mole % Phosphatidylethanolamine	44060	GC-FID	100004891								18.4202	17.9071	18.6529	17.3986	18.2624	17.5363	17.8911	18.5379	16.5479	17.8898	12.73	12.3323	11.9304	11.5078	13.0511	11.9298	12.9385	12.4734	11.6283	12.3742
2272	PE16:1n7 (Palmitoleic acid)	Complex Lipids	Mole % Phosphatidylethanolamine	44066	GC-FID	100004897								1.2837	1.4569	1.6314	1.2561	1.1416	1.2724	1.1812	1.3382	1.4156	0.9834	0.661	0.6228	0.5422	0.4483	0.6785	0.5503	0.5663	0.498	0.4966	0.5691
2267	PE18:0 (Stearic acid)	Complex Lipids	Mole % Phosphatidylethanolamine	44061	GC-FID	100004892								21.4757	20.8472	19.453	19.2065	21.9805	21.7728	22.8389	19.8945	20.1155	22.5176	22.8809	22.8106	24.1964	25.447	23.2942	22.5853	23.487	23.3732	24.5012	23.5131
2273	PE18:1n7 (Vaccenic acid)	Complex Lipids	Mole % Phosphatidylethanolamine	44067	GC-FID	100004898								1.596	1.8795	2.2938	1.8523	1.2284	1.7218	1.4334	1.5621	2.2773	1.1884	2.6559	2.3958	2.3674	2.2233	2.6136	2.4549	2.2102	2.1783	2.1591	2.2964
2274	PE18:1n9 (Oleic acid)	Complex Lipids	Mole % Phosphatidylethanolamine	44068	GC-FID	100004899								6.3476	6.8375	7.199	7.2815	5.9726	6.4312	6.4359	6.5755	7.9383	6.5574	11.4365	11.5268	11.3922	10.6196	11.255	11.819	10.7077	10.6768	10.7004	11.368
2279	PE18:2n6 (Linoleic acid)	Complex Lipids	Mole % Phosphatidylethanolamine	44073	GC-FID	100004904								5.8772	5.7398	5.7912	6.4227	5.7628	5.3774	5.6268	6.5538	6.0757	5.7712	4.1937	4.6314	4.7116	3.9595	4.9943	5.4659	4.2836	5.183	4.9428	5.417
2287	PE18:3n3 (a-Linolenic acid)	Complex Lipids	Mole % Phosphatidylethanolamine	44081	GC-FID	100004912								0.0643	0.0529	0.07	0.073	0.066	0.0527	0.0539	0.0929	0.0683	0.0518	0.0315	0.0366	0.033	0.0213	0.0347	0.034	0.0267	0.0289	0.0206	0.0408
2280	PE18:3n6 (g-Linolenic acid)	Complex Lipids	Mole % Phosphatidylethanolamine	44074	GC-FID	100004905								0.0705	0.0657	0.0676	0.0655	0.0717	0.0607	0.0641	0.0755	0.0749	0.0801	0.0376	0.0372	0.0328	0.0265	0.0344	0.0369	0.0371	0.0366	0.0338	0.0385
2288	PE18:4n3 (Stearidonic acid)	Complex Lipids	Mole % Phosphatidylethanolamine	44082	GC-FID	100004913								0.018	0.0187	0.0248	0.0258	0.013	0.0155	0.016	0.0263	0.0319	0.0159	0.0278	0.0195	0.0204	0.0163	0.024	0.028	0.0147	0.0155	0.0207	0.0238
2268	PE20:0 (Arachidic acid)	Complex Lipids	Mole % Phosphatidylethanolamine	44062	GC-FID	100004893								0.2488	0.2135	0.1957	0.1889	0.2448	0.211	0.267	0.2099	0.1058	0.229	0.1661	0.0957	0.086	0.0666	0.158	0.1084	0.0689	0.0789	0.0942	0.1287
2275	PE20:1n9 (Eicosaenoic acid)	Complex Lipids	Mole % Phosphatidylethanolamine	44069	GC-FID	100004900								0.25	0.2655	0.2704	0.2774	0.226	0.2532	0.2606	0.2594	0.2485	0.2558	0.5872	0.4681	0.443	0.4508	0.5676	0.5042	0.3958	0.4233	0.4435	0.4897
2281	PE20:2n6 (Eicosadienoic acid)	Complex Lipids	Mole % Phosphatidylethanolamine	44075	GC-FID	100004906								0.082	0.0795	0.0854	0.1038	0.0657	0.0746	0.0815	0.0946	0.0992	0.0918	0.1216	0.1338	0.1204	0.1193	0.1431	0.1722	0.0946	0.1338	0.1407	0.15
2282	PE20:3n6 (Di-homo-g-linoleic acid)	Complex Lipids	Mole % Phosphatidylethanolamine	44076	GC-FID	100004907								1.2848	0.9904	1.1993	1.0883	1.1154	1.0953	1.1481	1.0663	0.9138	0.9651	2.0099	2.3963	2.0516	2.1227	1.9262	1.9755	1.9337	2.2938	2.317	2.0556
2276	PE20:3n9 (Mead acid)	Complex Lipids	Mole % Phosphatidylethanolamine	44070	GC-FID	100004901								0.374	0.5361	0.6784	0.4041	0.3264	0.5171	0.3912	0.3696	0.841	0.3074	1.6329	1.5667	1.4296	1.8131	1.3954	1.256	1.8597	1.2535	1.4561	1.2965
2289	PE20:4n3 (Eicosatetranoic acid)	Complex Lipids	Mole % Phosphatidylethanolamine	44083	GC-FID	100004914								0.0438	0.0402	0.0435	0.0296	0.0426	0.0421	0.0383	0.0447	0.0267	0.0353	0.0362	0.0347	0.0311	0.0289	0.039	0.0369	0.0366	0.0309	0.0244	0.0329
2283	PE20:4n6 (Arachidonic acid)	Complex Lipids	Mole % Phosphatidylethanolamine	44077	GC-FID	100004908								24.7523	24.6176	23.9632	25.0724	24.8534	25.3862	24.5397	23.9655	25.9101	24.9244	26.1695	25.4738	24.9699	25.6106	25.0556	25.0757	25.2144	25.1654	26.1851	24.9405
2290	PE20:5n3 (Eicosapentaenoic acid)	Complex Lipids	Mole % Phosphatidylethanolamine	44084	GC-FID	100004915								0.5385	0.534	0.6573	0.6706	0.5847	0.5809	0.4222	0.5141	0.3313	0.4212	0.4846	0.4384	0.4756	0.4097	0.5455	0.3541	0.4201	0.3952	0.411	0.4365
2269	PE22:0 (Behenic acid)	Complex Lipids	Mole % Phosphatidylethanolamine	44063	GC-FID	100004894								0.0196	0.018	0.0175	0.0157	0.0171	0.0184	0.0218	0.0163	0.0144	0.0181	0.0146	0.0182	0.014	0.0131	0.014	0.0116	0.0138	0.0111	0.0127	0.0136
2277	PE22:1n9 (Erucic acid)	Complex Lipids	Mole % Phosphatidylethanolamine	44071	GC-FID	100004902								0.0141	0.0132	0.0125	0.0127	0.0123	0.0149	0.0159	0.014	0.0116	0.0154	0.0317	0.0173	0.0168	0.0178	0.0248	0.025	0.0166	0.0144	0.0194	0.022
2284	PE22:2n6 (Docosadienoic acid)	Complex Lipids	Mole % Phosphatidylethanolamine	44078	GC-FID	100004909									0.0142	0.0088	0.0158	0.0148		0.0134	0.0062		0.018
2285	PE22:4n6 (Adrenic acid)	Complex Lipids	Mole % Phosphatidylethanolamine	44079	GC-FID	100004910								0.2906	0.2882	0.3049	0.264	0.288	0.311	0.3025	0.3455	0.3225	0.2975	0.4996	0.4597	0.4617	0.5161	0.403	0.4671	0.4802	0.5303	0.488	0.4869
2291	PE22:5n3 (Docosapentaenoic acid)	Complex Lipids	Mole % Phosphatidylethanolamine	44085	GC-FID	100004916								0.4054	0.5981	0.6973	0.5636	0.3838	0.5696	0.3067	0.605	0.3446	0.28	0.4988	0.2949	0.319	0.2891	0.2419	0.4602	0.3086	0.3604	0.3165	0.5158
2286	PE22:5n6 (Osbond acid)	Complex Lipids	Mole % Phosphatidylethanolamine	44080	GC-FID	100004911								0.2664	0.3002	0.3153	0.2138	0.211	0.2577	0.2557	0.296	0.493	0.2665	0.3103	0.3023	0.2717	0.362	0.2957	0.3248	0.3979	0.3229	0.3359	0.3115
2292	PE22:6n3 (Docosahexaenoic acid)	Complex Lipids	Mole % Phosphatidylethanolamine	44086	GC-FID	100004917								15.1691	15.6514	15.2762	16.3608	16.0118	15.2597	15.2346	16.2772	14.5304	15.7168	11.3552	12.3878	12.5695	12.321	11.8238	12.8411	12.9914	12.9527	11.8271	12.025
2270	PE24:0 (Lignoceric acid)	Complex Lipids	Mole % Phosphatidylethanolamine	44064	GC-FID	100004895									0.0048	0.0057	0.0063	0.0061	0.0103	0.0076	0.0074	0.0026	0.0021	0.0069	0.0038		0.0046	0.0065	0.0063	0.0077	0.0015	0.0015	0.0064
2278	PE24:1n9 (Nervonic acid)	Complex Lipids	Mole % Phosphatidylethanolamine	44072	GC-FID	100004903								0.0076	0.0068	0.001	0.0074	0.0072	0.0065	0.0065	0.0076	0.005	0.0076	0.0112	0.0098	0.0102	0.0129	0.0107	0.0112	0.0136	0.0093	0.0109	0.0095
2293	PEdm16:0 (Plasmalogen palmitic acid)	Complex Lipids	Mole % Phosphatidylethanolamine	44087	GC-FID	100004918								0.5857	0.549	0.574	0.6011	0.5991	0.6197	0.6135	0.6849	0.6674	0.5765	0.754	0.7942	0.7767	0.8333	0.7232	0.7802	0.7853	0.8617	0.7545	0.7527
2294	PEdm18:0 (Plasmalogen stearic acid)	Complex Lipids	Mole % Phosphatidylethanolamine	44088	GC-FID	100004919								0.2571	0.2399	0.2436	0.2697	0.2651	0.2705	0.2714	0.2995	0.287	0.2808	0.2835	0.2562	0.3081	0.3086	0.2784	0.2779	0.2833	0.2837	0.2581	0.2729
2295	PEdm18:1n7 (Plasmalogen vaccenic acid)	Complex Lipids	Mole % Phosphatidylethanolamine	44089	GC-FID	100004920								0.0488	0.0489	0.0619	0.0522	0.0509	0.059	0.0457	0.0588	0.0812	0.0455	0.0862	0.0992	0.0911	0.1	0.0887	0.0904	0.0926	0.1003	0.0813	0.0854
2296	PEdm18:1n9 (Plasmalogen oleic acid)	Complex Lipids	Mole % Phosphatidylethanolamine	44090	GC-FID	100004921								0.0942	0.0886	0.0912	0.0898	0.0897	0.107	0.0987	0.1066	0.1111	0.0962	0.201	0.2259	0.2156	0.2477	0.1996	0.2298	0.233	0.2369	0.2292	0.2145
134	phenol sulfate	Amino Acid	Phenylalanine and Tyrosine Metabolism	32553	LC/MS Neg	100001510	2156	172.991	937-34-8	74426	67018	C02180	HMDB60015	4055837	3694416	3904310	1661030	2971046	4146543	2792029	3252806	1673103	1553911	1744344	958745	1338492	1258617	2284442	1436553	899467	1646495	3136555	1436239
116	phenylacetylglycine	Amino Acid	Phenylalanine and Tyrosine Metabolism	33945	LC/MS Neg	100001275	2375	192.067	500-98-1	68144	61452	C05598	HMDB00821	3087075	2969051	1502821	2366256	2623075	2929400	2083391	3067714	1060073	1295200	1137094	747358	1284587	1077852	2252352	1222307	570315	1051183	2028643	1446619
105	phenylalanine	Amino Acid	Phenylalanine and Tyrosine Metabolism	64	LC/MS Pos Early	460	2878	166.086	63-91-2	6140	5910	C00079	HMDB00159	784776640	811481984	777367232	795786048	805471744	666171648	802874624	827505152	833283136	611036352	764161856	682177024	628150080	634934464	775644800	743955584	580753984	643647680	604439040	827573888
658	phenylalanylalanine	Peptide	Dipeptide	41374	LC/MS Pos Early	100003589	2909	237.123	3918-87-4	6993123;5488196	4589716			241432	1172333	1150558	1981371	507589	293263	539952	300870	1177086	238238	504792	160117	578098	279624	558169	236416	209061	346616	927494	1828569
662	phenylalanylglycine	Peptide	Dipeptide	41370	LC/MS Pos Early	100003588	2898	223.108	721-90-4	98207	88678			732287	3443160	3596725	6845897	1577631	720762	1335511	1030540	3706500	747538	1483786	699982	1401365	904131	1621953	960726	645881	971514	1903285	6101501
668	phenylalanylproline	Peptide	Dipeptide	41392	LC/MS Neg	100003592	3245	261.124	7669-65-0	4069131	3284305			198917	141045	198792	276107	83090	144161	144577	149833	88340	207052	83179	200828	67090	96089	72872	135639	31177	104551	85068	56444
669	phenylalanylserine	Peptide	Dipeptide	40016	LC/MS Pos Early	100003252	2770	253.118	16053-39-7	9859812	8035511			238051	1317405	1418977	2374456	616405	402120	578843	332778	1140751	364589	732838	340534	879093	503377	687396	271522	228858	498975	1052264	1649967
110	phenyllactate (PLA)	Amino Acid	Phenylalanine and Tyrosine Metabolism	22130	LC/MS Neg	100000774	2208	165.056	828-01-3	3848	3715	C05607	HMDB00779		128610	114158		111340	122183	166812	103413	127236		148020		98104		116942	162967	147610	106540	87601
173	phenylpropionylglycine	Amino Acid	Phenylalanine and Tyrosine Metabolism	35434	LC/MS Neg	100001591	2945.3	206.082	56613-60-6	152323	134261		HMDB00860	718532	911576	636331	542135	624153	1206044	1107018	841384	264548	485464	269299	310981	367406	128777	481317	305012	112263	264322	255139	423266
1028	phosphate	Energy	Oxidative Phosphorylation	42109	LC/MS Neg	461	608	96.9696	7664-38-2	1061	1032	C00009	HMDB01429	264079152	256024752	252394064	246282224	288896288	281254240	272809120	288396992	274543744	224801712	274047520	250551680	253449824	267261072	268825856	275122176	258852944	264870704	251625456	270674752
836	phosphoenolpyruvate (PEP)	Carbohydrate	Glycolysis, Gluconeogenesis, and Pyruvate Metabolism	597	LC/MS Neg	463	587.3	166.975	10526-80-4	1005	980	C00074	HMDB00263	1005385	793397	640277	618194	1348230	797801	705963	926209	598698	1122824	642171	872635	733190	1000977	843662	942120	1189692	889336	1231900	909218
1463	phosphoethanolamine	Lipid	Phospholipid Metabolism	1600	LC/MS Neg	1026	638	140.012	1071-23-4	1015	990	C00346	HMDB00224	6185713	4857345	4999280	5363705	6927001	5696465	6188706	7726560	8003393	5793854	9121404	11012609	10610974	10432661	10311499	12162203	10456989	11924704	11927080	12911947
2748	phosphopantetheine	Cofactors and Vitamins	Pantothenate and CoA Metabolism	15504	LC/MS Neg	100000328	1596.9	357.089	NA	987	103123	C01134	HMDB01416	4013828	1719172	1654151	1062291	2648352	7030100	4259944	6059129	1085135	3049969	10975776	14440314	7197110	10151872	8529482	13192976	9071800	12057211	3534085	2913420
1166	pimelate (heptanedioate)	Lipid	Fatty Acid, Dicarboxylate	15704	LC/MS Polar	100000101	2745	159.066	111-16-0	385	376	C02656	HMDB00857	601946	570119	446332	610481	558137	516577	510821	487696	620506	553960	373812	346790	390192	324965	447418	807785	526702	644886	456704	763003
95	pipecolate	Amino Acid	Lysine Metabolism	1444	LC/MS Pos Early	1025	2200	130.086	4043-87-2	849	826	C00408	HMDB00070	16373322	21776144	31204770	22368280	19563738	25154040	24887452	22783170	23444420	19982160	46767180	27376976	30723370	29261812	32261526	34589108	27029398	25247720	26619118	33211430
370	pro-hydroxy-pro	Amino Acid	Urea cycle; Arginine and Proline Metabolism	35127	LC/MS Pos Early	100001167	2128	229.118	18684-24-7	11673055	9847785		HMDB06695	1617535	1785464	1910948	2130951	2363484	2244663	2495699	2135037	2320467	2815095	1144596	1420178	875049	1011468	1389976	1707822	915349	1251174	1702603	1964345
791	pro-pro-pro	Peptide	Polypeptide	40654	LC/MS Pos Early	100003708	2597	310.176	19285-44-0	4475718	3673918			1053541	676414	648229	423006	1230687	1030689	1025486	1364155	941289	666367	881222	773487	911377	926715	884680	964116	891463	1071097	668958	861486
350	proline	Amino Acid	Urea cycle; Arginine and Proline Metabolism	1898	LC/MS Pos Early	480	1603	116.071	147-85-3	145742	128566	C00148	HMDB00162	677602368	608123008	506440832	480443040	310572480	585648256	634973184	664873152	607908416	624262848	590527424	562353536	594983424	152095936	573873280	666389120	521126592	211723872	510794784	524202752
673	prolylalanine	Peptide	Dipeptide	40705	LC/MS Pos Early	100003668	2290	187.108	6422-36-2	418041	370069			2449051	3451555	3732748	4467847	2198533	2078053	2532538	2572715	3257653	2190389	4112129	4820669	3194231	3786679	4309638	4561161	3115337	3573542	4215891	4425815
677	prolylglutamate	Peptide	Dipeptide	41381	LC/MS Pos Early	100003673	2190	245.113	67644-00-2	3563697	2801159			552864	707714	898160	1059817	753443	595713	750457	665122	781954	575620	922016	846274	723411	701997	835106	741828	642019	743229	642103	770319
678	prolylglutamine	Peptide	Dipeptide	40659	LC/MS Pos Early	100003672	2056	244.129			16209778			235814	401118	599137	893481	307981	201944	345681	190342	441033	230138	327802	276053	236695	339276	324820	214033	227298	325755	258190	434931
679	prolylglycine	Peptide	Dipeptide	40703	LC/MS Pos Early	100003674	2136	173.092	2578-57-6	7408076;6426709	4932143			1107314	1466728	1411154	1540739	1249512	935221	1427513	1282547	1599368	900739	1454634	1097078	1139056	1158381	1380624	1090293	823676	981258	1113527	1794860
681	prolylleucine	Peptide	Dipeptide	31914	LC/MS Pos Early	100001163	3083	229.155	52899-07-7	3527720	392116			113602	335071	307309	546555	198431	218082	306672	178557	433303	160837	282493	252293	246026	253699	257966	139067	156386	238798	133832	446633
685	prolylproline	Peptide	Dipeptide	40731	LC/MS Pos Early	100003678	2475	213.123	20488-28-2	11902928;11622593	9797341			19036724	12042796	10564615	8696227	14886387	17190612	16619262	20967964	12711039	12685843	15487272	16766877	14057890	13397390	12712770	14599418	10381481	13359520	9834017	7747028
686	prolylserine	Peptide	Dipeptide	40714	LC/MS Pos Early	100003679	2036	203.103	71835-80-8	7408257;7408258	5730995			517736	710791	705435	1049707	711238	632639	800498	360403	674895	474854	595468	528740	377559	465893	680394	237437	91659	463334	471497	655571
1242	propionylcarnitine	Lipid	Fatty Acid Metabolism (also BCAA Metabolism)	32452	LC/MS Pos Early	100001162	2590	218.139	17298-37-2	107738	96904	C03017	HMDB00824	4319603	11816909	20036366	16903148	6161061	2538990	5515201	3117587	18725930	7331073	1744437	693088	2206394	2518601	2142779	2394339	2565924	1346692	2963378	12362318
1243	propionylglycine	Lipid	Fatty Acid Metabolism (also BCAA Metabolism)	31932	LC/MS Polar	100001150	1502.5	130.051	21709-90-0	98681	89122		HMDB00783	325788	273994	277152	251887	161476	244653	324678	187674	154131	240862		95226	161790	93827	116072	138161		195079	163682	142246
1362	prostaglandin F2alpha	Lipid	Eicosanoid	19398	LC/MS Neg	100000574	4658	353.233	551-11-1	5280363	4444062	C00639	HMDB01139	176639				147390	185283	195018	223818	168418	194201	84010	140748	30552	82333	74131	221262	173409	184207	56101	110334
2311	PS14:0 (Myristic acid)	Complex Lipids	Mole % Phosphatidylserine	44095	GC-FID	100004926								0.4325	0.4293	0.375	0.2863	0.2991	0.3304	0.4931	0.2587	0.3364	0.3673	0.4045	0.4904	0.5064	0.4978	0.41	0.3323	0.3729	0.4379	0.4905	0.5509
2318	PS14:1n5 (Myristoleic acid)	Complex Lipids	Mole % Phosphatidylserine	44102	GC-FID	100004933								0.1329	0.1117	0.1035	0.0906	0.0432	0.0846	0.1252	0.0658	0.1286	0.0575	0.0478	0.1127	0.125	0.138	0.0515	0.074		0.0961	0.1065	0.1454
2312	PS15:0 (Pentadecanoic acid)	Complex Lipids	Mole % Phosphatidylserine	44096	GC-FID	100004927								0.2016	0.21	0.1593	0.1537	0.1437	0.1384	0.2172	0.1189	0.2136	0.1893	0.1652	0.2192	0.2182	0.2213	0.1867	0.1495	0.2238	0.1788	0.2111	0.2412
2313	PS16:0 (Palmitic acid)	Complex Lipids	Mole % Phosphatidylserine	44097	GC-FID	100004928								16.0817	15.9439	16.1493	15.4136	14.5263	14.9028	15.1526	15.4964	14.4358	15.1608	12.7777	12.2375	11.7277	11.3906	12.688	11.1486	12.216	12.1047	11.721	12.6016
2319	PS16:1n7 (Palmitoleic acid)	Complex Lipids	Mole % Phosphatidylserine	44103	GC-FID	100004934								0.7463	0.8758	0.8781	0.7044	0.5173	0.6667	0.6281	0.692	0.8146	0.541	0.3964	0.447	0.5092	0.4107	0.371	0.3428	0.4117	0.3836	0.4258	0.4517
2314	PS18:0 (Stearic acid)	Complex Lipids	Mole % Phosphatidylserine	44098	GC-FID	100004929								27.1046	28.2918	25.8322	27.49	30.6753	29.0247	29.1492	28.0177	29.7778	29.8175	30.3837	29.5669	28.2907	30.4372	30.6924	30.9553	30.6813	30.5386	29.9038	29.9258
2320	PS18:1n7 (Vaccenic acid)	Complex Lipids	Mole % Phosphatidylserine	44104	GC-FID	100004935								1.2123	1.7189	1.8505	1.5009	0.995	1.3652	1.095	1.2875	1.6734	0.9598	2.2281	1.9345	1.883	2.0993	2.0058	1.8839	1.8608	1.7352	1.7343	1.9604
2321	PS18:1n9 (Oleic acid)	Complex Lipids	Mole % Phosphatidylserine	44105	GC-FID	100004936								10.6306	8.1587	9.5567	9.0119	6.5171	8.7746	10.4739	7.8714	8.3128	7.5954	10.3105	13.2576	15.5633	13.7173	9.8167	10.9712	10.6501	11.6322	12.9769	14.3058
2326	PS18:2n6 (Linoleic acid)	Complex Lipids	Mole % Phosphatidylserine	44110	GC-FID	100004941								3.822	3.1746	3.7093	3.8616	3.0341	3.417	3.5672	3.6684	3.289	3.3256	3.4391	3.95	4.4351	3.451	3.2844	3.814	3.5082	3.8619	4.3458	4.3747
2334	PS18:3n3 (a-Linolenic acid)	Complex Lipids	Mole % Phosphatidylserine	44118	GC-FID	100004949										0.2295	0.2451	0.2364	0.2023		0.2607		0.1876	0.1532		0.1603		0.1278	0.0261	0.0284		0.1342
2327	PS18:3n6 (g-Linolenic acid)	Complex Lipids	Mole % Phosphatidylserine	44111	GC-FID	100004942								0.0188	0.0737	0.1182	0.0971	0.042	0.0193	0.0137	0.0322	0.0225	0.0172	0.015	0.0158	0.0808	0.0815	0.0645	0.0172	0.0483	0.0578	0.0817	0.1043
2335	PS18:4n3 (Stearidonic acid)	Complex Lipids	Mole % Phosphatidylserine	44119	GC-FID	100004950								0.1667	0.1488	0.1325	0.1272	0.1352	0.1271	0.1739	0.1023	0.1546	0.1825	0.1633	0.1712	0.2237	0.1742	0.1448	0.1139	0.1794	0.1328	0.1671	0.2348
2315	PS20:0 (Arachidic acid)	Complex Lipids	Mole % Phosphatidylserine	44099	GC-FID	100004930								0.3984	0.3622	0.2957	0.3382	0.3705	0.3225	0.4073	0.3431	0.2684	0.4041	0.3983	0.2875	0.2749	0.1904	0.3081	0.2362	0.1592	0.2242	0.2263	0.3096
2322	PS20:1n9 (Eicosaenoic acid)	Complex Lipids	Mole % Phosphatidylserine	44106	GC-FID	100004937								0.2713	0.2823	0.2735	0.3076	0.2414	0.2557	0.2975	0.2843	0.2843	0.2382	0.5498	0.4707	0.4518	0.4627	0.4463	0.5144	0.4149	0.4638	0.4475	0.5115
2328	PS20:2n6 (Eicosadienoic acid)	Complex Lipids	Mole % Phosphatidylserine	44112	GC-FID	100004943								0.1718	0.1991	0.1879	0.1471	0.115	0.1488	0.1704	0.1442	0.1843	0.1938	0.195	0.2101	0.2117	0.221	0.2086	0.2233	0.1624	0.2238	0.2487	0.2566
2329	PS20:3n6 (Di-homo-g-linoleic acid)	Complex Lipids	Mole % Phosphatidylserine	44113	GC-FID	100004944								0.8588	0.9417	1.0791	1.0436	0.9947	1.0318	0.97	1.0478	1.083	0.8253	1.6388	1.5938	1.5415	1.6002	1.5879	1.8515	1.6646	1.7491	1.5701	1.5178
2323	PS20:3n9 (Mead acid)	Complex Lipids	Mole % Phosphatidylserine	44107	GC-FID	100004938								0.1271	0.1541	0.1568	0.1172	0.1021	0.1405	0.0923	0.1137	0.1911	0.1303	0.2751	0.2975	0.2822	0.2987	0.2655	0.2991	0.3318	0.271	0.3203	0.2899
2336	PS20:4n3 (Eicosatetranoic acid)	Complex Lipids	Mole % Phosphatidylserine	44120	GC-FID	100004951									0.1222			0.27	0.0859		0.1148	0.1468	0.2163							0.207
2330	PS20:4n6 (Arachidonic acid)	Complex Lipids	Mole % Phosphatidylserine	44114	GC-FID	100004945								16.2794	15.6017	15.4844	17.4807	16.3122	17.7036	16.1899	16.3978	17.8019	16.5313	17.6884	15.9027	14.7436	16.0764	17.3788	17.4914	15.8093	15.8765	16.7319	14.2591
2337	PS20:5n3 (Eicosapentaenoic acid)	Complex Lipids	Mole % Phosphatidylserine	44121	GC-FID	100004952								0.606	0.5947	0.6133	0.7242	0.7328	0.5752	0.5154	0.5039	0.4168	0.5047	0.4815	0.6386	0.53	0.4767	0.5025	0.3875	0.424	0.4998	0.5581	0.4322
2316	PS22:0 (Behenic acid)	Complex Lipids	Mole % Phosphatidylserine	44100	GC-FID	100004931								0.2183	0.2883	0.1761	0.2115	0.2334	0.1823	0.2778	0.2043	0.1744	0.211	0.2484	0.2289	0.1311	0.1262	0.1237	0.1705	0.1051	0.1735	0.1719	0.2001
2324	PS22:1n9 (Erucic acid)	Complex Lipids	Mole % Phosphatidylserine	44108	GC-FID	100004939								0.135	0.1209	0.0642	0.0834	0.1574	0.1023	0.0893	0.1528	0.0773	0.0873	0.2799	0.1695	0.1209	0.1078	0.1377	0.2222	0.1528	0.2355	0.1332	0.1296
2331	PS22:2n6 (Docosadienoic acid)	Complex Lipids	Mole % Phosphatidylserine	44115	GC-FID	100004946								0.1048	0.0641		0.0876	0.2113	0.054		0.0581	0.0962	0.2382	0.1268	0.193					0.0931
2332	PS22:4n6 (Adrenic acid)	Complex Lipids	Mole % Phosphatidylserine	44116	GC-FID	100004947								0.4302	0.4625	0.6088	0.3986	0.7283	0.4538	0.6061	0.6773	0.5207	0.5591	0.644	0.8246	0.8802	0.763	0.8911	0.7078	0.7387	0.7604	0.6877	0.6406
2338	PS22:5n3 (Docosapentaenoic acid)	Complex Lipids	Mole % Phosphatidylserine	44122	GC-FID	100004953								0.692	0.7369	0.7505	0.6113	0.7918	0.6293	0.5707	0.7808	0.5267	0.3917	0.5941	0.6625	0.5464	0.6991	0.5307	0.7314	0.8191	0.7964	0.7152	0.6415
2333	PS22:5n6 (Osbond acid)	Complex Lipids	Mole % Phosphatidylserine	44117	GC-FID	100004948								0.4612	0.5602	0.5231	0.4233	0.4641	0.4266	0.4411	0.503	0.8623	0.5087	0.5513	0.5602	0.5665	0.5427	0.5839	0.4993	0.6852	0.5246	0.5823	0.5034
2339	PS22:6n3 (Docosahexaenoic acid)	Complex Lipids	Mole % Phosphatidylserine	44123	GC-FID	100004954								18.271	19.7762	20.216	18.5346	20.7945	18.3405	17.6629	20.2804	17.5411	20.1049	15.3271	14.9822	15.2926	15.1636	16.7232	16.1073	17.5982	15.8343	14.6709	14.8488
2317	PS24:0 (Lignoceric acid)	Complex Lipids	Mole % Phosphatidylserine	44101	GC-FID	100004932									0.0889				0.0384	0.1788		0.0805							0.1086		0.5013
2325	PS24:1n9 (Nervonic acid)	Complex Lipids	Mole % Phosphatidylserine	44109	GC-FID	100004940								0.0687	0.144	0.092	0.0577	0.0556	0.0608	0.112	0.0487	0.182	0.1106	0.1053	0.0981	0.0984	0.147	0.0945	0.1538	0.0427	0.1558	0.0995	0.131
2340	PSdm16:0 (Plasmalogen palmitic acid)	Complex Lipids	Mole % Phosphatidylserine	44124	GC-FID	100004955								0.2246	0.1897	0.2229	0.2576	0.1558	0.2197	0.189	0.2595	0.1952	0.1873	0.2296	0.271	0.3281	0.2791	0.2201	0.2657	0.2487	0.3271	0.2873	0.2604
2341	PSdm18:0 (Plasmalogen stearic acid)	Complex Lipids	Mole % Phosphatidylserine	44125	GC-FID	100004956								0.0744	0.115	0.0917	0.1117	0.072	0.1006	0.0738	0.1271	0.158	0.0827	0.0706	0.1095	0.1381	0.1021	0.0882	0.1005	0.0784	0.1054	0.1174	0.0871
2342	PSdm18:1n7 (Plasmalogen vaccenic acid)	Complex Lipids	Mole % Phosphatidylserine	44126	GC-FID	100004957								0.0206	0.0226	0.0343	0.0448		0.0302	0.0139	0.0407	0.0174	0.0204	0.0334	0.0295	0.0438	0.0384		0.0308	0.0232	0.0377	0.0355	0.0215
2343	PSdm18:1n9 (Plasmalogen oleic acid)	Complex Lipids	Mole % Phosphatidylserine	44127	GC-FID	100004958								0.0367	0.0355	0.0357	0.0371	0.0324	0.0444	0.0526	0.0453	0.0326	0.0526	0.078	0.0673	0.0947	0.0859	0.0655	0.0698	0.0608	0.0802	0.0972	0.0627
2670	pseudouridine	Nucleotide	Pyrimidine Metabolism, Uracil containing	33442	LC/MS Pos Early	821	800	245.077	1445-07-4	15047	21403010	C02067	HMDB00767	728109	771052	755213	718180	843249	726398	862612	837855	743409	734453	763363	765572	594820	684704	796030	706561	807319	883278	895955	884303
2785	pterin	Cofactors and Vitamins	Pterin Metabolism	43023	LC/MS Pos Early	100004216	1805	164.057	22363-60-4	73000	65806	C00715	HMDB00802	1971031	3749929	1854304	4306244	2033709	2093493	3866976	3450510	5039985	1687436	2172403	1258622	1596088	1068122	2256292	2304037	1970680	1214486	977257	1347413
385	putrescine	Amino Acid	Polyamine Metabolism	1408	LC/MS Pos Early	49	3027	89.1073	110-60-1	1045	13837702	C00134	HMDB01414	116892	188012	149133	102468	235395		218695	159697	268761	102027	528749	837717	844169	1188375	922372	774562	1283778	1382016	1193296	754911
2822	pyridoxal	Cofactors and Vitamins	Vitamin B6 Metabolism	1651	LC/MS Pos Early	491	2343	168.066	65-22-5	1050	1021	C00250	HMDB01545	8330340	7070441	6580358	7421428	9385597	6231465	7653224	7096890	7555395	7011769	9076184	8788837	7426616	7969394	11048243	9483548	8817147	9353209	8225178	10871867
2821	pyridoxal phosphate	Cofactors and Vitamins	Vitamin B6 Metabolism	5331	LC/MS Pos Early	492	1367	248.032	41468-25-1	1051	1022	C00018	HMDB01491	632070	570306	636543	623242	792581	746534	784957	783991	631748	659281	776891	677753	394917	588329	798686	751336	652628	838017	506754	634394
2819	pyridoxamine	Cofactors and Vitamins	Vitamin B6 Metabolism	2150	LC/MS Pos Early	568	2975	169.097	58052-48-5	1052	1023	C00534	HMDB01431	874471	628723	614156	652215	669679	648686	669500	655631	737790	641754	733257	762070	747676	897796	942350	855776	861810	934644	776771	996800
2820	pyridoxamine phosphate	Cofactors and Vitamins	Vitamin B6 Metabolism	3138	LC/MS Pos Early	493	1932	249.063	529-96-4	1053	1024	C00647	HMDB01555	5429103	5891060	5729795	6291457	6636267	5246338	6204312	5978312	8259103	4965900	3988365	3562018	3225567	4054487	4168450	3821058	3474444	2516220	2902221	4041555
2823	pyridoxate	Cofactors and Vitamins	Vitamin B6 Metabolism	31555	LC/MS Neg	100001121	2185	182.046	82-82-6	6723	6467	C00847	HMDB00017	1411790	1376751	1608517	2092646	1730771	1424800	1306453	1343469	3061349	1169774	653136	511688	458261	432140	904585	507955	700299	506835	663671	1080294
50	pyroglutamine*	Amino Acid	Glutamate Metabolism	46225	LC/MS Pos Early	100001540	1900	129.066	2353-44-8	134508	118562			5077815	6520489	6444553	5496386	5185173	5654570	6516256	6188595	6038169	5330459	7432228	5157722	5426802	5274776	6868060	6099574	5242202	5468488	6335160	7891488
837	pyruvate	Carbohydrate	Glycolysis, Gluconeogenesis, and Pyruvate Metabolism	48990	LC/MS Polar	823	1083	87.0088	127-17-3	1060	96901	C00022	HMDB00243	744835	683378	700901	573754	550152	553588	709473	731032	484528	701307	694962	867376	662207	863714	918215	626066	988360	1709469	891397	655864
2813	retinol (Vitamin A)	Cofactors and Vitamins	Vitamin A Metabolism	1806	LC/MS Pos Late	498	1636	269.226	68-26-8	445354	393012	C00473	HMDB00305	4230804	14599973	13213820	8393392	5935522	4671569	8038311	7210583	6916970	1428537	8124310	5798788	11945681	5721221	7100430	4169665	4812683	2876934	19952880	4348668
856	ribitol	Carbohydrate	Pentose Metabolism	15772	LC/MS Polar	100000406	1789.6	151.061	488-81-3	6912	10254628	C00474	HMDB00508	2258404	1481986	993685	532794	1269028	2971947	1499816	2104970	812091	996120	2791489	4002811	2347007	2768491	2212781	2672786	1533556	1492308	713025	289565
2743	riboflavin (Vitamin B2)	Cofactors and Vitamins	Riboflavin Metabolism	1827	LC/MS Pos Early	500	2292	377.146	83-88-5	493570	431981	C00255	HMDB00244	952088	934299	1191542	972186	1284606	1029634	1053480	1236788	814951	864848	846727	798324	561085	896059	821927	826764	682846	939391	679554	801128
857	ribonate	Carbohydrate	Pentose Metabolism	27731	LC/MS Polar	100001007	2425	165.04	5336-08-03	5460677	4574162	C01685	HMDB00867	3895449		2537195								14035777	4367913	6152751	42082872	5639193	4314727	6322266	1884746	11289886	11489509
855	ribose	Carbohydrate	Pentose Metabolism	1471	LC/MS Polar	914	1508.2	195.051	50-69-1	5779	4470639	C00121	HMDB00283	7974019	7358877	5728597	4338204	10677974	6704659	8065781	7310162	8577730	6388658	8605232	8103546	6402774	8795283	8521829	9253694	6146026	6112970	5138048	7859940
847	ribose 1-phosphate	Carbohydrate	Pentose Phosphate Pathway	1763	LC/MS Polar	219	4025	229.012	50-99-7;58459-37-3	439236	388373	C00620	HMDB01489	6309722	4953899	8667690	10222502	5417532	6568362	6621153	6835521	5877702	6406530	2043203	1990752	1700271	2598696	2291201	2775903	2985726	2642655	2077987	3166655
879	ribulose/xylulose	Carbohydrate	Pentose Metabolism	48340	LC/MS Polar	100006122	1400	149.046						868123	885735	664679	214274	974116	844370	1165289	1086668	970360	803070	1334518	1238216	914604	1395554	1297137	1407527	1086517	999680	545288	1020249
54	S-1-pyrroline-5-carboxylate	Amino Acid	Glutamate Metabolism	42370	LC/MS Pos Early	35	1528	114.055	2906-39-0	1196	10140206	C04322	HMDB01301	13126824	5503049	5448711	3103099	7179169	16517705	12029879	18411550	3411416	6177408	29887066	69534496	50733364	34002688	25717676	50593496	41628356	57595040	29159490	6480062
319	S-adenosylhomocysteine (SAH)	Amino Acid	Methionine, Cysteine, SAM and Taurine Metabolism	42382	LC/MS Neg	197	1832.4	383.114	979-92-0	439155	16788012	C00021	HMDB00939	8001473	7033636	8311643	8414445	8445338	10239978	9285847	9951450	12316842	8179833	7178116	6790394	7067785	7740868	6914249	8699509	6817998	8009386	5679048	6330535
318	S-adenosylmethionine (SAM)	Amino Acid	Methionine, Cysteine, SAM and Taurine Metabolism	15915	LC/MS Pos Early	1263	3002	399.145	24346-00-7;86867-01-8;86867-0108	34755		C00019	HMDB01185	5045999	5921790	6620633	6437228	5106462	5405081	6008113	5241808	7129876	4796763	7831158	5589897	5844852	6422058	7030385	6589857	6056587	7240137	6027842	6587740
405	S-lactoylglutathione	Amino Acid	Glutathione Metabolism	15731	LC/MS Pos Early	1343	2124	380.112	54398-03-7	440018	1053	C03451	HMDB01066	2854316	1673913	1841814		2410013	2605750	2386715	3215663	1661499	2327448	1280689	1410554	331356	1745777	1261899	2513929	1863954	2166807	853987	1142390
331	S-methylcysteine	Amino Acid	Methionine, Cysteine, SAM and Taurine Metabolism	39592	LC/MS Pos Early	100002749	1955	119.016	1187-84-4	24417	22826		HMDB02108	902761	674773		871563	774552	493637	789908	968354	825201	830933	1145564	1538322	1341340	1272716	1164136	1499290	1428467	2049884	1973096	1793362
404	S-methylglutathione	Amino Acid	Glutathione Metabolism	33944	LC/MS Pos Early	100001259	2200	322.107	2922-56-7	3605667	2841309	C11347		4873255	6220931	6670793	5865052	7185572	6424817	7726386	6820749	6260265	5197262	19159482	19902452	14277619	15922909	21195110	19991688	16416291	21642298	12609152	17488902
314	S-methylmethionine	Amino Acid	Methionine, Cysteine, SAM and Taurine Metabolism	38127	LC/MS Pos Early	100002183	2584	164.074	3493-12-07	458	8351775	C05319		11152776	8131890	10435674	11141157	11713206	13086793	10084196	11321241	13692885	12952966	8080935	6669448	7760006	6647490	7335196	10740178	5353971	6620001	8143845	9281161
83	saccharopine	Amino Acid	Lysine Metabolism	1495	LC/MS Pos Early	392	2530	277.139	997-68-2	160556	141086	C00449	HMDB00279	17058496	25887348	34196788	28062708	18924030	15820478	20448104	17424156	22385982	18580900	24848684	16519528	21407580	19665404	22857888	23150204	19175064	27296214	23411838	23501654
4	sarcosine (N-Methylglycine)	Amino Acid	Glycine, Serine and Threonine Metabolism	1516	LC/MS Pos Early	1023	1280	90.055	107-97-1	1088	1057	C00213	HMDB00271	6205954	9121771	15320708	10409348	3606718	4775159	5505246	4026460	13126353	4901750	4406845	991008	4108859	3197861	2841037	4219796	2275215	3014390	2242174	2770764
849	sedoheptulose-7-phosphate	Carbohydrate	Pentose Phosphate Pathway	35649	LC/MS Neg	100001628	599.6	289.033	2646-35-7	616	596	C05382	HMDB01068	12024790	8141618	8072709	3600216	8678778	10286126	11382201	6809361	6337053	13150132	1741780	1702147	1242088	1988812	1479977	1150791	2121273	1545990	1576111	2202039
9	serine	Amino Acid	Glycine, Serine and Threonine Metabolism	1648	LC/MS Pos Early	503	1239	106.05	56-45-1	5951	5736	C00065	HMDB00187	186121632	153304736	144311136	130895280	142201888	139052320	165218432	176651376	152879776	144099488	176843360	158183008	151101760	120213144	168460000	192585600	116431792	133829816	137809744	148734704
234	serotonin	Amino Acid	Tryptophan Metabolism	2342	LC/MS Pos Early	504	2550	177.102	153-98-0	5202	5013	C00780	HMDB00259	422638	1504826	1602739	1268412	1133377	325402	614991	420313	586922	574653	890786	594427	621228	960558	1206930	319715	842476	571497	1962321	2110356
696	serylalanine	Peptide	Dipeptide	42049	LC/MS Pos Early	100003520	2115	177.087	6403-17-4		16440652			5737626	11703706	15050295	27531680	8211474	6061080	7502779	5466155	13391092	5748628	5739850	5119687	5298351	4209945	6233926	4010795	2475275	4499076	6470410	12091920
699	serylglutamate	Peptide	Dipeptide	42041	LC/MS Pos Early	100003527	2022	235.092	6403-16-3	3613616	2848904			1157073	1944344	2130948	4012879	1797174	1074480	1528144	1239681	2122061	1059780	1253645	853861	1098927	1049630	1149572	1114566	811259	1016869	1145808	2239353
700	serylglutamine	Peptide	Dipeptide	42034	LC/MS Pos Early	100003529	1892	234.108	94421-66-6		14732171			1660128	3129488	3891829	9030786	2912637	2118905	2677488	1487947	2923021	1436128	3089296	1478819	2659153	1750643	2658114	1010501	945670	2013754	2671896	4305839
694	serylglycine	Peptide	Dipeptide	42577	LC/MS Pos Early	100003519	1857	163.071	687-63-8	136488	120257			5733034	9059783	8401395	10323036	8047216	5005611	7544235	6996512	10056251	4264737	6120731	4211144	5082169	4159369	6620602	5202862	3260328	4167888	4665775	10189055
702	serylleucine	Peptide	Dipeptide	40066	LC/MS Pos Early	100003202	3027	219.134	6665-16-3	7015695	10438627			270020	1713455	1736946	4742105	656739	368468	482366	197476	1513664	394372	901703	443739	915388	461266	872442	291644	177089	695061	1431848	2560227
705	serylproline	Peptide	Dipeptide	42055	LC/MS Pos Early	100003524	2310	203.103	23827-93-2	4369021	11613252			658902	744943	650783	662635	681635	919335	627539	826895	461864	654869	680987	1037097	731050	651741	461866	556549	411860	868536	594983	386087
707	seryltyrosine	Peptide	Dipeptide	42077	LC/MS Pos Early	100003525	2597	269.113	21435-27-8	4575735	3768506			152287	669627	672517	1262817	486034	341725	384754	133850	582651	287666	709559	486751	837907	461658	542967	128369	137566	590122	973897	1016551
708	serylvaline	Peptide	Dipeptide	42058	LC/MS Pos Early	100003522	2700	205.118	51782-06-0	7020159	16568384			1132908	1409116	1816359	4251055	1339240	1174239	1372466	719797	1198461	1366903	1460819	1276007	1268169	1202475	1658234	787845	696733	1164420	2235381	2093218
2355	SM14:0 (N-(tetradecanoyl)-sphing-4-enine-1-phosphocholine)	Complex Lipids	Mole % Sphingomyelin	44132	GC-FID	100004963								0.0228	0.0364	0.0382	0.047	0.0414	0.0254	0.0334	0.0253	0.0611	0.033	0.0283	0.0467	0.0559	0.0464	0.0448	0.0494	0.0662	0.0544	0.0444	0.0407
2356	SM16:0 (N-(hexadecanoyl)-sphing-4-enine-1-phosphocholine)	Complex Lipids	Mole % Sphingomyelin	44133	GC-FID	100004964								6.737	7.0373	7.4865	7.8344	6.7382	7.448	7.7399	7.437	11.5568	7.4586	12.5211	13.5972	13.6511	16.2592	12.7019	12.9134	15.7928	14.8982	13.9775	13.9473
2357	SM18:0 (N-(octadecanoyl)-sphing-4-enine-1-phosphocholine)	Complex Lipids	Mole % Sphingomyelin	44134	GC-FID	100004965								1.7071	1.7734	1.7551	1.6445	1.7023	1.943	2.1536	2.3151	2.4981	1.804	2.6548	3.3158	4.0117	4.6028	2.8676	3.1604	5.1549	4.4002	4.5219	3.6976
2362	SM18:1 (N-(octadecaenoyl)-sphing-4-enine-1-phosphocholine)	Complex Lipids	Mole % Sphingomyelin	44139	GC-FID	100004970								0.0593	0.0738	0.0609	0.0774	0.0823	0.0871	0.1636	0.1161	0.1039	0.0746	0.1173	0.1448	0.1305	0.1952	0.1147	0.1801	0.2479	0.1822	0.2071	0.1147
2358	SM20:0 (N-(eicosadecaenoyl)-sphing-4-enine-1-phosphocholine)	Complex Lipids	Mole % Sphingomyelin	44135	GC-FID	100004966								4.409	2.8626	3.2626	3.8795	3.4827	3.8239	3.0311	4.3329	3.9392	3.8005	4.8355	4.4421	6.7094	6.254	4.6243	5.785	5.1129	6.4238	6.9552	3.9592
2363	SM20:1 (N-(eicosadecanoyl)-sphing-4-enine-1-phosphocholine)	Complex Lipids	Mole % Sphingomyelin	44140	GC-FID	100004971								0.4344	0.3571	0.4976	0.4401	0.3826	0.3127	0.4987	0.4578	0.3787	0.4465	0.4014	0.3383	0.7479	0.619	0.2837	0.4465	0.3035	0.4879	0.5028	0.3999
2359	SM22:0 (N-(docosadecanoyl)-sphing-4-enine-1-phosphocholine)	Complex Lipids	Mole % Sphingomyelin	44136	GC-FID	100004967								45.6766	42.0392	37.8384	37.7684	47.6316	44.1682	44.9446	39.3805	26.6035	42.7174	30.5282	28.1672	28.2133	23.0185	29.4832	26.4626	25.1622	26.5108	27.844	29.7948
2364	SM22:1 (N-(docosadecaenoyl)-sphing-4-enine-1-phosphocholine)	Complex Lipids	Mole % Sphingomyelin	44141	GC-FID	100004972								4.4006	5.0353	5.6512	5.5366	4.1353	4.7392	4.6716	4.0077	4.9058	4.3329	7.0114	6.6348	5.5408	4.8757	6.2091	6.3106	4.7235	4.8718	5.1834	6.0878
2361	SM24:0 (N-(tetracosadecanoyl)-sphing-4-enine-1-phosphocholine)	Complex Lipids	Mole % Sphingomyelin	44138	GC-FID	100004969								20.7819	21.3677	22.7776	20.4806	21.24	19.6523	20.2991	23.6613	18.1797	21.211	9.4653	9.7335	9.5161	9.2203	10.4445	9.9786	9.4434	9.4557	9.1243	9.9197
2365	SM24:1 (N-(tetracosadecaenoyl)-sphing-4-enine-1-phosphocholine)	Complex Lipids	Mole % Sphingomyelin	44142	GC-FID	100004973								15.7713	19.4174	20.632	22.2915	14.5636	17.8001	16.4644	18.2664	31.7733	18.1216	32.4368	33.5796	31.4234	34.9089	33.2262	34.7134	33.9928	32.7151	31.6395	32.0383
388	spermidine	Amino Acid	Polyamine Metabolism	485	LC/MS Pos Early	50	3355	146.165	124-20-9	1102	1071	C00315	HMDB01257	22633880	24135512	24096500	21935120	25376542	22031488	28854276	23933648	23016568	26782724	38188396	36715052	33027986	36200064	42973704	43197572	40151180	45117272	44587748	39234568
1757	sphinganine	Lipid	Sphingolipid Metabolism	17769	LC/MS Pos Late	313	1413	302.305	3102-56-5	3126	3014	C00836	HMDB00269	2599231	1747947	2310676	1409319	3228846	2992434	2742595	4235071	2400049	2948769	5964934	7877594	6387675	7224485	7221031	7715382	7409278	6676707	9254050	4778698
1766	sphingosine	Lipid	Sphingolipid Metabolism	17747	LC/MS Pos Late	297	1393	300.29	123-78-4	5353955	4510275	C00319	HMDB00252	17689024	18368830	16967326	16615130	21508506	14674520	19893954	18679808	18985552	15584025	25362396	25130528	26656444	28899520	29434770	24908428	25861536	28352496	29400536	31607076
3203	stachydrine	Xenobiotics	Food Component/Plant	34384	LC/MS Pos Early	100001296	1440	144.102	4136-37-2	115244	103115	C10172	HMDB04827	12731020	15809443	34206784	19229744	9699905	25814440	15540498	8833023	19897076	20312324	18244932	5516179	5648218	6076231	6175339	10052030	4612141	3080764	5771627	7128976
1270	stearoylcarnitine	Lipid	Fatty Acid Metabolism(Acyl Carnitine)	34409	LC/MS Pos Late	100001391	1485	428.373	18822-91-8	6426855	21233653		HMDB00848	360260	388985	383592	422703	761310	565973	640567	484392	969577	528089	548767	734890	1941792	1352842	901930	642501	1669722	2573003	8098901	6644781
1275	suberoyl carnitine	Lipid	Fatty Acid Metabolism(Acyl Carnitine)	52990	LC/MS Pos Early	100006627	2964	318.191						1295815	993887	1358455	1672841	2559201	2451871	2322697	2801182	5581241	1162507	866127	1369907	763459	1114479	1759945	1212976	1137023	1662229	2005633	3609376
1013	succinate	Energy	TCA Cycle	1437	LC/MS Polar	252	3149	117.019	110-15-6	1110	1078	C00042	HMDB00254	13112686	14554185	11182149	18932640	13118806	14539978	7945326	8891126	9035073	15137878	25352510	62165944	41815400	27708860	14117772	25662870	20937208	65293620	46343360	21195232
1012	succinylcarnitine	Energy	TCA Cycle	37058	LC/MS Pos Early	100001948	2291	262.129						4180757	3583990	4008846	3636870	2038990	3134203	4215247	2342037	2352605	2983557	11025502	7383175	10647805	9827477	7682511	8543524	11208364	11207731	9323771	6679570
3608	sulfate*	Xenobiotics	Chemical	46960	LC/MS Polar	100002528	3728	96.9601	14808-79-8	1118	1086	C00059	HMDB01448	42368396	36000848	37628100	28895080	39398664	43691560	38838960	40919080	31350378	39857056	31080308	40489208	36132648	40374720	32075546	40635896	43691668	43686148	33479688	40247424
338	taurine	Amino Acid	Methionine, Cysteine, SAM and Taurine Metabolism	2125	LC/MS Neg	512	690	124.007	107-35-7	1123	1091	C00245	HMDB00251	92660400	292208800	349144384	206103376	214084720	251274016	256393280	245366800	199287856	219956080	334459968	350661696	315051296	394936576	469401824	380761632	505962656	493690496	351775936	434071232
1983	tauro-alpha-muricholate	Lipid	Primary Bile Acid Metabolism	42605	LC/MS Neg	100004064	4745	514.284						9588697	4876103	8498984	9737370	4591678	5002753	9381237	6569354	6023731	7414278	5603077	2775509	5158043	9859124	5549113	6973295	2631114	6084701	11593142	6305483
1984	tauro-beta-muricholate	Lipid	Primary Bile Acid Metabolism	33983	LC/MS Neg	100001250	4774	514.284	25696-60-0	168408	147312		HMDB00932	62257452	31026600	22065134	110239688	26395446	33279358	36153144	23331166	46788124	40123552	49743008	55010304	64171988	132120248	95919448	54586624	115918112	94135552	103973288	136301328
1980	taurochenodeoxycholate	Lipid	Primary Bile Acid Metabolism	18494	LC/MS Neg	1629	5250	498.289	6009-98-9	387316	343282	C05465	HMDB00951	8264479	6109464	9152373		5514940	4427611	6258568	5524126	8567864	8534644	4947798	5141483	5650771	7097577	6979806	9380635	4589575	7086019	8513077	8848189
1977	taurocholate	Lipid	Primary Bile Acid Metabolism	18497	LC/MS Neg	1648	5150	514.284	145-42-6	6675		C05122	HMDB00036	139945248	118868048	105380112	161125232	94447720	72496728	128415400	114563872	167940592	100550672	147691024	155542128	182063696	216392528	176307744	201638608	171746336	213506672	231524720	201881184
344	taurocyamine	Amino Acid	Methionine, Cysteine, SAM and Taurine Metabolism	35117	LC/MS Pos Early	100001418	710	168.044	543-18-0	68340	61635	C01959	HMDB03584	1657591	1652533	1553330	288710	1821238	1817465	1193717	1628985	866352	1774511	3197224	2559806	2740435	3714908	3043985	4202291	2891371	3028907	2623066	2939069
1995	taurodeoxycholate	Lipid	Secondary Bile Acid Metabolism	12261	LC/MS Neg	1668	5257.4	498.289	207737-97-1	2733768	2015539	C05463	HMDB00896	27201008	31626132	16865468	43616652	13357617	17543618	16043110	18327120	16656486	15118713	10523030	8906081	10240126	10933989	12457593	5233373	11172789	13782945	13523736	6476361
2016	taurohyodeoxycholic acid	Lipid	Secondary Bile Acid Metabolism	43588	LC/MS Neg	100003869	5073	498.289	38411-85-7	119046	106373			1423850	8664789	18090416	9904997	831849	1970023	731630	933563	978716	2874096	6443832	7290146	10360375	2938309	18244332	3645831	829226	2537429	7596150	1915498
2001	taurolithocholate	Lipid	Secondary Bile Acid Metabolism	31889	LC/MS Neg	100001065	5345	482.295	516-90-5	10595	10150	C02592	HMDB00722	823814	582749	740204	831269	207459	272237	282573	365278	559777	444480	549043	266151	289606	359667	753356	433668	431924	508345	730219	349414
2006	tauroursodeoxycholate	Lipid	Secondary Bile Acid Metabolism	39378	LC/MS Neg	100002912	5025	498.289	14605-22-2	9848818	24539842		HMDB00874	4670354	2321227	3549365	4806652	3198506	2949677	3044586	3055849	4277890	2811159	2626856	2645046	3200155	5037392	4405650	3259553	2958138	3884815	5195786	4239132
1176	tetradecanedioate	Lipid	Fatty Acid, Dicarboxylate	35669	LC/MS Neg	100001613	4000	257.176	821-38-5	13185	12630		HMDB00872	211033	207804	185396	214559	187746	223516	187223	211261	359698	158657	193657	298708	227414	274392	201478	113781	318481	297510	263586	270346
2126	TG14:0 (Myristic acid)	Complex Lipids	Mole % Triacylglycerol	44145	GC-FID	100004976								1.0219	1.0454	1.4532	1.0691	1.1599	1.1261	0.9694	1.8857	1.0733	1.0243	0.6258	0.7711	0.6354	0.7095	0.9654	0.6232	0.7119	0.633	0.6658	0.7902
2133	TG14:1n5 (Myristoleic acid)	Complex Lipids	Mole % Triacylglycerol	44152	GC-FID	100004983								0.0745	0.0934	0.1111	0.0824	0.0904	0.1061	0.0623	0.1462	0.1125	0.0624	0.0217	0.0238	0.0199	0.0188	0.0419	0.0166	0.0217	0.0155	0.0182	0.0212
2127	TG15:0 (Pentadecanoic acid)	Complex Lipids	Mole % Triacylglycerol	44146	GC-FID	100004977								0.1791	0.1673	0.1929	0.2034	0.1494	0.1559	0.1517	0.1833	0.1813	0.2013	0.0566	0.0545	0.0508	0.0459	0.0788	0.0517	0.054	0.0452	0.0533	0.0638
2128	TG16:0 (Palmitic acid)	Complex Lipids	Mole % Triacylglycerol	44147	GC-FID	100004978								28.245	26.7365	27.6975	25.009	27.5444	28.2025	27.9605	29.5235	24.6912	26.807	15.5499	14.6801	13.8757	15.2316	17.0126	12.9658	16.4651	14.4336	16.1781	14.6263
2134	TG16:1n7 (Palmitoleic acid)	Complex Lipids	Mole % Triacylglycerol	44153	GC-FID	100004984								8.5643	9.0829	10.4216	7.63	7.7665	9.6882	7.7209	10.1809	9.0837	6.593	2.5112	2.4704	2.2489	2.1614	3.7887	2.0382	2.4423	2.1733	2.3124	2.3348
2129	TG18:0 (Stearic acid)	Complex Lipids	Mole % Triacylglycerol	44148	GC-FID	100004979								1.6172	1.4704	1.5726	1.3581	2.0724	1.3271	1.6624	1.6917	1.3321	1.8189	1.4778	2.5821	2.8675	2.6496	1.8198	1.4253	2.9838	1.1634	2.8707	3.1801
2135	TG18:1n7 (Vaccenic acid)	Complex Lipids	Mole % Triacylglycerol	44154	GC-FID	100004985								3.7609	4.5088	5.4512	3.4516	2.8528	4.3092	3.2012	2.6658	4.0508	2.8229	3.8565	3.6993	3.767	3.6087	3.9562	3.2181	3.3371	2.8812	3.3302	3.669
2136	TG18:1n9 (Oleic acid)	Complex Lipids	Mole % Triacylglycerol	44155	GC-FID	100004986								35.4348	37.8888	37.8304	34.8144	38.2695	36.6683	37.6459	31.5358	35.5204	33.0428	66.8823	66.7245	68.1084	67.6656	61.7364	70.4335	67.1658	69.988	66.1703	66.7704
2141	TG18:2n6 (Linoleic acid)	Complex Lipids	Mole % Triacylglycerol	44160	GC-FID	100004991								14.3131	12.5035	10.2104	18.3551	14.0432	12.7043	14.2295	17.0571	16.5401	19.2549	5.9544	6.3766	6.0764	5.2463	8.0715	6.8284	4.3438	6.2563	6.1074	5.9904
2149	TG18:3n3 (a-Linolenic acid)	Complex Lipids	Mole % Triacylglycerol	44168	GC-FID	100004999								0.5804	0.4728	0.4629	0.7737	0.5718	0.5487	0.4945	0.7357	0.6404	0.6765	0.1511	0.1876	0.161	0.1472	0.2555	0.1632	0.1204	0.1456	0.1492	0.1612
2142	TG18:3n6 (g-Linolenic acid)	Complex Lipids	Mole % Triacylglycerol	44161	GC-FID	100004992								0.3426	0.2755	0.2192	0.3845	0.3002	0.3055	0.3445	0.2675	0.3267	0.5558	0.0608	0.0777	0.0596	0.0526	0.1027	0.0674	0.052	0.0601	0.0631	0.0769
2150	TG18:4n3 (Stearidonic acid)	Complex Lipids	Mole % Triacylglycerol	44169	GC-FID	100005000								0.0452	0.0324	0.031	0.0535	0.046	0.0349	0.0409	0.0439	0.0409	0.0646	0.0041	0.0057	0.0036	0.0033	0.0101	0.0053	0.0041	0.004	0.0045	0.0047
2130	TG20:0 (Arachidic acid)	Complex Lipids	Mole % Triacylglycerol	44149	GC-FID	100004980								0.2043	0.2827	0.2267	0.166	0.2213	0.1698	0.2259	0.154	0.0761	0.1976	0.1808	0.1183	0.101	0.0948	0.1005	0.1181	0.0948	0.1102	0.1149	0.1196
2137	TG20:1n9 (Eicosaenoic acid)	Complex Lipids	Mole % Triacylglycerol	44156	GC-FID	100004987								0.7201	0.9422	0.763	0.7514	0.7694	0.6756	0.7502	0.6703	0.6794	0.6994	1.6683	1.305	1.3546	1.5593	0.9788	1.3075	1.4019	1.3264	1.2685	1.2374
2143	TG20:2n6 (Eicosadienoic acid)	Complex Lipids	Mole % Triacylglycerol	44162	GC-FID	100004993								0.182	0.2023	0.1763	0.2071	0.1429	0.1496	0.1587	0.157	0.2407	0.2062	0.092	0.08	0.0744	0.0818	0.0768	0.0842	0.0608	0.0797	0.0817	0.0811
2144	TG20:3n6 (Di-homo-g-linoleic acid)	Complex Lipids	Mole % Triacylglycerol	44163	GC-FID	100004994								0.4937	0.459	0.364	0.5422	0.4422	0.4387	0.4904	0.3661	0.567	0.61	0.1158	0.1374	0.0942	0.1135	0.1452	0.1162	0.1106	0.1285	0.1015	0.1342
2138	TG20:3n9 (Mead acid)	Complex Lipids	Mole % Triacylglycerol	44157	GC-FID	100004988								0.1472	0.1719	0.1834	0.1431	0.1274	0.1415	0.145	0.1204	0.279	0.1557	0.1205	0.0832	0.0567	0.0879	0.085	0.064	0.0908	0.0629	0.065	0.071
2151	TG20:4n3 (Eicosatetranoic acid)	Complex Lipids	Mole % Triacylglycerol	44170	GC-FID	100005001								0.0669	0.0632	0.0579	0.0739	0.0653	0.0543	0.0579	0.0539	0.0736	0.0955	0.0092	0.0143	0.01	0.0103	0.0194	0.0083	0.0124	0.0105	0.0096	0.0147
2145	TG20:4n6 (Arachidonic acid)	Complex Lipids	Mole % Triacylglycerol	44164	GC-FID	100004995								0.9854	0.7816	0.6984	1.0985	0.7966	0.923	0.9495	0.6855	1.1411	1.2627	0.1482	0.1683	0.1159	0.1257	0.2107	0.1492	0.1481	0.158	0.1243	0.2194
2152	TG20:5n3 (Eicosapentaenoic acid)	Complex Lipids	Mole % Triacylglycerol	44171	GC-FID	100005002								0.2348	0.1963	0.1688	0.3162	0.232	0.1971	0.2144	0.1587	0.1681	0.3119	0.0247	0.029	0.0203	0.0207	0.0475	0.0196	0.0213	0.0197	0.0195	0.029
2131	TG22:0 (Behenic acid)	Complex Lipids	Mole % Triacylglycerol	44150	GC-FID	100004981								0.0248	0.0435	0.0232	0.026	0.0377	0.0251	0.038	0.0257	0.0108	0.0457	0.0136	0.0064	0.0063	0.0043	0.0089	0.0064	0.0082	0.0069	0.0066	0.0078
2139	TG22:1n9 (Erucic acid)	Complex Lipids	Mole % Triacylglycerol	44158	GC-FID	100004989								0.079	0.1279	0.0886	0.1075	0.0819	0.0616	0.1094	0.072	0.0505	0.0711	0.1171	0.0545	0.0486	0.0448	0.0557	0.0522	0.0452	0.0494	0.0502	0.0574
2146	TG22:2n6 (Docosadienoic acid)	Complex Lipids	Mole % Triacylglycerol	44165	GC-FID	100004996								0.012	0.0168	0.0046	0.0153	0.0146	0.0101	0.006	0.0126	0.0029	0.0103	0.0017	0.0006	0.0058		0.0038	0.0012	0.0005	0.0006	0.0009	0.0009
2147	TG22:4n6 (Adrenic acid)	Complex Lipids	Mole % Triacylglycerol	44166	GC-FID	100004997								0.2303	0.219	0.1931	0.2273	0.2299	0.1932	0.1825	0.1571	0.274	0.3918	0.0747	0.0549	0.0457	0.0443	0.0673	0.0412	0.0502	0.0408	0.0386	0.0726
2153	TG22:5n3 (Docosapentaenoic acid)	Complex Lipids	Mole % Triacylglycerol	44172	GC-FID	100005003								0.394	0.3861	0.2351	0.4629	0.2421	0.304	0.3711	0.2387	0.3058	0.3888	0.0546	0.0577	0.0349	0.0518	0.0644	0.0362	0.035	0.0361	0.0268	0.0394
2148	TG22:5n6 (Osbond acid)	Complex Lipids	Mole % Triacylglycerol	44167	GC-FID	100004998								0.1163	0.1177	0.0948	0.1113	0.0815	0.0843	0.103	0.0722	0.244	0.1504	0.0098	0.0087	0.0027	0.0099	0.0078	0.008	0.0094	0.0125	0.0061	0.0104
2154	TG22:6n3 (Docosahexaenoic acid)	Complex Lipids	Mole % Triacylglycerol	44173	GC-FID	100005004								1.914	1.656	1.0447	2.5462	1.5764	1.3723	1.7007	1.1007	2.2756	2.4175	0.1695	0.2053	0.1158	0.1803	0.2497	0.127	0.165	0.1427	0.1301	0.1843
2132	TG24:0 (Lignoceric acid)	Complex Lipids	Mole % Triacylglycerol	44151	GC-FID	100004982								0.0128	0.03	0.0233	0.0203	0.0502	0.023	0.0135	0.0215	0.0162	0.0545	0.0331	0.0231	0.0299	0.0227	0.0388	0.0165	0.038	0.0084	0.026	0.032
2140	TG24:1n9 (Nervonic acid)	Complex Lipids	Mole % Triacylglycerol	44159	GC-FID	100004990								0.0033	0.0262			0.0219			0.0164	0.0019	0.0065	0.0144		0.009	0.0073		0.0074	0.006	0.0073	0.0064
2807	thiamin (Vitamin B1)	Cofactors and Vitamins	Thiamine Metabolism	5341	LC/MS Pos Early	873	3050	265.112	59-43-8	1130		C00378	HMDB00235	17258962	12956220	10714253	11578113	18443122	15758976	18172248	17384600	15423464	12625415	13863472	12985868	11885641	11205579	13432630	14299023	10155870	10302565	9757247	9624141
2809	thiamin diphosphate	Cofactors and Vitamins	Thiamine Metabolism	35670	LC/MS Neg	522	1195.1	423.03	154-87-0	1132	8715	C00068	HMDB01372	303582	123496	351837	406680	416509	449887	384199	405727	407064	296813	363190	417893	415035	544364	456393	577444	506422	496501	453886	529134
2808	thiamin monophosphate	Cofactors and Vitamins	Thiamine Metabolism	15798	LC/MS Pos Early	523	2378	345.078	532-40-1	3382778	2627905	C01081	HMDB02666	5592660	5809656	6572657	8756697	7202710	6082776	6296897	6766942	7404636	5757479	5972699	7825282	6009262	6892476	6589501	6927733	6049602	6743198	6471524	5512368
2756	threonate	Cofactors and Vitamins	Ascorbate and Aldarate Metabolism	27738	LC/MS Polar	100001022	2384	135.03	70753-61-6	151152	133224	C01620	HMDB00943	287996448	314472640	295896160	235767904	335021696	375725408	328079072	343375872	245214816	288491104	425440864	449217248	421297344	427167744	444865568	494260608	448899136	428129376	370609024	369648160
14	threonine	Amino Acid	Glycine, Serine and Threonine Metabolism	1284	LC/MS Pos Early	564	1514	120.066	72-19-5	6288	6051	C00188	HMDB00167	298204224	267345872	255242224	233877760	250829952	222678624	272627360	283425216	257910752	215528784	300959616	237253184	233707200	215123936	281253696	289757088	197200752	221053536	245320720	266767280
721	threonylserine	Peptide	Dipeptide	41995	LC/MS Pos Early	100003533	1902	207.098	61043-86-5	4578035	3770715			1009347	1889584	2423464	6825797	1468194	1042954	1492235	807744	1729660	1042343	1351970	1060924	1172504	1084334	1485353	878892	687529	1446949	1979051	2608879
2710	thymidine	Nucleotide	Pyrimidine Metabolism, Thymine containing	2183	LC/MS Pos Early	872	1400	243.098	50-89-5	5789	5585	C00214	HMDB00273	292643	174126	116663	68824	313633	230552	359431	384278	420390	260153	315826	171759	220398	202271	208316	295627	225972	230204	284377	441395
2711	thymine	Nucleotide	Pyrimidine Metabolism, Thymine containing	604	LC/MS Neg	882	1654	125.036	65-71-4	1135	1103	C00178	HMDB00262	106671	59382	104772	62383	133093	126452	131286	114434	92015	84727	87137	125570	112903	122198	133006	200139	122387	152240	104306	114851
289	tiglylcarnitine	Amino Acid	Leucine, Isoleucine and Valine Metabolism	35428	LC/MS Pos Early	100001597	2962	244.154	64191-86-2	22833596	17216200		HMDB02366	527123	204921		313226	368072	638145	343252	841654	319397	542615	812032	2015673	1820765	1621707	801081	1930637	1774650	2254692	1711708	304298
2453	Total Cardiolipin	Complex Lipids	Quantitative Cardiolipin	44521	GC-FID	100005343								2933	3162	2596	2769	2726	2658	4204	2642	3736	2463	2438	5147	2923	2815	2586	3397	2109	3206	2452	3948
2497	Total Cholesteryl Ester	Complex Lipids	Quantitative Cholesterol Ester	44209	GC-FID	100005040								2732	2338	2173	2765	2198	2892	3599	2467	3076	1536	3746	5301	7413	6415	5333	5816	7281	5915	5747	6130
2071	Total Diacylglycerol	Complex Lipids	Quantitative Diacylglycerol	44241	GC-FID	100005072								1962	1911	1801	1755	1387	1938	1926	1754	1923	1257	1743	1994	2377	2736	1549	1906	2304	1981	2358	2252
1095	Total Free Fatty Acids	Lipid	Quantitative Free Fatty Acid	44273	GC-FID	100005104								3120	2750	2692	2651	1821	2777	3432	2612	2930	1707	2187	3106	3202	3246	2494	2560	964	2745	2226	4009
2211	Total Phosphatidylcholine	Complex Lipids	Quantitative Phosphatidylcholine	44345	GC-FID	100005176								18865	18260	16592	18740	19309	18428	20569	18389	18626	16389	18073	21135	18017	18680	19064	20080	17065	18446	17061	18289
2258	Total Phosphatidylethanolamine	Complex Lipids	Quantitative Phosphatidylethanolamine	44381	GC-FID	100005212								12575	11935	10700	11375	13649	11809	13695	12985	11806	12012	10659	9972	10680	10245	11954	11116	10019	10954	10364	12184
2305	Total Phosphatidylserine	Complex Lipids	Quantitative Phosphatidylserine	44522	GC-FID	100005344								3086	2668	2603	3086	3110	2733	3071	3134	2722	2752	2403	2510	2855	2508	2448	2372	2250	2445	2446	2750
2352	Total Sphingomyelin	Complex Lipids	Quantitative Sphingomyelin	44523	GC-FID	100005345								1910	1819	1496	1745	2126	1770	1909	2056	1551	1680	1396	1498	1446	1346	1561	1519	1323	1468	1273	1407
2120	Total Triacylglycerol	Complex Lipids	Quantitative Triacylglycerol	44426	GC-FID	100005257								8474	9332	7869	9446	14755	10837	12052	19011	9747	6856	34600	50203	73112	82218	33789	60436	88702	72462	83879	45518
368	trans-4-hydroxyproline	Amino Acid	Urea cycle; Arginine and Proline Metabolism	32306	LC/MS Polar	1001	2845.5	130.051	51-35-4	5810	5605	C01157	HMDB00725	2941152	4133530	3246570	2355428	3092711	2631032	3527812	2644231	2847547	4324541	2694178	1840840	2161284	1298780	2739188	3683579	1386946	2035579	1756252	2119114
2738	trigonelline (N'-methylnicotinate)	Cofactors and Vitamins	Nicotinate and Nicotinamide Metabolism	32401	LC/MS Pos Early	100001092	1388	138.055	535-83-1	5570	5369	C01004	HMDB00875	54288540	59100420	69619056	46086492	64496404	68501520	62984112	41932720	29253548	58536468	39271496	21809016	19240476	16270045	28155768	30568814	11475372	9508561	9721635	17275736
1466	trimethylamine N-oxide	Lipid	Phospholipid Metabolism	40406	LC/MS Pos Early	100003397	2100	76.0757	1184-78-7	1145	1113	C01104	HMDB00925	5134156	5906333	6774267	5758027	4858125	7213123	5916315	6515225	3504750	4062919	8980508	6214810	9224335	6343715	7041976	5628835	9878400	5548427	4929703	7869307
208	tryptophan	Amino Acid	Tryptophan Metabolism	54	LC/MS Pos Early	565	2986	205.097	73-22-3	6305	6066	C00078	HMDB00929	77134384	81046472	79128176	82205000	76540200	68208600	85389072	88935824	86985856	58921624	74384320	69469952	69635080	70733544	76339368	79646864	67032036	70466320	69232400	89786096
118	tyrosine	Amino Acid	Phenylalanine and Tyrosine Metabolism	1299	LC/MS Pos Early	815	2430	182.081	60-18-4	6057	5833	C00082	HMDB00158	303179072	320222464	312251360	326635904	316238368	249913968	318008096	316218624	348596384	217737152	328052768	254550928	256024832	258480432	316517696	267294176	241108688	256055568	260542816	353624960
742	tyrosylglutamine	Peptide	Dipeptide	41459	LC/MS Pos Early	100003606	2323	310.14	28252-40-6		14129234			231707	486895	649580	1029988	367001	279025	404588	178743	542638	178880	362735	191669	304540	222633	337554	75696	92055	250617	270931	550772
743	tyrosylglycine	Peptide	Dipeptide	41375	LC/MS Pos Early	100003598	2439	239.103	673-05-5	259323	227627			1559252	2722659	2790424	4047942	2016428	1627355	1898883	1681923	2711466	1506354	1831853	1841772	1485324	1427043	1857847	1485632	809317	1498966	1879644	2946461
957	UDP-galactose	Carbohydrate	Nucleotide Sugar	15860	LC/MS Polar	100000298	4000	565.048	2956-16-3;91183-98-1;137868-52-1	18068	17069	C00052	HMDB00302	268761	1365892	1529634	1301680	1710634	715884	876584	401167	1761364	118498	1462910	2174213	1626959	2588164	1464131	1998987	1864931	2318705	1692462	1820302
953	UDP-glucose	Carbohydrate	Nucleotide Sugar	32344	LC/MS Polar	1096	3950	565.048	117756-22-6	8629	8308	C00029	HMDB00286	276112	4696724	8632690	6074786	3902393	388065	801153	145822	5225795	150573	763519	2281148	3736843	5601291	807299	2555892	2332175	4764700	5402307	6328261
958	UDP-glucuronate	Carbohydrate	Nucleotide Sugar	2763	LC/MS Neg	1097	588	579.027	28053-08-9;63700-19-6	17473	16522	C00167	HMDB00935	5198043	3012856	3512262	4528415	4783659	4804931	6534847	6717345	1414444	3657306	11300033	10877632	10961956	8433442	12916925	12283676	9660858	11067892	5458834	14904452
963	UDP-N-acetylgalactosamine	Carbohydrate	Nucleotide Sugar	18396	LC/MS Polar	1257	3730	606.074	108320-87-2	439185	1134	C00203	HMDB00304	3997762	4466416	4940177	4747991	5643050	4514131	4847144	5647537	12520178	11082829	5049707	4788249	4409871	4896850	4953421	6818589	5805008	4793596	3454235	5489947
962	UDP-N-acetylglucosamine	Carbohydrate	Nucleotide Sugar	35162	LC/MS Polar	1249	3708.7	606.074	91183-98-1	445675	17215931	C00043	HMDB00290	9754080	8129155	7204071	8305456	11487526	10532713	11616262	10697863	10641310	8527506	16320066	15669284	11206094	11752039	17058716	16379209	13868072	15217592	10580143	15029188
2669	uracil	Nucleotide	Pyrimidine Metabolism, Uracil containing	605	LC/MS Pos Early	825	827	113.035	66-22-8	1174	1141	C00106	HMDB00300	5638642	2173918	1719727	1132621	5648660	6696314	4954960	6871031	4239712	4834008	11397571	14484137	10122455	11195525	11459162	14210245	13972282	11750860	8613783	5656787
2589	urate	Nucleotide	Purine Metabolism, (Hypo)Xanthine/Inosine containing	1604	LC/MS Pos Early	1134	776	169.036	69-93-2;120K5305	1175		C00366	HMDB00289	1083683	427852	392071	302893	1067646	769140	853180	1010856	513881	600681	381053	506028	356554	678961	468794	513461	780816	512115	370094	349466
347	urea	Amino Acid	Urea cycle; Arginine and Proline Metabolism	1670	LC/MS Pos Early	533	700	121.072	57-13-6	1176	1143	C00086	HMDB00294	16035065	17860556	19911244	15608393	14860423	16497409	16052898	16151365	12955786	17555708	18985204	16032700	13722072	14285227	17755658	17882380	16015849	17391692	16693077	15046965
2668	uridine	Nucleotide	Pyrimidine Metabolism, Uracil containing	606	LC/MS Neg	535	1457.6	243.062	58-96-8	6029	5807	C00299	HMDB00296	123509872	82207504	74733008	51735924	110165664	125532960	111802712	141777232	95644680	109523248	59941736	58011348	39105480	63364060	64138004	56727096	57407688	54028856	40618408	64800100
2665	uridine 3'-monophosphate (3'-UMP)	Nucleotide	Pyrimidine Metabolism, Uracil containing	39764	LC/MS Polar	106	3800	323.029	35170-0-7;35170-03-7	101543	91753	C01368		786003	3244884	3898267	4437149	2205117	491751	1578719	720445	3203226	373968	928529	246490	723092	459013	1075903	433927	339555	370715	865605	2682821
2662	uridine 5'-diphosphate (UDP)	Nucleotide	Pyrimidine Metabolism, Uracil containing	5345	LC/MS Neg	870	599.5	402.995	21931-53-3	6031	5809	C00015	HMDB00295	1086262	755259	680159	1091017	1012612	852337	1312587	1794249	594444	767093	1004114	943585	943324	969013	1236840	1364950	1293387	1129058	763761	1508171
2663	uridine 5'-monophosphate (UMP)	Nucleotide	Pyrimidine Metabolism, Uracil containing	2856	LC/MS Pos Early	869	590	325.043	3387-36-8	6030	1399139	C00105	HMDB00288	28056554	29358712	37472604	39595936	33026876	30123070	42044836	22866272	23655272	28579224	47920364	35187832	27095940	31592288	39683744	38878284	29670790	40411796	25889646	34699784
2667	uridine-2',3'-cyclic monophosphate	Nucleotide	Pyrimidine Metabolism, Uracil containing	37137	LC/MS Neg	75	1090	305.018	40632-52-8	439715	3824355	C02355	HMDB11640	66980	365524	410924	435336	332334		187460	53015	559664		50001		131071		66107				315035	290039
2004	ursodeoxycholate	Lipid	Secondary Bile Acid Metabolism	1605	LC/MS Neg	1135	5055	391.285	128-13-2	31401	29131	C07880	HMDB00946	4145238	1138161	993252	1396497	2459640	1912066	2265786	2619614	2173943	1740701	592430	660664	546707	658630	924701	1171309	332887	830045	931127	524540
1247	valerylglycine	Lipid	Fatty Acid Metabolism(Acyl Glycine)	36768	LC/MS Neg	100001451	2071	158.082	24003-66-5	4737557	3924818		HMDB00927	328312	542655	424397	416048	602348	725356	513686	796508	465578	399981	383349	429741	364192	380766	467224	544271	425512	529477	472543	442346
295	valine	Amino Acid	Leucine, Isoleucine and Valine Metabolism	1649	LC/MS Pos Early	566	2479	118.086	72-18-4	6287	6050	C00183	HMDB00883	389823456	338645536	348283680	325871904	324082816	273992544	342015584	363378144	363861024	252139424	315899168	342337056	314230400	319759648	341785632	336433056	331335520	326176064	327751680	329340640
752	valylalanine	Peptide	Dipeptide	41518	LC/MS Pos Early	100003636	2520	189.123	27493-61-4	334517	296432			569657	4201128	4992258	15567822	2730100	1324446	1487436	461547	2829175	673934	1315321		1082992		1121037				2070227	4659473
755	valylaspartate	Peptide	Dipeptide	40650	LC/MS Pos Early	100003639	2311	233.113	20556-16-5	9964657	8140250			779959	1814456	1842239	4946563	1323979	677765	1167855	661872	2038647	565143	827710	447962	715857	535016	806608	458281	308862	570089	640267	1733805
757	valylglutamine	Peptide	Dipeptide	42079	LC/MS Pos Early	100003640	2295	246.145	42854-54-6	5253209	4419671			342939	1812587	1923256	5096294	1341330	601125	738531	284429	1292449	398248	632115	245035	548308	388314	527105	152038	155928	397123	679795	2004678
758	valylglycine	Peptide	Dipeptide	40475	LC/MS Pos Early	100003641	2444	175.108	686-43-1	136487	120256			4189538	9752467	11385480	26862132	7555389	4431458	6733905	5055185	12361765	3473739	5725863	2905509	4313370	3211342	5300290	3470251	2350793	3817620	4891966	15035483
759	valylhistidine	Peptide	Dipeptide	40680	LC/MS Pos Early	100003642	3067	255.145	13589-07-6		16568411			667710	1094470	1283250	3743088	699783	580713	800214	373648	835329	648118	657451	795527	717819	561886	690261	573915	412068	570911	1167918	1284841
761	valylleucine	Peptide	Dipeptide	39994	LC/MS Pos Early	100003210	3138	231.17	22906-55-4	352039	312586			137140	1213015	1412776	3965061	491882	279887	204920	197799	403671	291081	536607	357123	403922	347933	460325	275299	125141	259319	690744	1558223
766	valylserine	Peptide	Dipeptide	40716	LC/MS Pos Early	100003647	2275	205.118	15388-94-8	139506	123028			431620	2078566	2492346	10478594	1344704	706406	839394	261591	658224	697107	777291	400800	790534	466088	756053	378615	265268	626292	1509272	2251219
2582	xanthine	Nucleotide	Purine Metabolism, (Hypo)Xanthine/Inosine containing	3147	LC/MS Polar	1004	2023	151.026	69-89-6	1188	1151	C00385	HMDB00292	151889296	126866464	121967688	105005016	149037792	163385424	137984576	150638128	161374224	138340352	132308384	132691920	125906112	133753296	130361616	134545104	125662432	115407216	118551552	108513568
2584	xanthosine	Nucleotide	Purine Metabolism, (Hypo)Xanthine/Inosine containing	15136	LC/MS Neg	100000299	1075.3	283.068	146-80-5	64959	58484	C01762	HMDB00299	5897908	4690849	4083933	4911205	5505954	4778826	5330458	5328338	5680010	4146629	1294130	1417521	1753183	2088921	1414420	1485723	2090757	1452545	1566048	1723374

## Sheet: metabolomic ScaledImpData
													SAMPLE_NAME	INSE-00371	INSE-00372	INSE-00373	INSE-00374	INSE-00375	INSE-00376	INSE-00377	INSE-00378	INSE-00379	INSE-00380	INSE-00381	INSE-00382	INSE-00383	INSE-00384	INSE-00385	INSE-00386	INSE-00387	INSE-00388	INSE-00389	INSE-00390
													SAMPLE_ID	2400867	2400868	2400869	2400870	2400871	2400872	2400873	2400874	2400875	2400876	2400877	2400878	2400879	2400880	2400881	2400882	2400883	2400884	2400885	2400886
													CLIENT_IDENTIFIER	NT_1	NT_2	NT_3	NT_4	NT_5	NT_6	NT_7	NT_8	NT_9	NT_10	T_1	T_2	T_3	T_4	T_5	T_6	T_7	T_8	T_9	T_10
													GROUP_DESCRIPTION	NT_1	NT_2	NT_3	NT_4	NT_5	NT_6	NT_7	NT_8	NT_9	NT_10	T_1	T_2	T_3	T_4	T_5	T_6	T_7	T_8	T_9	T_10
PATHWAY_SORTORDER	BIOCHEMICAL	SUPER_PATHWAY	SUB_PATHWAY	COMP_ID	PLATFORM	CHEMICAL_ID	RI	MASS	CAS	PUBCHEM	CHEMSPIDER	KEGG	Group HMDB_ID	NT_1	NT_2	NT_3	NT_4	NT_5	NT_6	NT_7	NT_8	NT_9	NT_10	T_1	T_2	T_3	T_4	T_5	T_6	T_7	T_8	T_9	T_10
818	1,5-anhydroglucitol (1,5-AG)	Carbohydrate	Glycolysis, Gluconeogenesis, and Pyruvate Metabolism	20675	LC/MS Neg	100000580	802	163.061	154-58-5	64960		C07326	HMDB02712	1.1336	1.0268	0.9918	1.1723	1.1988	1.1392	1.0616	1.2177	0.552	1.0516	0.7518	0.6577	0.947	1.0193	0.7158	0.7909	0.8378	0.894	0.7174	1.0082
1707	1-(1-enyl-oleoyl)-GPE (P-18:1)*	Lipid	Lysoplasmalogen	44621	LC/MS Neg	100005372	6250	462.299						0.3744	0.22	1.1984	0.1398	0.1398	0.1398	0.1398	0.2067	1.1958	0.1398	0.3507	0.5928	2.2925	0.1398	0.9248	2.04	1.9259	1	4.0228	2.0727
1705	1-(1-enyl-palmitoyl)-GPE (P-16:0)*	Lipid	Lysoplasmalogen	39270	LC/MS Neg	100003000	6285	436.283			10471193			1.2068	0.779	3.4839	0.5178	0.2173	0.115	0.4927	0.7531	2.4301	0.5273	0.7932	0.7662	2.7387	0.3383	1.6247	3.4626	3.1904	1.6687	5.0458	3.1162
1708	1-(1-enyl-stearoyl)-GPC (P-18:0) *	Lipid	Lysoplasmalogen	52702	LC/MS Pos Late	100002877	1560	508.376						0.7148	0.5541	0.7952	0.5814	0.8756	0.7001	0.92	0.917	0.8662	0.7227	1.1293	1.6532	1.374	1.5469	1.08	1.5383	1.6959	1.7171	1.5547	2.1075
1709	1-(1-enyl-stearoyl)-GPE (P-18:0)*	Lipid	Lysoplasmalogen	39271	LC/MS Neg	100003001	6500	464.315						1.5023	0.5524	0.4878	0.2809	0.2513	0.2513	0.3116	0.8881	2.1781	0.724	0.3175	0.6566	2.4418	0.2513	1.2019	3.0522	2.2685	1.1119	2.0915	3.3099
3613	1-(3-aminopropyl)-2-pyrrolidone	Xenobiotics	Chemical	40506	LC/MS Pos Early	100003263	2420	143.118	7663-77-6	82111	74106			0.9888	0.8697	1.0479	1.3331	1.8796	0.9939	2.176	2.0272	0.8022	1.2128	0.8684	0.9285	0.7645	0.6162	1.1888	1.6	0.8233	0.9439	1.0061	1.1601
1613	1-adrenoyl-GPC (22:4)*	Lipid	Lysolipid	52698	LC/MS Pos Late	100002871	1512	572.371						0.3407	1.3041	1	1.6821	1.038	0.3776	0.8025	0.3407	1.2176	0.3548	1.2347	0.8237	1.0946	1.1318	0.3407	0.3407	0.7532	0.8269	0.9477	2.8459
1609	1-arachidonoyl-GPC (20:4n6)*	Lipid	Lysolipid	34061	LC/MS Neg	100001551	6074	618.341			21403155	C05208	HMDB10395	1.2958	2.5948	2.1286	2.4525	0.1965	0.1676	0.7575	0.431	4.0226	0.4188	1.1875	0.6932	0.8873	0.199	1.3841	1.0427	0.9573	0.7564	1.7412	2.2918
1635	1-arachidonoyl-GPE (20:4n6)*	Lipid	Lysolipid	35186	LC/MS Neg	100001571	5874	500.278		42607465	21403171		HMDB11517	1.4633	1.6004	1.3998	1.0306	0.2153	0.148	0.6859	0.5525	2.1361	0.3996	0.9694	0.5168	0.843	0.1341	1.1402	1.343	1.1509	0.6672	1.6625	1.7155
1656	1-arachidonoyl-GPI (20:4)*	Lipid	Lysolipid	34214	LC/MS Neg	100001654	5482	619.289					HMDB61690	1.2735	1.8335	1.2806	1.1505	0.2765	0.146	0.5688	0.521	2.1163	0.3278	1.0517	0.5592	0.9483	0.2344	1.1199	0.9192	1.116	0.6722	1.7188	1.1086
1731	1-arachidonylglycerol (20:4)	Lipid	Monoacylglycerol	34397	LC/MS Neg	100001433	6450	303.233	35474-99-8	5282281	4445452	C13857	HMDB11572	1.3763	1.8316	1.7358	1.1739	0.1789	0.1789	0.5578	0.1789	3.2887	0.1789	0.7796	0.5941	3.7481	0.1789	1.3039	0.3743	0.8261	0.3845	40.8776	0.5359
1603	1-arachidoyl-GPC (20:0)	Lipid	Lysolipid	45456	LC/MS Pos Late	100001384	1706	552.402		24779473	21403128	C04230	HMDB10390	1.4187	1.2057	1.2202	1.5099	1.5415	1.1076	1.3607	1.1856	0.943	1.3422	0.8633	0.7188	0.6477	0.4817	0.6528	0.7068	0.4985	0.887	1.057	0.9311
1607	1-dihomo-linolenoyl-GPC (20:3n3 or 6)*	Lipid	Lysolipid	33821	LC/MS Pos Late	100001552	1520	546.355			21403156		HMDB10394	0.374	1.7809	1.6304	2.2186	0.9948	0.5009	0.8242	0.4607	1.0052	0.2645	2.1017	0.9793	2.3373	1.1128	1.0453	0.6358	0.8606	0.8696	2.6121	5.1877
1639	1-dihomo-linolenoyl-GPE (20:3n3 or 6)*	Lipid	Lysolipid	44630	LC/MS Neg	100005371	6032	502.294						1.0741	1.1524	1.0286	0.6894	0.1812	0.0895	0.4207	0.4209	1.4957	0.2182	0.9714	0.6087	1.1483	0.1118	1.0975	1.6573	1.4769	0.9258	1.6646	2.2766
1738	1-dihomo-linolenylglycerol (20:3)	Lipid	Monoacylglycerol	48341	LC/MS Neg	100006121	6220	305.249						1.2742	1.9663	1.1278	1.0662	0.2034	0.2034	0.5213	0.2336	2.5724	0.2034	1	0.6504	7.0091	0.2034	0.8931	0.7746	1.1983	0.6859	45.5927	0.4992
1602	1-dihomo-linoleoyl-GPC (20:2)*	Lipid	Lysolipid	47124	LC/MS Neg	100001553	6250	622.373			21403157		HMDB10392	0.4668	0.7581	1.1134	0.3383	0.2485	0.2485	0.2485	0.2485	1.6276	0.2485	1.2433	0.3293	0.9278	0.2485	1.0722	1.1457	0.7669	0.2485	2.3634	2.0512
1617	1-docosahexaenoyl-GPC (22:6)*	Lipid	Lysolipid	46202	LC/MS Neg	100001566	5831	642.341			21403169		HMDB10404	1.5977	3.491	2.9487	3.1675	0.239	0.1928	0.9449	0.4479	4.0188	0.428	1.4218	0.6288	0.9875	0.1944	1.432	0.86	1.0125	0.692	2.0067	2.6199
1642	1-docosahexaenoyl-GPE (22:6)*	Lipid	Lysolipid	44633	LC/MS Neg	100002060	5848	524.278						1.5428	1.6932	1.5031	1.0601	0.2335	0.1189	0.7047	0.4957	1.9073	0.4697	0.8161	0.4696	0.9791	0.108	1.0209	1.2121	1.061	0.5825	1.6402	1.6057
1736	1-docosahexaenoylglycerol (22:6)	Lipid	Monoacylglycerol	35153	LC/MS Neg	100001481	6150	309.222			10477810		HMDB11587	2.5494	2.9233	2.867	3.1857	0.1026	0.1026	0.7159	0.1937	6.673	0.355	1.0434	1.0426	4.5343	0.1026	0.9574	0.4613	0.675	0.7811	32.2335	0.4502
1614	1-docosapentaenoyl-GPC (22:5n3)*	Lipid	Lysolipid	37231	LC/MS Pos Late	100002063	1462	570.355						0.8243	2.049	2.0657	2.8878	1.747	1.0542	1.4215	0.693	1	0.6346	1.2788	0.5215	0.3773	0.818	0.5283	0.3773	0.5257	0.3773	0.3773	2.5994
1640	1-eicosapentaenoyl-GPE (20:5)*	Lipid	Lysolipid	47888	LC/MS Neg	100004552	5665	498.263						4.3042	2.0001	3.4557	2.7776	0.5156	0.3738	0.9119	1.0355	0.835	0.9099	1.1637	0.943	0.6263	0.2442	1.259	1.6448	0.2442	0.9645	0.2442	3.7762
1605	1-eicosenoyl-GPC (20:1)*	Lipid	Lysolipid	44560	LC/MS Pos Late	100005352	1630	550.387						0.501	0.7128	0.9214	0.9824	0.5227	0.507	0.6232	0.6292	0.8131	0.446	1.7733	1.2979	1.3377	1.1561	1.0643	1.2849	1.0176	1.4074	1.7847	2.0878
1599	1-linolenoyl-GPC (18:3)*	Lipid	Lysolipid	45951	LC/MS Neg	100005350	5724	592.326						2.797	5.7072	4.9558	4.2654	0.3924	0.2568	0.8659	1.3133	6.3459	0.8305	1.1341	0.3474	0.2579	0.2568	1.1712	0.2568	0.3326	0.3371	0.6716	2.0904
1597	1-linoleoyl-GPC (18:2)	Lipid	Lysolipid	34419	LC/MS Pos Late	100001395	1465	520.34		11988421	10160888	C04100	HMDB10386	0.7277	1.5425	1.4467	3.5624	0.1299	0.6871	0.1299	1.1746	1.5896	0.5838	1.1089	0.6676	1.5661	0.8911	0.8482	0.7092	0.703	0.1299	2.1488	3.7803
1631	1-linoleoyl-GPE (18:2)*	Lipid	Lysolipid	32635	LC/MS Neg	100001570	5900	476.278		52925130	21403170		HMDB11507	1.7778	1.773	1.6467	1.3335	0.2811	0.1701	0.7788	0.6878	2.3926	0.4885	0.8571	0.529	0.9136	0.1115	1.0997	1.2743	1.0864	0.7323	2.1471	2.1258
1652	1-linoleoyl-GPI (18:2)*	Lipid	Lysolipid	36594	LC/MS Neg	100001778	5494	595.289						2.3537	2.4623	2.4149	1.6789	0.3814	0.1226	0.62	0.8887	4.2599	0.597	1.2292	0.535	0.8786	0.0667	1.2913	1.6271	0.8734	0.8484	1.1113	1.8103
1661	1-linoleoyl-GPS (18:2)*	Lipid	Lysolipid	43676	LC/MS Neg	100004606	5500	520.268						1.2382	0.939	1.1961	1	0.2745	0.2745	0.2745	0.4686	1.8211	0.3361	1.0464	0.2874	0.2745	0.2745	0.7927	0.9477	1.0173	0.2745	1.4196	1.7454
1728	1-linoleoylglycerol (18:2)	Lipid	Monoacylglycerol	27447	LC/MS Neg	100001040	6477	279.233	2277-28-3	5283469	4446589			2.1368	3.5419	2.0279	3.096	0.1937	0.2347	1.021	0.4752	7.1902	0.4655	1.0875	0.5022	11.0257	0.1506	1.1676	0.5808	0.979	0.7596	157.858	0.8203
1590	1-margaroyl-GPC (17:0)	Lipid	Lysolipid	44682	LC/MS Pos Late	100001264	1566	510.355	50930-23-9	24779463		C04230	HMDB12108	0.9396	0.9621	1.0683	1.5494	1.1183	0.7936	0.9953	0.9412	1.6494	1.0652	0.9283	0.8027	1.2544	0.9195	0.6387	1.0604	0.9009	1.0047	1.3707	1.5875
396	1-methylguanidine	Amino Acid	Guanidino and Acetamido Metabolism	48114	LC/MS Pos Early	100000715	2149	74.0713	22661-87-6	10111	28576	C02294	HMDB01522	0.8656	2.5157	1.6948	0.7707	0.8825	0.9399	0.65	1.1443	0.5965	3.0356	4.5707	1.6149	1.0601	0.6986	2.2297	2.9641	0.7668	0.5016	0.6632	2.1442
69	1-methylhistamine	Amino Acid	Histidine Metabolism	43831	LC/MS Pos Early	100001204	3040	126.103	501-75-7	3614	3488	C05127	HMDB00898	0.987	1.3291	3.2579	1.0339	1.8491	0.0903	0.4974	1.013	1.3624	2.4526	0.4197	0.5646	3.7869	0.4049	0.3988	0.6833	2.8945	0.7658	2.6135	0.8686
57	1-methylhistidine	Amino Acid	Histidine Metabolism	30460	LC/MS Pos Early	100001051	2755	170.092	332-80-9	92105	83153	C01152	HMDB00001	0.8228	0.8119	0.9719	0.8307	0.9565	0.9813	0.9755	1.0242	0.8328	0.927	0.8737	1.0537	1.0517	1.1128	1.0187	1.2495	1.1892	1.3205	1.1759	1.221
73	1-methylimidazoleacetate	Amino Acid	Histidine Metabolism	32350	LC/MS Pos Early	100001208	2064	141.066	2625-49-2	75810	68319	C05828	HMDB02820	1.2479	1.0173	1.0664	0.9623	1.5702	1.1085	1.2107	1.6188	0.9827	1.1741	1.0378	0.7454	0.6432	0.5627	0.9421	0.8377	0.8299	0.7716	0.9664	1.032
2733	1-methylnicotinamide	Cofactors and Vitamins	Nicotinate and Nicotinamide Metabolism	27665	LC/MS Pos Early	55	1940	137.071	1005-24-9	10129985	8305504	C02918	HMDB00699	1.0291	0.8223	0.8452	1.1208	1.1958	0.7433	0.6972	0.9872	2.3833	0.8224	1.0545	0.7155	1.2838	1.4369	1.0128	0.7403	1.4567	1.0765	0.8063	0.6871
1581	1-myristoyl-GPC (14:0)	Lipid	Lysolipid	45453	LC/MS Pos Late	100001383	1428	468.308	20559-16-4	460604	405289	C04230	HMDB10379	1.0633	1.1131	1.3739	1.1694	1.1633	0.8819	0.973	0.8736	1.4259	0.6069	1.027	0.7804	1.3658	0.7928	0.5797	0.7868	0.6781	0.9712	1.6015	1.3857
1594	1-oleoyl-GPC (18:1)	Lipid	Lysolipid	48258	LC/MS Neg	100001272	6250	596.357	19420-56-5	16081932	17240641		HMDB02815	1.0732	1.2228	0.8746	0.8259	0.1389	0.1059	0.4385	0.3734	1.8327	0.2901	1.3931	0.8018	1.4776	0.2034	1.6481	1.6009	1.2711	0.9268	3.018	2.8343
1627	1-oleoyl-GPE (18:1)	Lipid	Lysolipid	35628	LC/MS Neg	100001569	6125.1	478.294	89576-29-4	9547071	7826021		HMDB11506	1.2218	0.9503	1.1753	0.5703	0.1749	0.1321	0.4592	0.6314	2.0354	0.4282	0.9662	0.6515	1.6062	0.1969	1.2927	1.9244	1.8638	1.0338	2.9512	1.7564
1674	1-oleoyl-GPG (18:1)*	Lipid	Lysolipid	45968	LC/MS Neg	100005716	5610	509.288						0.354	0.3201	0.3922	0.3402	0.0933	0.0933	0.0933	0.0933	0.4363	0.1129	1.6419	1.49	1.4965	0.6603	2.2243	1.7946	3.3403	1.5856	0.0933	1.3397
1650	1-oleoyl-GPI (18:1)*	Lipid	Lysolipid	36602	LC/MS Neg	100001777	5599	597.305						2.0438	1.2589	1.6222	0.9052	0.1843	0.0899	0.4369	0.6562	3.5334	0.5116	1.6849	0.9261	1	0.2131	1.6674	2.0226	2.079	0.9094	0.0899	1.5002
1659	1-oleoyl-GPS (18:1)	Lipid	Lysolipid	19260	LC/MS Neg	100000630	5607	522.284		9547099	7826049			1.8583	0.6257	1.5062	0.7498	0.1254	0.1307	0.2395	1.1353	2.088	0.4668	0.8941	1	0.6949	0.2057	1.733	2.6216	2.5275	1.4163	0.1254	2.2345
1726	1-oleoylglycerol (18:1)	Lipid	Monoacylglycerol	21184	LC/MS Neg	100000924	6300	281.249	111-03-5	5283468	4446588		HMDB11567	0.9147	1.3016	1.3135	1.0826	0.0955	0.6383	0.3426	0.1583	2.5117	0.1433	1.2492	0.9174	12.874	0.44	1.11	0.4986	0.824	1.0916	110.398	1.45
1588	1-palmitoleoyl-GPC (16:1)*	Lipid	Lysolipid	33230	LC/MS Pos Late	100001511	1450	494.324		24779461	21403152		HMDB10383	0.932	1.4244	1.4313	1.5097	1.1653	0.7837	0.9886	1.0228	1.1053	0.7004	1.0114	0.6844	1.367	0.6789	0.6553	0.7154	0.6515	0.9601	1.5215	1.6172
1629	1-palmitoleoyl-GPE (16:1)*	Lipid	Lysolipid	34565	LC/MS Pos Late	100001784	1450	452.277						1.2441	1.2403	1.5008	1.5164	1.4433	1.0519	1.2456	1.5765	1.4658	1.0927	0.5518	0.4244	0.8392	0.3883	0.4175	0.4576	0.5011	0.5656	0.9481	0.7945
1646	1-palmitoleoyl-GPI (16:1)*	Lipid	Lysolipid	36618	LC/MS Neg	100001786	5445	569.273						1.935	2.1422	1.5255	1.4409	0.3058	0.1977	0.9077	0.6021	2.7757	0.4829	0.9717	0.5625	0.6038	0.1695	1.2238	1.0283	1.1726	0.5366	1.1369	1.0726
1740	1-palmitoleoylglycerol (16:1)*	Lipid	Monoacylglycerol	52431	LC/MS Neg	100008952	6094	253.217						2.3715	3.166	3.7359	3.1	0.1461	0.3601	0.737	0.3025	4.957	0.2714	1.2447	1.6513	6.4288	0.3461	1.091	0.4039	0.909	0.713	75.8261	0.7827
1586	1-palmitoyl-GPC (16:0)	Lipid	Lysolipid	33955	LC/MS Pos Late	100001263	1525	496.34	17364-16-8	86554	78064		HMDB10382	1.0505	0.9877	1.0123	1.1257	1.2117	0.9002	1.0692	1.0667	1.148	0.9438	0.8837	0.7503	1.159	0.8173	0.6567	0.7769	0.7758	0.9578	1.2703	1.1889
1622	1-palmitoyl-GPE (16:0)	Lipid	Lysolipid	35631	LC/MS Pos Late	100001567	1544	454.293		9547069	7826019		HMDB11503	1.2374	0.9645	1.0633	1.3905	1.3481	1.0355	1.1836	1.5047	1.1787	1.0525	0.7652	0.6621	0.7833	0.5996	0.5826	0.7686	0.741	0.8988	0.8843	1.074
1669	1-palmitoyl-GPG (16:0)*	Lipid	Lysolipid	45970	LC/MS Neg	100005717	5570	483.273		3300276	2548639			2.2687	1.1416	1.2872	0.7305	0.1891	0.1715	0.4689	0.5922	1.7682	0.4777	1.0061	0.7894	1.1884	0.2271	1.1334	1.0671	1.2002	0.927	4.2379	0.9939
1645	1-palmitoyl-GPI (16:0)*	Lipid	Lysolipid	35305	LC/MS Neg	100001655	5564	571.289					HMDB61695	3.7993	2.3778	2.1099	1.1992	0.3411	0.2159	0.9823	1.019	3.2161	0.7804	0.9866	0.4611	0.5587	0.1132	1.1381	1.0134	1.4688	0.5631	1.1215	0.982
1671	1-palmitoyl-GPS (16:0)*	Lipid	Lysolipid	46130	LC/MS Neg	100005805	5572	496.268		9547100	7826050			2.9102	1.1124	1.2998	1.0119	0.3166	0.2681	0.8598	1.5714	2.7039	0.7623	0.6595	0.5351	0.475	0.1197	0.9711	1.5789	1.7329	0.9881	1.5311	1.6309
1721	1-palmitoylglycerol (16:0)	Lipid	Monoacylglycerol	21127	LC/MS Neg	100000827	6400	255.233	542-44-9	14900	14201		HMDB31074	1.3139	5.3959	3.8109	5.6208	0.2446	0.2245	0.8124	0.2917	8.1808	0.2708	0.9577	0.5177	3.4864	0.2347	1.0423	0.3411	1.0563	0.6552	25.9446	2.5686
2070	1-palmityl-GPC (O-16:0)	Lipid	Lyso-phospho-ether	20458	LC/MS Pos Late	100000611	1573	482.361	52691-62-0	3983	3845			1.0659	0.8234	0.9716	1.0024	1.2971	0.9729	1.0812	1.0239	1.2547	1.0138	0.7151	0.8909	0.989	0.8101	0.7151	0.9087	0.8574	1.0973	1	1.0205
1592	1-stearoyl-GPC (18:0)	Lipid	Lysolipid	33961	LC/MS Pos Late	100001271	1606	524.371	19420-57-6	497299	435389		HMDB10384	0.7961	0.7962	0.8342	1.0016	1.1027	0.8136	0.9984	0.8532	1.0812	0.8917	1.016	0.9301	1.2419	1.2141	0.7803	0.9212	1.123	1.2731	1.5743	1.2892
1625	1-stearoyl-GPE (18:0)	Lipid	Lysolipid	42398	LC/MS Pos Late	100001461	1626	482.324	69747-55-3	9547068	7826018		HMDB11130	1.0122	0.7778	0.802	0.9673	1.2402	0.9561	1.062	1.253	0.887	0.8654	0.9998	0.9474	1.2187	0.8406	0.7888	1.0002	1.0373	1.2949	1.4869	1.2951
1648	1-stearoyl-GPI (18:0)	Lipid	Lysolipid	19324	LC/MS Neg	100000656	5794.3	599.32	796963-93-4		21403067		HMDB61696	1.7535	1.4962	1.3878	0.8311	0.2616	0.1659	0.6981	0.7031	3.1121	0.5997	1.052	0.5945	0.948	0.1704	1.1764	1.4985	1.8585	0.8569	2.3301	1.2764
1658	1-stearoyl-GPS (18:0)*	Lipid	Lysolipid	45966	LC/MS Pos Late	100004327	1634	526.314		9547101	7826051			0.9293	0.5625	0.7655	0.9317	1.5274	0.9517	1.1445	2.4092	1.0307	1.1465	0.7839	0.9693	0.7363	0.7783	0.4564	1.3382	1.3668	1.8697	1.412	2.1862
2069	1-stearyl-GPC (O-18:0)*	Lipid	Lyso-phospho-ether	52703	LC/MS Pos Late	100009147	1653	510.392		2733532	2015318			1.4086	1.0816	0.7394	1.2868	1.3189	0.9796	1.1453	1.6211	1.64	0.7901	0.5786	0.8359	0.8127	0.6234	0.6162	1.1347	0.7115	0.9015	1.0204	1.3121
1036	10-undecenoate (11:1n1)	Lipid	Medium Chain Fatty Acid	32497	LC/MS Neg	100001197	5085.8	183.139	1333-28-4		10771160			0.9996	0.6148	0.6148	1.1065	1.7056	0.9235	0.9708	0.9184	1.3761	1.249	0.993	1.5946	0.6148	1	1.872	0.6148	1.5001	0.9405	1.4242	0.8065
1331	12,13-DiHOME	Lipid	Fatty Acid, Dihydroxy	38395	LC/MS Neg	62	5137	313.238	263399-35-5	10236635	8412123	C14829	HMDB04705	1.0156	1.2964	1.1442	2.3333	1.6224	0.9844	1.1116	1.0343	2.0412	0.8738	0.7157	0.5716	0.6886	0.66	0.6799	0.6998	0.4436	0.8358	1.345	1.2815
1403	12-HETE	Lipid	Eicosanoid	37536	LC/MS Neg	100002167	5326	319.228	71030-37-0;73837-14-6	5312983	21509475		HMDB06111	1.4394	0.9877	0.786	0.6472	0.8721	0.9292	0.9415	1.5426	1.1059	1.2979	0.6567	1.1798	0.78	0.8646	0.9332	1.5891	1.654	1.3322	1.0123	1.3435
1318	13-HODE + 9-HODE	Lipid	Fatty Acid, Monohydroxy	37752	LC/MS Neg	100002196	5275	295.228		43013				1.011	1.2318	1.0088	2.737	1.6035	1.0267	1.2554	1.3592	1.9425	0.8523	0.7198	0.5489	0.6276	0.5579	0.779	0.9669	0.6495	0.9912	0.991	1.2394
1404	15-HETE	Lipid	Eicosanoid	37538	LC/MS Neg	100000565	5298	319.228	54845-95-3	5280724	4444307	C04742	HMDB02110	1.7119	0.9485	1.0647	1.5322	1.3259	1.1223	1.1337	1.2895	1.621	1.0299	0.6501	0.8638	0.4679	0.637	0.739	1.1073	0.776	0.8583	0.6173	0.9701
1145	15-methylpalmitate	Lipid	Fatty Acid, Branched	38768	LC/MS Neg	100002945	5695	269.249		17903417				1.3499	1.4599	1.7036	0.9751	0.1328	0.1944	0.4068	0.2823	2.3934	0.3013	0.986	0.6315	1.6548	0.305	1.014	1.0468	1.2113	0.9385	5.6906	1.6133
1312	16-hydroxypalmitate	Lipid	Fatty Acid, Monohydroxy	39609	LC/MS Neg	100002953	5236.2	271.228	506-13-8	10466	10034	C18218	HMDB06294	1.2249	1.3038	1.2044	1.4431	1.2038	1.1896	1.2681	1.7522	2.0384	0.7941	0.6995	0.7095	0.7929	0.7146	0.7199	0.7425	0.7154	0.6443	1.4693	0.8104
1148	17-methylstearate	Lipid	Fatty Acid, Branched	38296	LC/MS Neg	100002356	5993	297.28	2724-59-6	3083779	2340933			1.4145	1.4152	1.8079	1.5804	0.1137	0.1219	0.2783	0.2887	2.128	0.2515	1.1702	0.657	1.5624	0.2296	1.1417	0.8583	0.7961	0.7661	9.3557	1.7058
1334	19,20-DiHDPA	Lipid	Fatty Acid, Dihydroxy	46286	LC/MS Neg	100002844	5212	361.238		16061148	17220827			1.1599	1.1176	1.0585	1.5492	1.744	1.4073	1.2764	1.5309	2.5502	1.2662	0.647	0.8978	0.6846	0.9415	0.6568	0.3948	0.7169	0.7876	0.8251	0.5561
2621	2'-deoxyadenosine 5'-monophosphate	Nucleotide	Purine Metabolism, Adenine containing	46333	LC/MS Neg	100000485	1315	330.061	653-63-4	12599	601	C00360	HMDB00905	1.0309	0.0891	0.1291	0.0891	0.5575	1.3124	0.8086	1.3191	0.337	0.8537	1	1.8159	0.8297	1.3619	1.1419	2.0524	1.3983	1.7788	0.724	0.5207
2704	2'-deoxycytidine	Nucleotide	Pyrimidine Metabolism, Cytidine containing	15949	LC/MS Pos Early	100000125	2193	228.098	951-77-9	13711	13117	C00881	HMDB00014	1.0534	0.6201	0.7326	0.5076	1.0206	0.9794	1.1239	1.1531	0.7792	1.0299	0.9453	1.0986	0.7394	0.8565	1.2164	1.4349	0.8719	1.1972	0.8724	1.3054
2702	2'-deoxycytidine 5'-monophosphate	Nucleotide	Pyrimidine Metabolism, Cytidine containing	533	LC/MS Pos Early	298	975	308.064	1032-65-1	13945	5414501	C00239	HMDB01202	1.1147	0.309	0.506	0.4169	0.9065	1.1754	0.8816	1.4502	0.4776	0.755	1.013	1.5967	0.987	1.3393	1.1958	1.6812	1.451	1.9805	0.7791	0.6291
2652	2'-deoxyguanosine	Nucleotide	Purine Metabolism, Guanine containing	1411	LC/MS Neg	348	1751	266.089	961-07-9	187790	163230	C00330	HMDB00085	0.7072	0.4723	0.4297	0.2087	1.177	0.7415	0.9828	0.8339	1.1126	0.5556	1.2072	0.9169	1.1169	1.2066	1.1469	1.0172	0.7936	1.0424	1.0985	2.1659
2587	2'-deoxyinosine	Nucleotide	Purine Metabolism, (Hypo)Xanthine/Inosine containing	15076	LC/MS Neg	100000135	1688	251.079	890-38-0	65058	58569	C05512	HMDB00071	1.1844	0.9124	0.8054	0.7954	1.4788	1.0087	1.6009	1.4278	1.919	1.0288	0.9658	0.8062	0.8713	0.9744	0.9913	1.0834	0.8802	1.0665	0.8202	2.1191
2682	2'-deoxyuridine	Nucleotide	Pyrimidine Metabolism, Uracil containing	1412	LC/MS Neg	536	1586	111.02	951-78-0	13712	13118	C00526	HMDB00012	0.9594	0.8545	0.9064	0.582	1.2239	1.8679	1.5648	1.3515	1.7165	1.6381	0.582	0.582	1.6792	1.0184	0.9535	0.9816	0.8085	1.3854	0.9684	0.9161
3000	2,3-dihydroxyisovalerate	Xenobiotics	Food Component/Plant	38276	LC/MS Polar	100002417	1050	133.051	1756-18-9	677	657	C04039	HMDB12141	1.0586	0.5259	0.5259	0.5259	0.823	0.5259	0.5259	1.2256	0.7552	0.9978	0.5259	0.5259	0.5259	1.3284	0.5259	0.5259	0.5259	1	1.4656	0.5259
829	2,3-diphosphoglycerate	Carbohydrate	Glycolysis, Gluconeogenesis, and Pyruvate Metabolism	15664	LC/MS Neg	1227	555	264.952	102783-53-9	186004	161681	C01159	HMDB01294	0.9512	1.1077	1.3283	0.8429	0.1871	0.6726	0.6211	0.6424	0.443	1.8099	0.6861	1.2025	1.2681	1.1381	0.8723	1.161	1.0488	1.1647	2.7874	0.7971
84	2-aminoadipate	Amino Acid	Lysine Metabolism	6146	LC/MS Pos Early	381	1912	162.076	542-32-5;1118-90-7	469	456	C00956	HMDB00510	0.7106	0.9893	1.6451	1.4889	0.6909	0.641	0.7508	0.484	1.446	1.0709	1.0491	0.626	1.0849	1.0107	0.936	1.1702	0.8431	0.8748	1.2241	1.0671
326	2-aminobutyrate	Amino Acid	Methionine, Cysteine, SAM and Taurine Metabolism	42374	LC/MS Pos Early	1128	2059	104.071	1492-24-6	439691	388757	C02261	HMDB00650	1.3532	0.9979	1.002	0.7832	1.2999	1.3894	1.4786	1.6069	1.9216	1.3926	0.8575	0.7685	0.7638	0.7307	0.8387	1.1079	0.9224	0.9612	1.0553	0.998
1212	2-aminoheptanoate	Lipid	Fatty Acid, Amino	43761	LC/MS Pos Early	100004542	3160	146.118	1115-90-8	227939	198338			1.3782	0.5473	0.4782	0.9017	1.0192	1.0712	0.9267	1.041	0.8678	1.3191	0.844	0.9495	0.8357	0.6935	1.0125	1.8476	0.9875	1.6866	1.2745	1.1216
3628	2-aminophenol sulfate	Xenobiotics	Chemical	43266	LC/MS Neg	100004322	1677	188.002		181670	158022		HMDB61116	1.2066	1.9667	1.6464	0.5138	0.7934	1.7334	1.3836	1.7082	0.4311	0.1845	0.4911	1.2591	1.3045	0.1845	1.5854	0.6529	0.2628	0.1845	0.5017	0.5692
1610	2-arachidonoyl-GPC (20:4)*	Lipid	Lysolipid	33387	LC/MS Neg	100001554	5965	618.341			21403158		HMDB61699	1.5465	2.2772	1.9287	1.2458	0.0961	0.0958	0.7039	0.3186	4.9575	0.3143	1.0696	0.552	0.5047	0.1161	1.296	1.0693	0.9307	0.6622	1.1797	1.8448
1636	2-arachidonoyl-GPE (20:4)*	Lipid	Lysolipid	32815	LC/MS Neg	100001674	5793	500.278						2.8196	2.0459	2.0488	1.0555	0.2127	0.1901	0.9445	0.9051	2.9664	0.7578	1.2887	0.7389	0.627	0.1388	1.5	1.9736	1.3527	0.9389	0.8379	2.217
1657	2-arachidonoyl-GPI (20:4)*	Lipid	Lysolipid	38077	LC/MS Neg	100002470	5443	619.289						2.8686	0.1842	1.55	0.1842	0.2919	0.1842	0.9132	0.5297	3.949	0.4988	1.0631	0.6693	0.1842	0.2347	1.4829	1.3837	1.7092	0.9369	0.1842	1.3809
1732	2-arachidonoylglycerol (20:4)	Lipid	Monoacylglycerol	19266	LC/MS Neg	100000584	6170	303.233	53847-30-6	5282280	4445451	C13856	HMDB04666	2.59	1.7474	2.9212	0.9349	0.4175	0.4175	0.6067	0.4175	3.3471	0.4175	0.6765	0.764	2.7218	0.4175	1.4651	0.6998	0.9773	0.577	17.6708	1.0227
1608	2-dihomo-linolenoyl-GPC (20:3n3 or 6)*	Lipid	Lysolipid	35884	LC/MS Pos Late	100001558	1500	546.355			21403161			0.4669	1.352	1.4589	2.4329	1.0398	0.5762	1.0385	0.4473	1.4159	0.4058	1.5653	0.8153	0.8065	1.0134	0.9992	0.7893	0.5997	1.0008	0.5281	3.468
1618	2-docosahexaenoyl-GPC (22:6)*	Lipid	Lysolipid	46203	LC/MS Neg	100001565	5760	642.341			21403168			2.1256	3.1577	2.7756	1.6712	0.1531	0.1188	0.8427	0.3329	4.7498	0.3631	1.0971	0.5392	0.5518	0.1254	1.2855	0.9372	1.0628	0.5923	1.1094	1.9943
1638	2-docosahexaenoyl-GPE (22:6)*	Lipid	Lysolipid	34258	LC/MS Neg	100002061	5707	524.278						3.4803	2.1766	2.3335	1.0838	0.3215	0.1653	1.0329	0.9343	2.7264	0.9331	0.9671	0.6759	0.571	0.1459	1.2226	1.893	1.3898	0.8674	0.7569	2.1431
1162	2-hydroxyadipate	Lipid	Fatty Acid, Dicarboxylate	31934	LC/MS Polar	100001153	3000	161.046	18294-85-4	193530	167943	C02360	HMDB00321	2.4423	0.9916	0.9884	1.0084	1.0224	1.0936	2.1873	0.9502	1.0395	1.2936	0.6726	1.366	0.5573	0.649	1.3083	1.5091	0.5402	0.6327	0.6042	0.6314
345	2-hydroxybutyrate/2-hydroxyisobutyrate	Amino Acid	Methionine, Cysteine, SAM and Taurine Metabolism	52281	LC/MS Polar	100008928	1258	103.04						1.2197	1.012	1.3656	1.224	0.8709	0.9289	1.048	0.9779	1.9426	0.8693	0.8115	0.9013	0.9709	0.9958	1.0042	0.9894	1.0216	1.315	0.9548	1.0887
1159	2-hydroxyglutarate	Lipid	Fatty Acid, Dicarboxylate	37253	LC/MS Polar	100002070	3352.8	147.03	40951-21-1	43	42	C02630	HMDB00606	0.8536	0.7088	0.8933	0.759	1.1431	1.2308	1.0332	1.0072	0.9776	1.0135	0.9603	1.2179	0.9928	1.2257	0.9516	1.015	1.0702	1.0947	0.9613	0.9535
1293	2-hydroxypalmitate	Lipid	Fatty Acid, Monohydroxy	35675	LC/MS Neg	100001579	5511.2	271.228	764-67-0	92836	83805		HMDB31057	2.4378	0.9761	0.8177	0.7235	0.2533	0.4167	0.7716	0.7151	1.7741	0.5941	1.1976	1.0453	0.876	0.4155	1.5729	2.1959	2.0529	2.4922	2.2041	1.0239
1294	2-hydroxystearate	Lipid	Fatty Acid, Monohydroxy	17945	LC/MS Neg	1239	5695	299.259	629-22-1	69417	62625	C03045		2.7785	0.8655	0.7959	0.2954	0.2954	0.3537	0.7547	0.6236	1.8905	0.7608	1.4958	1	0.8453	0.3142	1.0224	2.1161	2.0571	1.5412	1.9112	1.0647
1598	2-linoleoyl-GPC (18:2)*	Lipid	Lysolipid	35257	LC/MS Neg	100001557	6013.2	594.341			21403160			2.2756	3.5331	2.894	2.1992	0.132	0.1419	0.9696	0.5067	5.445	0.3209	1.2835	0.5057	0.5916	0.1183	1.4765	0.995	1.005	0.7194	1.4768	3.099
1632	2-linoleoyl-GPE (18:2)*	Lipid	Lysolipid	36593	LC/MS Neg	100001776	5813	476.278						2.4109	1.9464	1.8174	1.2111	0.3251	0.0998	0.896	0.7925	2.7655	0.6176	0.9772	0.5205	0.3649	0.0998	1.1678	1.6615	1	0.6865	1.0671	1.9794
1729	2-linoleoylglycerol (18:2)	Lipid	Monoacylglycerol	32506	LC/MS Neg	100000987	6250	279.233	3443-82-1	5365676	4517636		HMDB11538	4.001	2.9142	2.5867	2.5563	0.2211	0.3106	1.104	0.6315	7.3338	0.7179	1.0403	0.6204	5.5079	0.1306	1.2296	0.7473	0.8449	0.9597	72.6893	0.8285
287	2-methylbutyrylcarnitine (C5)	Amino Acid	Leucine, Isoleucine and Valine Metabolism	45095	LC/MS Pos Early	100001509	3035	246.17	31023-25-3	6426901	4932320		HMDB00378	0.3403	0.4371	0.7041	0.3403	0.7275	0.7265	0.4865	0.6176	0.7868	0.7163	1	2.0678	2.1065	2.1903	1.477	1.4226	2.5682	2.0543	1.6398	1.3795
288	2-methylbutyrylglycine	Amino Acid	Leucine, Isoleucine and Valine Metabolism	31928	LC/MS Pos Early	100001155	2000	160.097	52320-67-9	193872	168243		HMDB00339	1.0055	1.1159	1.2155	0.8931	1.2367	1.045	0.9945	1.0645	1.1052	0.906	0.3989	1.0215	0.7018	0.6623	0.8501	0.7741	0.9388	1.1132	1.1167	0.8082
1025	2-methylcitrate/homocitrate	Energy	TCA Cycle	52282	LC/MS Neg	100008929	575	205.035						1.2353	1.7061	1.1139	0.7283	1.195	1	0.9779	0.6683	1.1867	1.1495	1.0682	1.0239	0.9182	0.8052	0.6045	0.6045	0.706	0.9897	0.864	1.1498
1227	2-methylmalonyl carnitine	Lipid	Fatty Acid Synthesis	35482	LC/MS Pos Early	100001596	2440	262.129	149181-64-6	53481628	21403178		HMDB13133	0.1476	0.1476	0.1476	0.4554	0.2033	0.1476	0.1476	0.1476	0.4287	0.1476	1.1882	1.0801	1.283	1.264	1.0414	1.0521	0.9586	0.9008	1.194	0.7684
1596	2-oleoyl-GPC (18:1)*	Lipid	Lysolipid	48259	LC/MS Neg	100001556	6150	596.357			21403159		HMDB61701	1.1195	2.1129	1.0693	0.9307	0.1434	0.1098	0.7065	0.4116	2.6425	0.2728	1.5204	0.6374	0.8968	0.1374	1.7257	1.2905	1.4791	0.7842	1.5118	3.2327
1628	2-oleoyl-GPE (18:1)*	Lipid	Lysolipid	45455	LC/MS Neg	100001651	6000	478.294						1.1577	0.8292	1.2074	0.5742	0.3061	0.1469	0.5631	0.608	1.5915	0.3558	0.9964	0.7622	1.1308	0.1764	1.1959	1.7064	1.5016	1.0036	1.8763	2.0571
1675	2-oleoyl-GPG (18:1)*	Lipid	Lysolipid	46196	LC/MS Neg	100005719	5563	509.288						1	0.7335	0.7208	0.4225	0.05	0.05	0.2216	0.1651	1.3013	0.168	1.8871	1.6399	0.8904	0.4706	2.4826	2.2188	4.3093	2.486	6.6997	1.3911
1727	2-oleoylglycerol (18:1)	Lipid	Monoacylglycerol	21232	LC/MS Neg	100000943	6200	281.249	3443-84-3	5319879	4478086			1.1987	1.3436	1.1215	0.9413	0.1337	0.3167	0.4934	0.2752	2.9291	0.2438	0.8243	0.8449	8.1458	0.2795	1.4479	0.7243	1.2484	1.0646	66.8824	1.0587
1589	2-palmitoleoyl-GPC (16:1)*	Lipid	Lysolipid	35819	LC/MS Pos Late	100001561	1425	494.324			21403164			0.9578	2.6484	3.3921	2.5305	1.6419	1.3103	1.8429	1	1.7472	0.6825	1.0887	0.4443	0.5714	0.3876	0.6193	0.3592	0.4627	0.3592	0.3985	2.1371
1741	2-palmitoleoylglycerol (16:1)*	Lipid	Monoacylglycerol	52432	LC/MS Neg	100008953	6016	253.217						4.0371	2.8584	4.8502	2.1223	0.178	0.178	1	0.4349	5.3416	0.5135	0.6927	3.6443	4.2907	0.4253	1.1966	0.4843	0.7755	0.8724	34.5662	0.673
1587	2-palmitoyl-GPC (16:0)*	Lipid	Lysolipid	35253	LC/MS Neg	100001562	6215	570.341		15061532	21403165		HMDB61702	1.6603	1.4585	0.8854	0.8446	0.2372	0.2685	0.7887	0.6448	2.7278	0.5357	1.1146	0.45	1.1335	0.131	1.4047	1.4178	1.711	0.7524	2.5672	1.5667
1623	2-palmitoyl-GPE (16:0)*	Lipid	Lysolipid	45452	LC/MS Neg	100001652	5919	452.278						1.6331	1.1255	1.3472	0.8773	0.3123	0.2443	1.074	0.7548	2.0123	0.5895	0.9406	0.4531	0.6611	0.1423	1.0594	1.129	1.1731	0.7937	1.6187	1.4417
1722	2-palmitoylglycerol (16:0)	Lipid	Monoacylglycerol	33419	LC/MS Neg	100001048	6200	255.233	23470-00-0	123409	110006		HMDB11533	2.7157	0.5323	4.6424	4.421	0.3433	0.2713	0.2713	0.2713	7.5099	0.5655	1.2027	0.7942	6.7612	0.3834	0.9404	0.2713	0.3913	1	53.5898	2.6066
1626	2-stearoyl-GPE (18:0)*	Lipid	Lysolipid	41220	LC/MS Neg	100003901	6350	480.31			24769218			1.783	0.76	0.5337	0.3523	0.0554	0.1391	0.4488	1.7785	1.1517	0.5742	1.3942	1.0009	2.8674	0.1411	0.9991	4.6131	1.8556	0.6286	3.5478	3.88
1649	2-stearoyl-GPI (18:0)*	Lipid	Lysolipid	39223	LC/MS Neg	100003008	5728	599.32						1.5053	1.3364	1.4478	0.8871	0.3416	0.1584	0.713	0.4858	2.1474	0.5242	1.0816	0.6592	0.9745	0.1778	1.0255	1.0483	1.4485	0.6598	2.5628	1.2747
2749	3'-dephosphocoenzyme A	Cofactors and Vitamins	Pantothenate and CoA Metabolism	18289	LC/MS Neg	100000138	2013	686.142	3633-59-8	444485	392407	C00882	HMDB01373	0.4822	1.0482	1.0352	1.2243	0.9018	0.6259	0.8375	0.9648	0.6063	0.3428	1.3314	0.8831	1.1594	1.1483	1.1282	0.8225	1.1164	1.0649	0.9521	2.0463
176	3-(3-hydroxyphenyl)propionate sulfate	Amino Acid	Phenylalanine and Tyrosine Metabolism	45415	LC/MS Neg	100005391	1294	245.013	86321-32-6	187488	162993			1.0358	0.519	1.0739	0.3799	0.6579	2.2496	2.1718	0.9642	0.3799	0.3799	0.3799	0.3799	0.3799	0.3799	0.6991	0.3799	0.4212	1.1998	2.1307	0.3799
129	3-(4-hydroxyphenyl)lactate	Amino Acid	Phenylalanine and Tyrosine Metabolism	32197	LC/MS Neg	240	1379	181.051	6482-98-0	9378	9010	C03672	HMDB00755	0.7984	0.7319	0.9816	0.7845	1.1686	1.2722	1.2965	1.2234	0.7556	0.6199	1.3336	1.0841	0.8844	1.048	1.0184	0.9038	0.9581	1.1048	0.651	1.0208
2714	3-aminoisobutyrate	Nucleotide	Pyrimidine Metabolism, Thymine containing	1566	LC/MS Pos Early	1114	2215	104.071	10569-72-9;214139-20-5	64956	58481	C05145	HMDB03911	1.2276	1.264	1.3296	1.2175	1.0041	1.0094	1.146	1.0983	1.5648	1.613	0.9959	0.5852	0.6305	0.6853	0.8305	0.9922	0.6515	0.7938	0.7258	0.9008
1798	3-hydroxy-3-methylglutarate	Lipid	Mevalonate Metabolism	531	LC/MS Polar	112	2700	161.046	503-49-1	1662	4573695	C03761	HMDB00355	1.4709	0.9263	0.7783	1.0021	1.9266	1.8157	1.5607	1.823	2.2255	0.8713	1.1168	0.9705	0.7916	0.8144	0.9788	0.9979	1.0882	1.0718	0.8977	0.8709
1286	3-hydroxybutyrate (BHBA)	Lipid	Ketone Bodies	542	LC/MS Polar	254	1443.3	103.04	625-72-9	441	428	C01089	HMDB00357	0.907	1.0069	1.0278	0.9495	1.5261	1.2348	1.4306	2.2652	2.968	0.5624	0.6555	2.0244	1.135	0.9516	0.8569	0.7097	0.9931	1.1203	0.7355	0.9099
1257	3-hydroxybutyrylcarnitine (1)	Lipid	Fatty Acid Metabolism(Acyl Carnitine)	43264	LC/MS Pos Early	100003926	2400	248.149		53481617			HMDB13127	0.5254	0.6557	0.751	0.8068	0.7761	1.0431	1.2857	1.1655	1.9746	0.3283	0.7637	1.1614	0.9569	1.2978	0.7417	0.3732	1.44	1.3786	1.0805	1.1517
1258	3-hydroxybutyrylcarnitine (2)	Lipid	Fatty Acid Metabolism(Acyl Carnitine)	52984	LC/MS Pos Early	100009271	2340	248.149						0.2951	0.6443	0.861	0.7469	0.6332	0.7322	0.754	0.7782	1.4405	0.498	1.6087	0.8431	1.23	1.5977	1.4679	1.139	1.6168	1.2614	1.5236	1.7489
1298	3-hydroxydecanoate	Lipid	Fatty Acid, Monohydroxy	22053	LC/MS Neg	100000997	4634.7	187.134	5561-87-5	26612	24790		HMDB02203	0.6217	0.268	0.461	0.4474	0.6804	0.878	0.7527	1.2421	0.6414	0.6317	0.6639	1.5358	1.122	1.3449	1.3364	1.505	1.8662	2.2205	1.6553	1.3332
301	3-hydroxyisobutyrate	Amino Acid	Leucine, Isoleucine and Valine Metabolism	1549	LC/MS Polar	111	1619.1	103.04	2068-83-9	87	10140307	C06001	HMDB00336	0.9927	1.042	1.2433	0.9403	1.5235	1.4334	1.3448	1.7201	1.1904	0.8571	0.6858	1.3865	1.1584	0.8558	0.9519	0.7104	0.9431	0.7582	0.9044	1.0073
1300	3-hydroxylaurate	Lipid	Fatty Acid, Monohydroxy	32457	LC/MS Neg	100001112	5175	215.165	53941-38-1	94216	85026		HMDB00387	0.9892	0.5832	0.4648	0.6673	0.9508	0.9041	0.9789	1.0743	0.9774	0.8664	0.5347	1.0276	1.0108	1.1219	1.5351	1.0576	1.8536	2.4492	1.9564	1.4506
1297	3-hydroxyoctanoate	Lipid	Fatty Acid, Monohydroxy	22001	LC/MS Neg	100000773	3446	159.103	88930-08-9	26613	24791		HMDB01954	0.1398	0.1398	0.1398	0.1398	0.1398	0.1398	0.1398	0.9835	0.6539	0.6428	0.1398	1.2781	0.6037	0.1398	0.9628	1.1131	1.1901	1.6352	1.1118	1.0165
217	3-indoxyl sulfate	Amino Acid	Tryptophan Metabolism	27672	LC/MS Neg	100000467	2222.2	212.002	2642-37-7	10258	9840		HMDB00682	1.6026	1.391	1.3443	1.0828	1.1538	1.3701	0.9613	1.2654	0.5533	0.7402	0.8894	0.641	1.0387	0.7895	1.2391	0.6297	0.6065	0.5899	1.3341	0.7423
103	3-methyladipoylcarnitine	Amino Acid	Lysine Metabolism	52939	LC/MS Pos Early	100006622	2803	304.175						3.2101	1.6723	1.8568	2.1172	5.6064	1.6093	2.6666	8.8049	3.1337	2.4203	0.264	0.1872	0.1291	0.2193	0.3361	0.3907	0.1613	0.1744	0.223	0.2883
2696	3-methylcytidine	Nucleotide	Pyrimidine Metabolism, Cytidine containing	35132	LC/MS Pos Early	100001466	2176	258.108	21028-20-6	159649	9164190			1.9316	1.2377	0.924	0.5249	1.9667	2.1003	1.7677	3.3669	1.0279	1.4027	0.6955	0.8838	0.7195	1.1095	0.9582	0.844	1.1133	0.9223	0.9721	0.7492
58	3-methylhistidine	Amino Acid	Histidine Metabolism	15677	LC/MS Pos Early	100000042	2670	170.092	368-16-1	64969	58494	C01152	HMDB00479	0.9078	1.1886	1.4139	1.066	0.8258	1.1447	0.8671	1.0199	1.1797	1.3163	1.0765	0.7716	0.9797	0.9801	0.9191	1.046	0.9293	0.7989	0.9243	1.0514
835	3-phosphoglycerate	Carbohydrate	Glycolysis, Gluconeogenesis, and Pyruvate Metabolism	1414	LC/MS Neg	132	583	184.986	80731-10-8	724	10669764	C00597	HMDB00807	1.0069	1.0741	0.9292	0.8336	1.4482	0.9225	0.8493	0.9486	0.6848	1.3344	0.7614	0.9366	1.0388	1.1441	0.9258	0.9931	1.2353	1.1053	1.8807	1.1577
2684	3-ureidopropionate	Nucleotide	Pyrimidine Metabolism, Uracil containing	3155	LC/MS Pos Early	1053	875	133.061	462-88-4	111	109	C02642	HMDB00026	0.1176	0.0946	0.0649	0.0614	0.3563	0.2585	0.2409	0.2289	0.1268	0.1326	1.8789	2.2093	2.2631	2.5571	2.1678	2.0058	3.7226	3.1762	2.3325	1.6437
398	4-guanidinobutanoate	Amino Acid	Guanidino and Acetamido Metabolism	15681	LC/MS Pos Early	100000096	2320	146.092	463-003;463-00-3	500	486	C01035	HMDB03464	0.5657	1.0309	1.2887	0.5501	0.651	0.9048	0.5916	0.879	0.4423	0.9813	2.2484	1.1222	1.2376	0.9665	1.4092	1.5762	1.527	0.8217	1.0187	1.4945
412	4-hydroxy-nonenal-glutathione	Amino Acid	Glutathione Metabolism	48487	LC/MS Neg	100006240	3319.2	462.192	99927-70-5					1.1163	0.7275	0.9641	1.2738	1.1929	1.6035	1.7338	1.8482	0.8544	1.0868	0.499	0.6246	0.3775	0.8318	0.8974	1.0452	0.6813	1.0359	0.4123	1.0638
74	4-imidazoleacetate	Amino Acid	Histidine Metabolism	32349	LC/MS Pos Early	100001207	2055	127.05	645-65-8	96215	86856	C02835	HMDB02024	1.0735	1.6475	1.4603	1.0232	0.8456	1.2515	1.1984	0.3404	1.0125	1.6436	0.9875	0.5305	0.3404	0.3519	0.6527	0.3404	0.3404	0.504	0.3885	0.3404
98	5-aminovalerate	Amino Acid	Lysine Metabolism	18319	LC/MS Pos Early	100000454	2220	118.086	660-88-8	138	135	C00431	HMDB03355	1.3448	0.7964	1.1116	0.9865	1.4018	1.0847	1.0135	1.0893	1.5865	1.1725	0.8801	0.7101	0.6404	0.7255	0.7721	1.3485	0.9476	1.0299	0.7531	0.9255
1038	5-dodecenoate (12:1n7)	Lipid	Medium Chain Fatty Acid	33968	LC/MS Neg	100001232	5224	197.155	2430-94-6	5312378	4471803		HMDB00529	1.0093	0.9688	0.9907	1.2387	1.4564	1.0765	1.059	1.7156	2.2652	0.8001	0.6748	1.2865	1.2437	0.8118	0.8687	0.7864	0.9267	0.9366	1.1069	0.7286
233	5-hydroxyindoleacetate	Amino Acid	Tryptophan Metabolism	437	LC/MS Neg	71	1510.2	190.051	54-16-0	1826	1760	C05635	HMDB00763	0.7799	0.6454	0.4801	0.4801	1.8887	0.6691	0.6602	1.115	0.5933	1	0.6952	0.8673	1.1358	1.4444	1.4115	1.2543	2.0376	1.2338	2.2617	0.8429
2705	5-methyl-2'-deoxycytidine	Nucleotide	Pyrimidine Metabolism, Cytidine containing	38159	LC/MS Pos Early	100002300	2303	242.114	838-07-3	440055	389065	C03592	HMDB02224	1.0198	0.7076	0.5546	0.4229	0.8385	0.8559	1.1466	0.9822	1.0178	1.2767	0.94	1.2974	0.6701	1.0516	1.145	1.4822	0.8106	1.0706	0.7334	1.449
2780	5-methyltetrahydrofolate (5MeTHF)	Cofactors and Vitamins	Folate Metabolism	18330	LC/MS Neg	1244	1820	458.179	68703-91-3;68792-52-9	146	143	C00440	HMDB01396	0.8224	0.4595	0.1547	0.1796	1.0209	1.6702	0.9791	1.802	0.3899	0.5212	0.8708	2.2499	1.343	1.5691	0.8629	1.0846	1.662	1.599	1.3357	0.9569
389	5-methylthioadenosine (MTA)	Amino Acid	Polyamine Metabolism	1419	LC/MS Pos Early	212	2752	298.097	2457-80-9	439176	388321	C00170	HMDB01173	0.7771	0.98	1.1271	1.0158	0.764	0.8113	0.7913	0.8253	1.0781	0.7399	1.2507	0.8912	0.8592	1.1355	1.0776	1.0977	1.0237	1.29	0.9842	1.1928
2671	5-methyluridine (ribothymidine)	Nucleotide	Pyrimidine Metabolism, Uracil containing	35136	LC/MS Neg	100001446	1778.1	257.078	1463-10-1	445408	393058		HMDB00884	0.2522	0.2937	0.2522	0.2522	1.1522	1.5227	0.8375	1.4641	0.9128	1.0872	0.7874	1.2098	0.6402	1.1358	0.8459	1.2631	0.8836	1.4775	0.8038	1.2507
408	5-oxoproline	Amino Acid	Glutathione Metabolism	1494	LC/MS Neg	1021	738.5	128.035	98-79-3	7405	7127	C01879	HMDB00267	1.3148	0.7972	0.6075	0.5758	1.1339	1.3044	1.2421	1.446	1.3113	1.3347	0.7901	0.9997	0.8873	0.9241	0.7781	1.0148	1.0003	0.9862	1.0088	0.8046
848	5-phosphoribosyl diphosphate (PRPP)	Carbohydrate	Pentose Phosphate Pathway	36840	LC/MS Neg	166	570	308.978	108321-05-7	7339	1012	C00119	HMDB00280	0.9971	1.062	1.0594	0.9917	0.9995	1.2326	1.4103	1.8323	1.5946	0.9289	0.8308	0.8394	1.3156	0.9886	0.8747	1.3766	0.6802	0.9985	1.7458	1.0005
1996	6-beta-hydroxylithocholate	Lipid	Secondary Bile Acid Metabolism	36807	LC/MS Neg	100001625	4830	391.285	668-49-5	5283821	4446909	C15515	HMDB00811	2.7123	1.8213	1.702	1.9787	0.8687	1.4614	1.3891	1.3251	0.8601	1.4837	0.5795	0.9474	0.4379	0.3631	1.435	1.0526	0.2053	0.4806	0.8194	0.1829
2010	6-oxolithocholate	Lipid	Secondary Bile Acid Metabolism	46336	LC/MS Neg	100001068	5033	389.27	2393-61-5	164960	144621			1.8612	1.6555	1.4864	1.0656	0.448	1.1797	0.8741	0.6128	0.5729	1.3853	0.6668	1.069	0.6018	0.3584	1.3065	1.4594	0.3584	0.3735	0.9344	0.3584
104	6-oxopiperidine-2-carboxylic acid	Amino Acid	Lysine Metabolism	43231	LC/MS Pos Early	100004499	1432	144.066	34622-39-4	3014237	2282737			3.1333	1	0.4414	0.5468	0.2491	0.7857	0.2491	0.2491	1.2902	0.6318	0.3934	0.5307	1.3134	2.3823	1.1908	1.9567	1.9042	0.2491	1.2832	0.5828
844	6-phosphogluconate	Carbohydrate	Pentose Phosphate Pathway	15442	LC/MS Neg	100000341	583.9	275.017	921-62-0;53411-70-4	91493	82615	C00345	HMDB01316	3.0795	2.5783	1.915	1.2143	1.7224	2.3245	2.6799	3.1218	1.7488	2.3398	0.5772	0.7857	0.3554	0.7361	0.6406	0.7571	0.7721	0.7427	0.262	0.3553
2779	7,8-dihydrofolate	Cofactors and Vitamins	Folate Metabolism	1708	LC/MS Neg	173	1547.2	442.148	4033-27-6	98792	641	C00415	HMDB01056	2.2159	1.5284	1.7446	1.2483	2.349	2.4263	2.2612	2.4721	1.8027	1.6646	0.63	0.4312	0.438	0.538	0.6395	0.7044	0.1906	0.3145	0.4336	0.7517
1820	7-alpha-hydroxy-3-oxo-4-cholestenoate (7-Hoca)	Lipid	Sterol	36776	LC/MS Neg	100001609	5288.1	429.301	115538-85-7	3081085	2338765	C17337	HMDB12458	0.9226	0.3621	0.3621	0.3621	0.7469	1.5712	1.003	1.0039	0.3621	1.5947	1.0119	1.2214	0.7504	1.0132	0.9007	1.4376	0.997	0.9199	0.497	0.3621
1851	7-hydroxycholesterol (alpha or beta)	Lipid	Sterol	47890	LC/MS Pos Late	100005999	1930	367.336						0.9998	0.5469	0.676	1.1173	1.2666	1.0002	0.9635	1.3039	0.9258	1.3195	0.6556	0.7519	0.6831	0.5862	0.7337	1.5831	1.1833	1.5863	1.0809	1.985
2638	7-methylguanine	Nucleotide	Purine Metabolism, Guanine containing	35114	LC/MS Pos Early	100001456	2175	166.072	578-76-7	11361	10883	C02242	HMDB00897	1.2998	0.9871	1.3384	1.0178	1.4251	1.3571	1.1169	1.512	0.9661	0.9559	0.811	1.0129	0.5027	0.6861	1.0871	0.537	0.6983	0.9173	1.2155	0.8247
1332	9,10-DiHOME	Lipid	Fatty Acid, Dihydroxy	38399	LC/MS Neg	179	5180	313.238	263399-34-4	9966640	8142232	C14828	HMDB04704	1.0604	1.2168	0.997	2.9456	1.5154	1.003	0.9037	1.2199	1.6816	0.9319	0.6786	0.5176	1.0096	0.6166	0.6623	0.8735	0.7235	0.916	1.701	1.1894
1228	acetyl CoA	Lipid	Fatty Acid Metabolism	43840	LC/MS Neg	1830	1691	403.556	102029-73-2	444493	392413	C00024	HMDB01206	0.214	1.479	2.3662	1.9973	0.816	0.214	0.5696	0.214	4.3992	0.214	0.214	0.214	0.214	0.214	0.3817	0.3965	0.214	0.214	0.214	1.184
1256	acetylcarnitine	Lipid	Fatty Acid Metabolism(Acyl Carnitine)	32198	LC/MS Pos Early	100000802	2282	204.123	5080-50-2	1	5406074	C02571	HMDB00201	1.0277	8.1827	11.5178	9.9951	4.5083	1.3504	3.4102	0.9723	10.9269	3.0419	0.5777	0.1432	0.3413	0.4573	0.67	0.6493	0.4404	0.1317	0.3256	8.8717
1026	acetylphosphate	Energy	Oxidative Phosphorylation	15488	LC/MS Polar	1211	4013.9	138.98	94249-01-1	186	181	C00227	HMDB01494	2.5469	1.5685	3.3396	1.2672	1.4185	2.865	0.5991	0.9931	1.6559	4.2146	0.2607	1.0069	0.2915	1.5227	0.5853	0.4412	0.7371	0.9225	0.5914	0.5706
2603	adenine	Nucleotide	Purine Metabolism, Adenine containing	554	LC/MS Pos Early	880	2221	136.062	73-24-5	190	185	C00147	HMDB00034	1.1857	0.934	0.9391	0.557	0.9649	1.4322	1.1345	1.286	1.3544	1.0748	1.0351	1.115	0.8607	1.2401	0.9405	0.8692	1.1718	0.9119	0.7815	0.8364
2602	adenosine	Nucleotide	Purine Metabolism, Adenine containing	555	LC/MS Pos Early	798	2169	268.104	58-61-7	60961	54923	C00212	HMDB00050	1.4418	0.8568	1.0688	0.8867	0.9255	1.13	1.4114	1.6478	1.6167	0.9826	0.7332	0.7493	0.6776	0.9878	1.0209	1.2682	1.5085	1.0122	0.8438	0.9137
2597	adenosine 2'-monophosphate (2'-AMP)	Nucleotide	Purine Metabolism, Adenine containing	36815	LC/MS Neg	100001694	1497.7	346.056	130-49-4	94136		C00946	HMDB11617	0.9683	1.5233	1.6396	1.8164	1.934	0.6672	1.0691	0.7837	2.2619	0.9486	0.9995	1.0267	0.6184	1.0231	1.0005	0.9537	0.7597	0.7293	0.4948	1.3736
2598	adenosine 3',5'-cyclic monophosphate (cAMP)	Nucleotide	Purine Metabolism, Adenine containing	2831	LC/MS Neg	207	1952.2	328.045	60-92-4	6076	268	C00575	HMDB00058	0.8946	0.6584	0.958	0.7676	1.1429	0.9501	0.8733	0.9508	0.8985	0.9028	1.2307	1.042	0.8965	1.6923	1.2103	1.1489	1.2938	1.5737	1.1964	1.9858
2600	adenosine 3',5'-diphosphate	Nucleotide	Purine Metabolism, Adenine containing	15691	LC/MS Neg	1214	575	426.022	75431-54-8	159296	19951095	C00054	HMDB00061	0.8602	0.9502	0.7871	1.0005	0.8384	0.8941	0.863	1.3148	1.001	1.017	1.1091	1.7481	0.6322	1.5338	0.9995	1.5847	1.5528	1.2791	0.4015	0.6063
2596	adenosine 3'-monophosphate (3'-AMP)	Nucleotide	Purine Metabolism, Adenine containing	35142	LC/MS Neg	100001449	1245	346.056	84-21-9	41211	10463793	C01367	HMDB03540	0.7108	1.1158	1.4766	1.4833	1.2586	0.5666	0.7874	0.7059	1.4833	0.7107	0.9219	1.2238	0.8284	1.0221	0.9306	1.1969	0.9615	1.0325	0.9779	1.5434
2594	adenosine 5'-diphosphate (ADP)	Nucleotide	Purine Metabolism, Adenine containing	3108	LC/MS Neg	208	680	426.022	20398-34-9	6022	5800	C00008	HMDB01341	1.2545	1.1894	1.2016	1.0046	0.8614	0.5836	0.4022	0.7418	1.2114	0.7095	0.9954	0.9136	0.8664	0.3973	1.0632	1.0324	1.1511	1.3089	0.8187	1.6298
2741	adenosine 5'-diphosphoribose (ADP-ribose)	Cofactors and Vitamins	Nicotinate and Nicotinamide Metabolism	558	LC/MS Pos Early	215	553	560.079	68414-18-6	192	3674071	C00301	HMDB01178	0.9891	1.9628	2.5983	2.9114	2.0874	1.0109	1.5746	1.6919	4.3593	3.2806	0.6781	0.5547	0.7396	0.7512	0.4397	0.4843	0.9601	0.2087	0.8205	1.2757
2595	adenosine 5'-monophosphate (AMP)	Nucleotide	Purine Metabolism, Adenine containing	32342	LC/MS Pos Early	209	1013	348.07	149022-20-8	6083	10239183	C00020	HMDB00045	0.5901	0.7109	0.9946	1.0541	0.7379	0.5935	0.7961	0.4032	0.6874	0.6789	1.3158	1.2712	1.092	1.012	1.2061	1.5285	0.9976	1.4904	1.0024	1.0609
877	adenosine-5'-diphosphoglucose	Carbohydrate	Pentose Metabolism	35652	LC/MS Neg	100001644	901.9	588.075	15839-70-0;102129-65-7	16500	193	C00498	HMDB06557	0.5336	0.8017	0.6722	0.2461	1.0673	0.6401	0.7752	0.4072	0.4437	0.2461	1.4119	0.9684	1.2024	1	1.3141	1.1133	1.3317	1.0499	2.0573	2.09
2601	adenylosuccinate	Nucleotide	Purine Metabolism, Adenine containing	18360	LC/MS Neg	1303	560	230.53	19046-78-7	195	190	C03794	HMDB00536	0.7053	1.2096	1.4002	0.9652	0.8527	0.946	0.7716	0.2154	1.8124	0.8404	1.0348	1.3381	1.1507	1.2162	1.312	1.1601	0.8394	1.4733	0.8698	0.4684
1277	adipoylcarnitine	Lipid	Fatty Acid Metabolism(Acyl Carnitine)	52988	LC/MS Pos Early	100006614	2558	290.16			28540385			0.8926	0.8143	0.7113	0.7341	1.1935	1.1558	1.2329	1.2774	1.8879	1.0107	0.7787	0.8825	0.5933	0.6756	1.0672	1.194	0.907	1.1823	0.9893	1.2545
2576	AICA ribonucleotide	Nucleotide	Purine Metabolism, (Hypo)Xanthine/Inosine containing	38325	LC/MS Pos Early	216	797	339.07	3031-94-5	65110	195	C04677	HMDB01517	0.5755	0.4437	0.4437	0.8778	1.2152	1.0033	1.0743	1.9676	1.6844	0.4437	0.4437	0.7612	0.8512	1.1047	0.8231	0.4437	1.5963	1.7511	0.9967	0.6573
25	alanine	Amino Acid	Alanine and Aspartate Metabolism	1126	LC/MS Pos Early	811	1700	90.055	56-41-7	5950	5735	C00041	HMDB00161	1.3235	1.3187	1.3416	0.9971	0.8918	1.0565	1.0197	0.9085	1.0301	1.2431	1.0315	0.82	1.0028	0.8928	0.9862	0.9766	0.8968	0.9972	1.047	0.8888
437	alanylalanine	Peptide	Dipeptide	15129	LC/MS Polar	100000113	1818.6	159.078	1948-31-8	5484352	4588478		HMDB28680	0.8579	1.5149	1.3803	3.2003	1.2229	1.017	1.1662	0.5104	2.1312	0.983	1.2358	0.8472	0.7722	0.6897	1.3416	0.5079	0.4217	0.6184	0.9361	1.7119
439	alanylasparagine	Peptide	Dipeptide	37099	LC/MS Pos Early	100001897	1839	204.098	1999-41-3	3888401;259612	227860			0.8961	1.3768	1.4456	2.0811	1.2622	1.0063	1.2334	0.8205	1.3084	0.9019	1.2269	0.9152	0.9937	0.8101	1.2429	0.3624	0.5357	0.9396	0.9746	1.4606
441	alanylglutamate	Peptide	Dipeptide	37064	LC/MS Pos Early	100001895	2080	219.098		656476	570863			1.1454	1.1615	1.2467	2.9787	0.9473	0.9084	0.9493	1.0857	1.0105	0.9937	0.8462	1.2329	0.7497	0.6943	1.0063	1.0749	0.5257	0.786	0.9786	1.2122
442	alanylglutamine	Peptide	Dipeptide	37106	LC/MS Pos Early	100001894	1965	218.114	39537-23-0	542027	471999			0.6219	1.3107	1.2823	2.5125	1.12	1.0384	1.0879	0.43	1.05	0.8706	0.9727	0.8558	0.9789	0.874	0.95	0.3068	0.1292	1.0211	1.0838	1.2921
446	alanylleucine	Peptide	Dipeptide	37093	LC/MS Pos Early	100001890	3055	203.139	1638-60-4	259583	227831		HMDB28691	0.3151	2.7504	2.7486	5.806	1.2658	0.5668	0.7052	0.2036	1.5737	0.6257	1.1643	0.7063	1	0.5891	1.0067	0.1108	0.1108	0.6907	1.3514	3.3324
449	alanylphenylalanine	Peptide	Dipeptide	38679	LC/MS Pos Early	100002700	3082	237.123	3061-90-3	2080	1996			0.2931	2.1663	2.2558	5.1179	0.9269	0.4505	0.2931	0.2931	1.4898	0.2931	0.8237	0.2931	0.8225	0.2931	0.6061	0.2931	0.2931	0.2931	1.0731	3.0858
450	alanylproline	Peptide	Dipeptide	37083	LC/MS Pos Early	100001888	2423	187.108	13485-59-1	418040	370068		HMDB28695	1.2028	1.1633	1.1829	1.1942	1.2526	1.2703	1.023	1.1926	0.6975	0.9107	0.9588	1.3337	0.977	0.966	0.7676	0.8658	0.5408	1.118	0.8238	0.8641
451	alanylserine	Peptide	Dipeptide	37079	LC/MS Pos Early	100001887	1885	177.087	3062-19-9	4393943;96821	87421			0.528	1.0903	1.1179	2.3881	0.8945	0.7243	0.7524	0.1999	0.6251	0.7496	1.0784	1.0043	1.2054	1.046	1.1632	0.2389	0.3825	0.9957	2.3274	1.1417
452	alanylthreonine	Peptide	Dipeptide	37085	LC/MS Pos Early	100001886	2055	191.103	24032-50-6	426318	377196			0.6053	1.2781	1.6313	3.2611	1.1468	0.8065	1.1332	0.3196	1.1824	0.5803	1.3186	0.5956	1.0374	0.6841	1.1692	0.2497	0.2359	0.6074	0.9626	1.8682
2591	allantoic acid	Nucleotide	Purine Metabolism, (Hypo)Xanthine/Inosine containing	33434	LC/MS Polar	218	2960	175.047	99-16-1	203	198	C00499	HMDB01209	0.8496	0.5761	0.6976	0.7949	0.7008	0.7138	0.767	0.7197	1.0964	0.6974	1.202	1.2142	1.1761	1.7291	1.0246	1.06	1.3585	1.0979	0.9754	1.0578
2590	allantoin	Nucleotide	Purine Metabolism, (Hypo)Xanthine/Inosine containing	1107	LC/MS Polar	1002	1672	157.037	97-59-6	204	199	C02350	HMDB00462	1.122	0.8699	0.7832	0.8296	0.9287	0.9448	0.9986	1.0539	1.0759	0.9519	0.9813	1.0014	0.9777	1.0697	1.0616	1.1343	1.2667	1.1006	1.0102	0.8935
459	alpha-glutamylglutamate	Peptide	Dipeptide	22166	LC/MS Pos Early	100000964	2055	277.103	3929-61-1	439500	388598	C01425	HMDB28818	0.925	1.5863	1.8721	4.769	1.5527	0.9156	1.0472	0.963	1.6258	0.6527	1.1301	0.818	0.9438	0.9167	0.9955	0.8361	1.0045	1.0159	0.7768	1.8417
460	alpha-glutamyllysine	Peptide	Dipeptide	40441	LC/MS Pos Early	100003463	2975	276.155	5891-53-2	7015704	5378736		HMDB04207	0.6017	2.3186	3.5017	10.1555	1.0271	0.45	0.8443	0.8736	2.2778	0.45	1.357	0.7297	0.9729	0.45	0.7103	0.5775	1.2937	0.7707	1.3998	3.9704
461	alpha-glutamylserine	Peptide	Dipeptide	40655	LC/MS Pos Early	100003632	1885	235.092	5875-38-7	428748	379275			0.366	1.5942	2.028	5.259	1.2042	0.4782	0.8096	0.68	1.5351	0.3609	0.9924	0.7327	1.3291	0.7771	1.07	0.7183	0.4503	1.0076	1.7718	4.0225
273	alpha-hydroxyisovalerate	Amino Acid	Leucine, Isoleucine and Valine Metabolism	46537	LC/MS Polar	100001300	1052	117.056	600-37-3	99823	90190		HMDB00407	0.9893	1.0675	1.0107	0.9052	1.1238	1.1071	0.9175	0.693	0.7525	0.9649	1.1825	1.0264	0.8868	1.0534	0.8974	0.8406	1.0412	0.7758	1.2467	1.1151
1010	alpha-ketoglutarate	Energy	TCA Cycle	528	LC/MS Polar	93	2700	145.014	305-72-6;328-50-7;22202-68-2	51	50	C00026	HMDB00208	1.0343	0.8126	0.9083	0.6936	0.6493	0.8047	0.6761	0.9788	0.831	0.9875	0.8763	1.859	1.4744	1.5017	1.1828	1.3843	1.6247	7.9906	1.6877	1.0125
1982	alpha-muricholate	Lipid	Primary Bile Acid Metabolism	34092	LC/MS Neg	100001280	4765	407.28	2393-58-0	3083761	2340918	C17647	HMDB00506	3.1294	1.652	1.1974	1.7315	1.5022	1.5832	3.5601	2.5029	1.5804	2.3204	0.5113	0.3845	0.2634	0.5777	0.6344	0.6668	0.2152	0.5619	0.8026	0.4487
2760	alpha-tocopherol	Cofactors and Vitamins	Tocopherol Metabolism	1561	LC/MS Pos Late	1105	2522	430.378	59-02-9;10191-41-0	14985	14265	C02477	HMDB01893	0.2285	0.6479	0.5296	0.4003	0.4119	0.3351	0.527	0.41	0.2702	0.2557	2.0989	1.5611	1.6804	1.6549	1.6464	1.4446	2.3784	1.4941	1.4375	1.3521
435	anserine	Peptide	Dipeptide Derivative	15747	LC/MS Pos Early	100000044	2924	241.13	10030-52-1	112072	100482	C01262	HMDB00194	1.0913	1.0056	1.2812	0.9154	1.3388	0.9243	1.3133	1.2788	1.1008	1.0275	0.8843	0.9296	0.7786	0.7086	0.8054	1.0573	0.9662	0.9944	0.8037	1.3089
878	arabitol/xylitol	Carbohydrate	Pentose Metabolism	48885	LC/MS Polar	100006430	1932.4	151.061						1.4277	1.1759	1.3015	1.0212	1.4433	1.3238	1.4225	1.5558	1.3961	1.2129	0.625	0.8319	0.9788	0.5921	0.5812	0.6192	0.4822	0.5896	0.4496	0.4761
880	arabonate/xylonate	Carbohydrate	Pentose Metabolism	48255	LC/MS Polar	100006115	2664.6	165.04						0.9329	0.8581	1.0076	1.2181	1.1693	1.1465	1.0354	0.964	0.9567	1.027	0.9808	0.9924	0.6291	0.9548	0.9766	1.2638	1.1213	1.1789	0.7373	1.0609
346	arginine	Amino Acid	Urea cycle; Arginine and Proline Metabolism	1638	LC/MS Pos Early	231	2825	175.119	1119-34-2	232	227	C00062	HMDB00517	0.8349	0.8041	0.7691	0.8331	0.6282	0.6751	0.9197	0.9391	0.7998	0.6211	1.4807	1.2106	1.7008	1.0609	1.5396	1.5284	1.3464	1.4436	2.1351	2.3137
352	argininosuccinate	Amino Acid	Urea cycle; Arginine and Proline Metabolism	15497	LC/MS Pos Early	232	2745	291.13	156637-58-0	16950;828	805	C03406	HMDB00052	0.96	1.3403	1.4443	1.3649	1.0329	0.8448	0.9654	0.8356	1.0429	1.1304	1.0875	0.8747	1.2183	0.7667	0.7309	0.7109	0.9671	0.9324	1.7131	2.3156
2754	ascorbate (Vitamin C)	Cofactors and Vitamins	Ascorbate and Aldarate Metabolism	32354	LC/MS Pos Early	233	770	177.039	134-03-2		10189562	C00072	HMDB00044	0.419	0.6849	0.7527	0.3902	0.7821	0.7934	0.9712	0.8534	0.3929	0.346	1.8685	1.385	1.5636	1.6184	1.7738	1.2462	1.6167	1.3569	1.0288	1.5738
30	asparagine	Amino Acid	Alanine and Aspartate Metabolism	512	LC/MS Pos Early	917	1225	133.061	70-47-3	6267	6031	C00152	HMDB00168	1.1101	0.9356	0.859	0.756	1.0805	0.9839	1.1018	1.186	1.0264	0.8439	1.0425	1.0161	0.9364	0.9741	1.0537	1.0918	0.9015	0.9262	0.8427	1.0392
28	aspartate	Amino Acid	Alanine and Aspartate Metabolism	443	LC/MS Pos Early	234	1165	134.045	56-84-8	5960	5745	C00049	HMDB00191	1.7993	1.5977	1.4217	1.2514	0.9891	0.9695	1.1701	1.0074	1.4179	1.6928	0.9734	0.8115	0.858	0.942	1.0178	0.9451	0.9926	0.8724	0.8857	1.3112
1171	azelate (nonanedioate)	Lipid	Fatty Acid, Dicarboxylate	18362	LC/MS Neg	2029	1276	187.098	123-99-9	2266	2179	C08261	HMDB00784	1.1838	1.0006	1.0679	1.6464	1.4511	0.9994	0.8624	0.9154	1.4178	1.0338	0.6246	0.6628	0.8892	0.6214	0.8103	1.1507	0.827	1.0625	0.9544	1.1325
2685	beta-alanine	Nucleotide	Pyrimidine Metabolism, Uracil containing	55	LC/MS Pos Early	244	1939	90.055	56-41-7;107-95-9	239	234	C00099	HMDB00056	1.5703	1.4185	1.6336	1.4747	1.2759	1.2212	1.2086	1.1513	1.5063	1.5406	0.8487	0.6133	0.5638	0.7095	0.7128	0.7154	0.604	0.6617	0.729	0.8159
265	beta-hydroxyisovalerate	Amino Acid	Leucine, Isoleucine and Valine Metabolism	12129	LC/MS Polar	1442	1149.8	117.056	625-08-1	69362	62571		HMDB00754	0.9803	0.813	0.6992	0.6992	0.9712	0.9814	0.8061	1	0.8052	0.913	1.0284	3.056	2.1496	1.6757	0.8282	1.8952	1.6749	2.4571	2.2982	1.0281
266	beta-hydroxyisovaleroylcarnitine	Amino Acid	Leucine, Isoleucine and Valine Metabolism	35433	LC/MS Pos Early	100001594	2584	262.165	99159-87-2		21403176			0.7879	0.9496	0.9983	0.8824	0.9955	1.0377	1.0348	0.9537	1.1958	0.9549	1.0833	0.9897	0.9343	1.1089	1.0017	1.0887	0.8449	1.0472	1.1728	1.0464
1981	beta-muricholate	Lipid	Primary Bile Acid Metabolism	31885	LC/MS Neg	100001066	4794	407.28	2393-59-1	5283853	2340919	C17726	HMDB00415	2.203	0.6053	0.3141	1.0803	1.1268	1.0329	1.3337	1.112	1.1051	0.9489	0.478	0.7366	0.4806	0.7967	1.1378	1.1256	0.7501	0.9903	0.9672	1.0097
6	betaine	Amino Acid	Glycine, Serine and Threonine Metabolism	3141	LC/MS Pos Early	799	1064	118.086	107-43-7	247	24219951173	C00719	HMDB00043	1.1165	1.4729	1.4039	1.0661	0.8303	1.7657	1.2502	0.8888	2.7373	1.654	1.3165	0.7945	0.9339	0.7288	0.798	1.2147	0.4718	0.6133	0.7662	0.8075
2799	biliverdin	Cofactors and Vitamins	Hemoglobin and Porphyrin Metabolism	2137	LC/MS Pos Late	250	1016	583.255	55482-27-4;55482-27-4	5353439	10628548	C00500	HMDB01008	0.8304	1.0303	0.8434	0.3706	0.625	0.4289	0.5264	1.2848	0.3706	1.261	0.5954	1.522	1	1.6199	0.8603	1.9833	1.58	1.6092	2.1952	0.9199
2781	biopterin	Cofactors and Vitamins	Tetrahydrobiopterin Metabolism	12358	LC/MS Pos Early	1548	1751	238.093	22150-76-1	445040	392795	C06313	HMDB00468	1.1167	1.3283	1.1997	1.6969	1.3222	1.0024	1.2942	1.3472	1.813	1.1997	0.7217	0.6911	0.619	0.7524	0.8047	0.9976	0.9309	0.7253	0.5969	0.5977
1239	butyrylcarnitine	Lipid	Fatty Acid Metabolism (also BCAA Metabolism)	32412	LC/MS Pos Early	100001054	2860	232.154	25576-40-3	439829	184820	C02862	HMDB02013	0.9933	1.9654	1.8975	1.4274	1.209	1.0545	1.1796	0.9129	1.1914	0.759	0.4026	0.8769	0.9694	0.9249	0.6209	0.6459	1.0067	0.949	1.457	1.9365
1240	butyrylglycine	Lipid	Fatty Acid Metabolism (also BCAA Metabolism)	31850	LC/MS Neg	100001151	1470	144.067	20208-73-5	88412	79766		HMDB00808	0.5005	0.5512	0.9829	0.5237	1.1474	1.196	0.8869	1.104	0.7519	0.6514	1.5448	1.0171	0.8649	0.6909	1.4827	1.2304	0.7463	1.4615	1.109	1.1685
249	C-glycosyltryptophan	Amino Acid	Tryptophan Metabolism	48782	LC/MS Pos Early	100006379	2685	367.15	180509-18-6	10981970	9157171			0.9572	0.9628	0.8298	1.0017	1.1569	1.0575	1.2311	1.2327	1.1629	0.7698	0.9628	0.8601	0.9767	0.9983	1.0334	1.1314	0.9602	1.2362	0.9354	1.165
1030	caproate (6:0)	Lipid	Medium Chain Fatty Acid	32489	LC/MS Neg	926	2713.7	115.076	142-62-1	8892	8552	C01585	HMDB00535	1.0335	0.54	0.7175	1.8715	1.0224	1	0.3719	1.0087	1.0062	1.2223	0.3719	0.7853	0.3719	0.4032	0.7896	1.0505	0.3719	0.9193	0.3719	0.3719
1281	carnitine	Lipid	Carnitine Metabolism	15500	LC/MS Pos Early	100000007	1978	162.112	461-05-2	10917	10455	C00318	HMDB00062	0.7168	0.8227	0.9885	0.924	0.8246	0.8782	0.8907	0.7997	1.0506	0.8093	1.1217	0.9414	1.1536	1.1967	1.0248	1.0183	1.1138	1.0115	1.0977	1.1044
2854	catechol sulfate	Xenobiotics	Benzoate Metabolism	35320	LC/MS Neg	100001605	1906	188.986	4918-96-1	3083879	2341024	C00090	HMDB59724	2.5642	1.6241	2.0743	0.5655	1.706	3.0152	2.0426	2.3637	0.9616	0.5488	0.4504	1.0644	1.0384	0.2669	0.9037	0.211	0.211	0.211	0.542	0.5157
2503	CE14:0 (Myristic acid)	Complex Lipids	Mole % Cholesterol Ester	43881	GC-FID	100004712								1.4501	1.2138	1.493	1.0801	1.026	1.5512	3.5026	1.3184	1.1761	1.1476	0.8524	0.9586	0.974	0.6499	0.8307	0.6017	0.63	0.655	0.6634	0.9364
2510	CE14:1n5 (Myristoleic acid)	Complex Lipids	Mole % Cholesterol Ester	43888	GC-FID	100004719								0.9414	0.3069	1.4839	3.1691	1.2701	1.8364	1.0586	1.4552	0.3069	2.3277	0.8465	0.5622	0.8848	0.3069	0.7357	0.3069	0.6033	0.3069	0.3069	0.3069
2504	CE15:0 (Pentadecanoic acid)	Complex Lipids	Mole % Cholesterol Ester	43882	GC-FID	100004713								1.6024	1.1321	1.3942	0.4409	1.3352	2.0192	1.9647	1.8514	1.1073	0.971	0.3989	1.029	1.214	0.4794	0.4759	0.7143	0.6773	0.4854	0.6308	0.7514
2505	CE16:0 (Palmitic acid)	Complex Lipids	Mole % Cholesterol Ester	43883	GC-FID	100004714								1.6084	1.4173	1.3665	1.5834	1.6263	1.3869	1.2514	1.4706	1.4621	1.3663	0.7486	0.598	0.5855	0.5326	0.694	0.5246	0.5398	0.556	0.5778	0.6393
2511	CE16:1n7 (Palmitoleic acid)	Complex Lipids	Mole % Cholesterol Ester	43889	GC-FID	100004720								0.9998	1.172	1.2916	1.1468	1.0002	1.1312	0.8067	1.2218	1.0267	0.809	0.9803	0.9025	1.0655	0.9285	1.0708	0.9063	1.0815	0.9589	0.9806	0.7339
2506	CE18:0 (Stearic acid)	Complex Lipids	Mole % Cholesterol Ester	43884	GC-FID	100004715								1.6382	1.3173	1.8551	0.9115	1.2808	0.9446	1.5993	1.2574	1.3423	1.3964	1.0459	0.9541	0.6751	0.764	0.8866	0.7215	0.8053	0.8542	0.8645	1.1207
2512	CE18:1n7 (Vaccenic acid)	Complex Lipids	Mole % Cholesterol Ester	43890	GC-FID	100004721								0.7876	1.0488	1.1396	0.9073	0.671	0.9797	0.7957	0.8462	1.0566	0.6428	1.2126	1.0668	1.0604	1.0867	1.09	1.024	0.9945	0.9421	0.9319	1.0055
2513	CE18:1n9 (Oleic acid)	Complex Lipids	Mole % Cholesterol Ester	43891	GC-FID	100004722								0.5191	0.6636	0.5981	0.5694	0.5587	0.5486	0.7496	0.591	0.702	0.6554	1.3114	1.4303	1.4599	1.499	1.2504	1.5307	1.479	1.4744	1.4972	1.4512
2518	CE18:2n6 (Linoleic acid)	Complex Lipids	Mole % Cholesterol Ester	43896	GC-FID	100004727								1.1349	1.0607	0.9947	1.4672	1.0896	1.6784	1.1223	1.2472	1.1232	1.476	0.6617	0.6623	0.6133	0.6809	1.0053	0.7148	0.674	0.6675	0.609	0.7174
2526	CE18:3n3 (a-Linolenic acid)	Complex Lipids	Mole % Cholesterol Ester	43904	GC-FID	100004735								1.2042	1.184	1.0419	1.1288	1.2231	1.0256	1.2138	1.655	1.1183	1.0968	0.8256	0.8188	0.8034	0.7208	0.9744	0.8232	0.6301	0.7546	0.6247	0.6597
2519	CE18:3n6 (g-Linolenic acid)	Complex Lipids	Mole % Cholesterol Ester	43897	GC-FID	100004728								1.6318	1.0963	1.2424	0.9684	1.7817	1.9396	0.8453	1.2561	1.0449	1.7801	1.1655	0.7607	0.5583	0.6923	1.0316	0.6752	0.6478	0.6131	0.6621	0.6688
2527	CE18:4n3 (Stearidonic acid)	Complex Lipids	Mole % Cholesterol Ester	43905	GC-FID	100004736								0.5083	0.5083	0.5083	1.4422	0.5083	0.5083	0.5083	0.5083	0.5083	0.5083	1.4164	0.8946	1.1054	1.1475	0.8854	0.845	0.8783	0.5083	1.2163	0.5083
2507	CE20:0 (Arachidic acid)	Complex Lipids	Mole % Cholesterol Ester	43885	GC-FID	100004716								1.53	1.6438	1.4707	0.6326	1.2005	1.1928	1.7076	1	0.7899	1.8008	2.3673	0.9022	1.3172	0.4564	0.6478	0.7436	0.4564	0.6511	0.7368	0.9257
2514	CE20:1n9 (Eicosaenoic acid)	Complex Lipids	Mole % Cholesterol Ester	43892	GC-FID	100004723								0.6149	1.2272	0.6968	0.5981	0.5963	0.3572	1.4482	0.3977	0.9641	1.545	0.3099	1.1703	1.3402	1.1744	0.6949	1.0359	1.4461	1.137	0.9226	1.422
2520	CE20:2n6 (Eicosadienoic acid)	Complex Lipids	Mole % Cholesterol Ester	43898	GC-FID	100004729								2.6481	1.1435	1.567	1.2552	1.6532	0.9938	0.9988	1.0012	1.7558	1.1588	0.3494	0.8258	0.5227	0.6348	0.5736	0.9703	0.5139	1.059	0.0626	1.2489
2521	CE20:3n6 (Di-homo-g-linoleic acid)	Complex Lipids	Mole % Cholesterol Ester	43899	GC-FID	100004730								1.4875	1.2598	1.3346	1.0516	0.9348	1.3721	1.4622	1.4228	0.9898	1.0102	0.8801	0.9313	0.7039	0.8393	1.2875	0.8563	0.7004	1.1551	0.6428	0.6962
2515	CE20:3n9 (Mead acid)	Complex Lipids	Mole % Cholesterol Ester	43893	GC-FID	100004724								2.3193	0.9506	1.2242	0.7593	0.9016	0.9651	1.2071	0.948	1.7954	0.8629	0.2744	1.2304	0.9361	1.2548	1.1328	1.0349	0.5129	1.3772	0.8474	1.1202
2528	CE20:4n3 (Eicosatetranoic acid)	Complex Lipids	Mole % Cholesterol Ester	43906	GC-FID	100004737								1.5287	1.5561	0.446	0.6117	2.7878	1.9191	0.3484	0.9134	1.078	0.3484	1.506	0.8568	1.2121	0.9583	0.8275	0.3484	0.3484	1.1447	0.8061	1
2522	CE20:4n6 (Arachidonic acid)	Complex Lipids	Mole % Cholesterol Ester	43900	GC-FID	100004731								1.2529	1.2812	1.294	1.1555	1.2942	1.6748	1.558	1.366	0.9311	1.597	0.8804	0.8448	0.5992	0.7879	1.0689	0.6271	0.7096	0.8015	0.6145	0.4933
2529	CE20:5n3 (Eicosapentaenoic acid)	Complex Lipids	Mole % Cholesterol Ester	43907	GC-FID	100004738								0.8251	2.167	1.0885	0.9499	2.8045	2.7397	1.3991	1.2812	1.1505	1.3049	0.6986	1.0001	1.1674	0.9966	0.8799	0.6368	0.6282	0.9999	0.4035	0.2592
2508	CE22:0 (Behenic acid)	Complex Lipids	Mole % Cholesterol Ester	43886	GC-FID	100004717								2.8187	1.415	2.4159	0.7825	2.2062	1.5842	2.6528	0.6766	1.7299	0.3893	0.6851	1.1404	0.9214	0.9252	0.7568	0.5742	0.6115	0.9954	1.0046	1.3412
2516	CE22:1n9 (Erucic acid)	Complex Lipids	Mole % Cholesterol Ester	43894	GC-FID	100004725								0.6052	0.6096	0.2195	1.2925	3.508	0.3943	1.6018	0.2155	0.2155	17.9135	3.0844	1.6852	0.2155	0.2155	1.2043	1	0.9735	0.7536	0.2155	0.2155
2523	CE22:2n6 (Docosadienoic acid)	Complex Lipids	Mole % Cholesterol Ester	43901	GC-FID	100004732								3.3508	2.1327	0.1462	3.4722	0.3469	0.8214	4.365	0.0957	1.4599	0.0957	0.0957	2.9532	1	0.5552	0.0957	1.0068	0.2876	0.681	0.1191	4.8238
2524	CE22:4n6 (Adrenic acid)	Complex Lipids	Mole % Cholesterol Ester	43902	GC-FID	100004733								1.8805	1.1771	1.5532	0.4342	2.2978	1.5425	1.3887	0.332	1.2025	1.5699	1.0323	1.0031	0.8022	0.6957	0.9712	0.4448	0.7314	0.9969	0.3911	0.7817
2530	CE22:5n3 (Docosapentaenoic acid)	Complex Lipids	Mole % Cholesterol Ester	43908	GC-FID	100004739								0.003	1.4217	1.3108	0.3758	2.0901	3.6224	2.0505	8.0122	0.7912	12.7374	0.5146	0.9777	1.4816	0.8851	2.0452	0.5892	0.4742	0.906	1.0223	0.9328
2525	CE22:5n6 (Osbond acid)	Complex Lipids	Mole % Cholesterol Ester	43903	GC-FID	100004734								0.8742	0.5072	0.1493	1.0888	8.4324	3.0867	0.4886	0.2744	0.6653	4.2193	1.3803	0.9112	0.0359	4.2737	5.9474	0.2071	3.2665	0.5182	1.8207	2.771
2531	CE22:6n3 (Docosahexaenoic acid)	Complex Lipids	Mole % Cholesterol Ester	43909	GC-FID	100004740								1.6428	1.4471	2.152	1.1888	1.7796	1.107	1.4347	1.3123	0.5132	1.3813	0.5636	0.7364	0.5372	0.955	0.9936	0.6561	0.6615	1.0064	0.7255	0.477
2509	CE24:0 (Lignoceric acid)	Complex Lipids	Mole % Cholesterol Ester	43887	GC-FID	100004718								4.0693	10.9524	1.3119	0.3106	1.5547	7.2545	0.3106	1.4665	5.5996	0.7985	0.4142	0.792	0.4305	0.6967	0.3106	0.3886	0.5811	1.5196	0.3106	1
2517	CE24:1n9 (Nervonic acid)	Complex Lipids	Mole % Cholesterol Ester	43895	GC-FID	100004726								5.5648	0.8279	3.3294	0.3602	0.3102	1.2501	2.5691	1.0093	0.5021	1.213	0.3102	0.7618	0.8751	0.8841	0.3102	0.3102	0.3102	0.9907	1.0265	1.1321
1978	chenodeoxycholate	Lipid	Primary Bile Acid Metabolism	1563	LC/MS Neg	1123	5264	391.285	474-24-9;474-25-9	10133		C02528	HMDB00518	2.6597	1.8087	1.766	1.0553	2.1301	1.7265	2.4592	2.196	2.5594	2.4492	0.6306	0.4995	0.3898	0.3349	0.6866	0.9447	0.2426	0.7074	0.7508	0.4115
1975	cholate	Lipid	Primary Bile Acid Metabolism	22842	LC/MS Neg	136	5165	407.28	81-25-4	221493		C00695	HMDB00619	1.5786	0.8503	0.5565	1.0009	1.0528	0.6852	1.3262	1.1973	1.2891	0.7906	0.8421	0.8289	0.7097	0.9991	0.7421	1.3481	0.4928	1.0243	1.9385	1.395
1810	cholesterol	Lipid	Sterol	63	LC/MS Pos Late	266	2707	369.352	57-88-5	11025495	4937803	C00187	HMDB00067	0.8859	0.8166	0.9753	0.8255	1.0821	0.9017	0.9891	1.1091	1.0126	0.9694	1.013	0.9377	1.0429	0.9562	0.9094	1.1441	1.0983	1.0109	1.1304	1.2758
1456	choline	Lipid	Phospholipid Metabolism	15506	LC/MS Pos Early	1256	1961	104.107	67-48-1	305	149278	C00114	HMDB00097	1.0249	0.7298	0.6568	0.5943	0.9876	1.0491	0.9797	1.1078	0.6465	0.9726	1.0025	1.209	1.0693	1.0945	1.0666	1.3071	0.985	1.01	0.9975	0.9225
1457	choline phosphate	Lipid	Phospholipid Metabolism	34396	LC/MS Pos Early	267	700	184.073	72556-74-2	1014	119298	C00588	HMDB01565	0.6411	0.5308	0.6264	0.5986	0.5991	0.718	0.4506	0.8315	0.3923	0.8553	1.8582	1.6393	1.3882	1.6242	1.4406	1.4687	1.3832	1.3132	1.1447	1.3436
3069	cinnamoylglycine	Xenobiotics	Food Component/Plant	38637	LC/MS Neg	100002253	3127	204.067	16534-24-0	709625	618829		HMDB11621	2.1604	3.3029	2.3585	1.6289	1.3765	3.37	3.1022	1.8048	1.1541	1.6863	0.6471	0.5919	0.5685	0.1136	0.8459	0.4853	0.212	0.5666	0.8065	0.7893
1005	citrate	Energy	TCA Cycle	1564	LC/MS Neg	1124	582	191.02	77-92-9	311	305	C00158	HMDB00094	0.9468	0.878	1.1004	1.0011	1.37	0.1858	0.9522	0.3279	0.9042	0.5839	1.2012	0.9766	1.2215	0.715	0.9989	1.0602	1.0852	1.2737	1.4456	1.5227
351	citrulline	Amino Acid	Urea cycle; Arginine and Proline Metabolism	2132	LC/MS Pos Early	391	1520	176.103	372-75-8	9750	810	C00327	HMDB00904	1.0978	0.912	0.8933	0.775	0.992	0.5718	0.6867	0.7734	0.5743	0.7929	1.4612	0.9301	1.008	1.133	1.1104	1.4	1.0497	1.1755	1.2347	1.0662
2459	CL14:0 (Myristic acid)	Complex Lipids	Mole % Cardiolipin	43851	GC-FID	100004682								1.0554	1.022	1.0361	0.9391	1.0003	0.8562	1.5375	0.8595	1.1522	0.9997	0.8706	1.5479	1.1585	0.9869	0.9171	0.9552	0.9033	0.9078	1.0007	1.3275
2466	CL14:1n5 (Myristoleic acid)	Complex Lipids	Mole % Cardiolipin	43858	GC-FID	100004689								1.6885	0.7818	0.7381	1	0.1338	2.1276	2.1599	0.9053	0.8132	0.2654	0.3326	1.2404	1.752	1.258	0.1338	0.9229	0.328	1.222	1.566	2.1473
2460	CL15:0 (Pentadecanoic acid)	Complex Lipids	Mole % Cardiolipin	43852	GC-FID	100004683								1.1825	1.0161	0.9584	0.7073	0.8336	0.9303	1.5126	0.8671	0.9839	1.1658	0.7783	1.5234	1.3225	1.3212	0.8739	0.8184	1.0486	0.8665	1.0567	1.4145
2461	CL16:0 (Palmitic acid)	Complex Lipids	Mole % Cardiolipin	43853	GC-FID	100004684								1.1507	1.1006	1.0151	0.9237	1.1189	0.9674	1.3492	0.9831	1.0406	1.1201	0.9758	1.3391	0.9849	0.8857	0.9598	0.9553	0.923	1.0835	0.9548	1.0953
2467	CL16:1n7 (Palmitoleic acid)	Complex Lipids	Mole % Cardiolipin	43859	GC-FID	100004690								1.3226	1.5261	1.8506	1.4101	1.3691	1.4733	1.1277	1.5356	1.4318	1.083	0.917	0.7528	0.7246	0.716	0.9161	0.7555	0.8561	0.7506	0.746	0.6521
2462	CL18:0 (Stearic acid)	Complex Lipids	Mole % Cardiolipin	43854	GC-FID	100004685								0.9854	0.9047	0.8223	0.8334	1.4944	0.9502	1.1286	0.8366	0.8425	1.5623	0.992	1.2285	1.079	0.9243	1.008	0.9125	1.069	1.0988	1.1542	1.1799
2468	CL18:1n7 (Vaccenic acid)	Complex Lipids	Mole % Cardiolipin	43860	GC-FID	100004691								0.9355	0.968	0.9087	0.8258	0.9139	0.9404	0.939	0.9947	0.9838	0.8166	1.0581	1.0053	1.1467	1.0952	1.0663	1.1526	1.1902	1.1306	1.0723	1.0966
2469	CL18:1n9 (Oleic acid)	Complex Lipids	Mole % Cardiolipin	43861	GC-FID	100004692								0.666	0.7108	0.7333	0.6095	0.5405	0.6893	0.7339	0.6302	0.7382	0.5526	1.3772	1.6166	1.6236	1.7226	1.2618	1.5154	1.5093	1.6261	1.4711	1.574
2474	CL18:2n6 (Linoleic acid)	Complex Lipids	Mole % Cardiolipin	43866	GC-FID	100004697								1.1527	1.1467	1.1927	1.2915	1.1718	1.1951	1.0503	1.2271	1.1578	1.1705	0.9262	0.6424	0.8065	0.8281	0.9497	0.8771	0.8386	0.7577	0.8739	0.7586
2482	CL18:3n3 (a-Linolenic acid)	Complex Lipids	Mole % Cardiolipin	43874	GC-FID	100004705								1.1621	1.2926	1.4246	1.7089	1.1043	1.2777	1.1245	1.4782	1.3977	1.1352	0.5522	0.7894	0.7327	0.7995	0.7235	0.671	0.8957	0.7062	0.6613	0.8118
2475	CL18:3n6 (g-Linolenic acid)	Complex Lipids	Mole % Cardiolipin	43867	GC-FID	100004698								1.4853	1.3503	0.9727	1.1508	1.295	1.2405	1.3677	1.2405	1.4581	1.3931	0.9243	0.925	0.6937	0.6813	0.6628	0.6529	1.0273	0.8842	0.8603	0.8417
2483	CL18:4n3 (Stearidonic acid)	Complex Lipids	Mole % Cardiolipin	43875	GC-FID	100004706								0.9758	0.9758	0.9758	0.9758	0.9758	0.9758	0.9758	0.9758	0.9758	0.9758	0.9758	0.9758	0.9758	0.9758	0.9758	0.9758	1.0242	0.9758	0.9758	0.9758
2463	CL20:0 (Arachidic acid)	Complex Lipids	Mole % Cardiolipin	43855	GC-FID	100004686								1.0124	1.0646	0.9693	0.8966	1.4314	4.1461	1.1503	0.8876	0.6833	1.3317	0.9876	1.0824	1.1961	0.6265	0.7587	0.7852	0.9329	0.776	2.0924	1.0872
2470	CL20:1n9 (Eicosaenoic acid)	Complex Lipids	Mole % Cardiolipin	43862	GC-FID	100004693								0.7441	0.6662	0.6215	0.6253	0.6013	0.6703	0.8028	0.6917	0.5696	0.6618	1.2858	1.4428	1.3795	1.3555	1.1972	1.5019	1.3325	1.263	1.4151	1.4043
2476	CL20:2n6 (Eicosadienoic acid)	Complex Lipids	Mole % Cardiolipin	43868	GC-FID	100004699								1.2519	0.979	0.8265	1.0259	1.1205	0.8514	1.1869	1.2085	0.8822	1.3063	0.8678	0.7942	1.0457	0.8902	0.9711	1.0549	1.021	0.9385	1.0461	0.979
2477	CL20:3n6 (Di-homo-g-linoleic acid)	Complex Lipids	Mole % Cardiolipin	43869	GC-FID	100004700								0.6017	0.7225	0.8345	0.6904	0.5807	0.7997	0.6469	0.6805	0.796	0.4623	1.3771	1.2718	1.4398	1.6446	1.2511	1.3399	1.5201	1.2965	1.3594	1.1655
2471	CL20:3n9 (Mead acid)	Complex Lipids	Mole % Cardiolipin	43863	GC-FID	100004694								0.3785	0.5498	0.6422	0.3528	0.3147	0.5154	0.4213	0.3856	0.8379	0.2688	1.1939	1.7525	1.1621	1.5229	1.1847	1.1735	1.4355	1.3636	1.2523	1.4011
2484	CL20:4n3 (Eicosatetranoic acid)	Complex Lipids	Mole % Cardiolipin	43876	GC-FID	100004707								0.9561	0.9237	1.1027	0.9583	0.7654	1.1079	0.9734	0.8516	0.8307	0.5524	0.6372	1.1915	1.3128	1.2178	1.118	1.0175	2.0366	1.1727	0.9825	1.4299
2478	CL20:4n6 (Arachidonic acid)	Complex Lipids	Mole % Cardiolipin	43870	GC-FID	100004701								1.0221	0.9522	0.8865	0.9072	1.0112	0.9233	1.0382	0.9341	0.955	1.1291	1.146	1.1808	0.9888	0.9454	1.1691	0.9378	0.9852	1.0932	1.0966	1.0987
2485	CL20:5n3 (Eicosapentaenoic acid)	Complex Lipids	Mole % Cardiolipin	43877	GC-FID	100004708								1.1422	1.0163	1.0531	1.1761	1.0226	0.899	0.9801	0.8922	0.628	0.9033	0.9124	1.1593	0.9837	0.9278	1.2506	0.8751	1.0248	1.0532	0.9151	1.1562
2464	CL22:0 (Behenic acid)	Complex Lipids	Mole % Cardiolipin	43856	GC-FID	100004687								1.4095	0.8528	1.1186	0.7411	0.6754	1.9924	1.5141	0.9548	1.0531	1.0994	0.8497	0.9902	1.1465	0.6232	1.0098	0.7569	1.2031	0.9294	0.9712	1.1398
2472	CL22:1n9 (Erucic acid)	Complex Lipids	Mole % Cardiolipin	43864	GC-FID	100004695								1.2187	0.9945	0.8568	0.8588	0.117	0.6473	1.5512	0.831	1.0178	0.2869	0.2768	1.7918	1.5261	1.0353	0.2415	1.0055	0.3922	1.1717	1.0624	1.3422
2479	CL22:2n6 (Docosadienoic acid)	Complex Lipids	Mole % Cardiolipin	43871	GC-FID	100004702								0.6895	0.6676	0.5382	0.9187	0.5382	0.8881	1.1494	0.5414	0.7448	0.9134	1.433	2.0362	1.8796	0.5382	1.2084	1.0284	4.0549	1.0121	0.9879	1.2567
2480	CL22:4n6 (Adrenic acid)	Complex Lipids	Mole % Cardiolipin	43872	GC-FID	100004703								0.6443	0.7169	0.5879	0.4803	0.5699	4.0914	0.8597	0.6916	0.8145	0.6365	1.5334	1.5729	0.9719	1.1729	1.0281	1.3212	3.423	1.5563	1.4322	1.464
2486	CL22:5n3 (Docosapentaenoic acid)	Complex Lipids	Mole % Cardiolipin	43878	GC-FID	100004709								0.9888	1.0616	0.9362	1.0112	1.0245	0.9111	0.5944	0.933	0.6287	1.0145	0.9549	0.7566	1.0708	1.2446	1.1646	0.9605	2.9516	1.3287	0.7005	1.2413
2481	CL22:5n6 (Osbond acid)	Complex Lipids	Mole % Cardiolipin	43873	GC-FID	100004704								0.8496	1.0812	0.8315	0.6697	0.5756	0.7921	1.0058	0.914	2.1379	0.8206	1.2477	1.592	0.8935	1.3512	0.9942	1.3831	0.7513	1.294	1.1098	1.4449
2487	CL22:6n3 (Docosahexaenoic acid)	Complex Lipids	Mole % Cardiolipin	43879	GC-FID	100004710								1.0109	1.0227	0.8499	0.9891	0.9412	0.8551	1.0683	0.9639	1.0284	1.0163	0.8805	1.2432	0.9309	0.9481	1.0155	1.045	0.8667	1.0488	0.8938	1.1092
2465	CL24:0 (Lignoceric acid)	Complex Lipids	Mole % Cardiolipin	43857	GC-FID	100004688								0.9133	0.9942	0.5379	1.0058	0.8479	2.5587	1.0464	0.817	0.7266	0.5379	0.5379	1.9128	1.8332	0.5379	0.6604	0.5379	2.5566	1.3775	1.5582	0.6999
2473	CL24:1n9 (Nervonic acid)	Complex Lipids	Mole % Cardiolipin	43865	GC-FID	100004696								1	0.6366	0.7121	1.4005	0.9268	1.5663	0.7986	0.766	0.8979	1.4055	0.7495	2.1385	0.9492	1.5901	1.3596	0.9756	3.3404	1.2817	0.6366	1.1636
2750	coenzyme A	Cofactors and Vitamins	Pantothenate and CoA Metabolism	46322	LC/MS Neg	270	1448	382.55	85-61-0;18439-24-2	317	311	C00010	HMDB01423	0.5809	0.7546	1.5221	0.6405	0.7541	0.935	0.6707	0.6577	0.97	0.3674	1.2183	1.0202	1.1695	1.6633	1.778	1.1911	0.9798	1.8769	1.5042	1.6459
1893	corticosterone	Lipid	Steroid	5983	LC/MS Neg	272	5040	345.207	50-22-6	5753	5550	C02140	HMDB01547	0.301	0.5381	1.012	1.3641	0.988	0.64	1.1981	2.4579	2.7694	0.301	0.4257	0.301	0.7905	0.7296	1.533	0.9542	0.301	0.301	1.5476	2.2878
375	creatine	Amino Acid	Creatine Metabolism	27718	LC/MS Pos Early	1221	1947	132.077	57-00-1	586	566	C00300	HMDB00064	0.8588	0.9161	1.1233	1.0131	1.1341	0.757	0.9869	0.8831	1.1621	1.0756	1.1092	0.908	0.9314	0.857	1.1502	1.0673	0.9531	0.9791	1.1404	1.2347
376	creatinine	Amino Acid	Creatine Metabolism	513	LC/MS Pos Early	275	2055	114.066	60-27-5	588	568	C00791	HMDB00562	0.8889	0.9598	0.9969	0.901	1.044	1.0702	0.9763	1.1357	0.9797	1.1241	1.0674	0.8319	0.8822	0.7467	1.0462	1.0679	0.7742	1.0031	1.1708	1.1144
521	cyclo(leu-pro)	Peptide	Dipeptide	37104	LC/MS Pos Early	100001925	2591	211.144	2873-36-1	7074739	5428292			0.9682	1.0318	1.1737	0.3978	0.8627	0.9286	1.1584	0.6151	0.3978	1.4379	1.1141	0.3978	0.3978	0.3978	0.5807	1.3135	0.3978	0.3978	0.3978	0.3978
323	cystathionine	Amino Acid	Methionine, Cysteine, SAM and Taurine Metabolism	15705	LC/MS Pos Early	310	2270	223.075	535-34-2	439258	811	C02291	HMDB00099	1.704	1.9832	2.5152	1.6509	0.8145	0.7306	1.0958	0.9315	1.0458	1.4165	1.521	0.4246	0.9493	0.6244	1.1434	1.2532	0.5681	0.9542	0.7963	0.742
328	cysteine	Amino Acid	Methionine, Cysteine, SAM and Taurine Metabolism	1868	LC/MS Pos Early	800	1488	122.027	52-90-4;56-89-3	5862	5653	C00097	HMDB00574	0.936	0.8411	0.7663	0.7418	0.7988	0.7376	0.8369	0.9754	0.8351	0.5396	1.4448	1.4592	2.5118	1.3224	1.4379	1.2588	1.399	1.2205	2.4841	1.0246
336	cysteine sulfinic acid	Amino Acid	Methionine, Cysteine, SAM and Taurine Metabolism	37443	LC/MS Pos Early	100002113	597	154.017	207121-48-0	109	107	C00606	HMDB00996	1.891	0.743	0.743	1.0178	0.743	0.8193	0.743	0.7879	1	1.315	0.743	0.743	0.743	1.4066	0.743	0.743	0.8615	0.743	0.743	0.743
403	cysteine-glutathione disulfide	Amino Acid	Glutathione Metabolism	35159	LC/MS Neg	100001437	647	425.081	13081-14-6	4247235	3455404		HMDB00656	1.2958	1.5477	1.2062	1.8665	1.0544	1.0424	1.2238	0.8271	2.4363	0.651	0.9576	0.8092	1.3128	0.4681	0.8974	0.7199	0.8702	0.6645	1.9526	0.9369
406	cysteinylglycine	Amino Acid	Glutathione Metabolism	35637	LC/MS Pos Early	278	2132	179.048	19246-18-5	439498	58762	C01419	HMDB00078	0.3694	0.628	0.8915	0.7099	0.3962	0.5303	0.6054	0.4114	0.2043	0.2394	1.7343	1.3677	1.4568	1.3492	1.4804	1.1085	1.1819	1.4608	1.1515	1.1589
2694	cytidine	Nucleotide	Pyrimidine Metabolism, Cytidine containing	514	LC/MS Pos Early	827	2124	244.093	65-46-3	6175	5940	C00475	HMDB00089	1.7689	0.8838	0.7487	0.5992	1.4091	1.4336	1.4882	1.8848	1.0642	1.538	0.8888	0.9958	0.6739	0.7113	1.0051	1.2874	0.7581	1.0042	0.9384	0.965
2692	cytidine 3'-monophosphate (3'-CMP)	Nucleotide	Pyrimidine Metabolism, Cytidine containing	2959	LC/MS Pos Early	105	920	324.059	84-52-6	66535	225079	C05822		0.5946	1.1802	1.4418	1.5267	1.0597	0.4487	0.7833	0.9851	1.6907	0.5988	0.7451	0.8162	3.1788	0.8312	0.7847	0.9646	1.0667	1.0149	5.7062	1.7677
1458	cytidine 5'-diphosphocholine	Lipid	Phospholipid Metabolism	34418	LC/MS Pos Early	1220	725	489.115	33818-15-4	13804	21531769	C00307	HMDB01413	0.7396	0.836	0.8169	0.7212	0.9954	1.103	1.1517	0.9544	0.6132	0.9648	0.955	1.0046	0.984	1.2947	1.0727	1.1708	1.4238	1.5262	1.6351	1.3868
2691	cytidine 5'-monophosphate (5'-CMP)	Nucleotide	Pyrimidine Metabolism, Cytidine containing	2372	LC/MS Pos Early	282	835	324.059	63-37-6	6131	5414497	C00055	HMDB00095	0.9503	0.8922	1.0509	1.0005	1.2549	1.0723	1.2058	1.0759	0.983	0.9476	1.0857	0.9216	0.8003	0.9407	1.0498	1.065	0.798	1.111	0.8149	0.9995
1464	cytidine-5'-diphosphoethanolamine	Lipid	Phospholipid Metabolism	34410	LC/MS Polar	100001407	4210	445.053	72842-05-8	123727	287	C00570	HMDB01564	0.8763	0.7642	0.9386	0.6724	1.0956	0.9893	1.0815	1.0322	0.9201	1.3055	0.9166	1.0127	0.9024	0.8106	1.1342	1.4432	1.0107	1.1343	0.8614	1.1463
2695	cytosine	Nucleotide	Pyrimidine Metabolism, Cytidine containing	573	LC/MS Pos Early	881	2060	112.051	71-30-7	597	577	C00380	HMDB00630	0.9784	0.833	0.8797	1.2396	0.8564	1.1957	1.0925	1.0607	0.6816	0.8997	1.2691	1.02	0.6966	0.98	0.9252	0.5956	1.1226	1.1264	1.3002	1.036
2755	dehydroascorbate	Cofactors and Vitamins	Ascorbate and Aldarate Metabolism	34302	LC/MS Neg	301	739.6	173.009	490-83-5	835	812	C05422	HMDB01264	1.1195	1.0304	1.2214	0.9317	1.3177	1.05	0.9932	1.2105	1.4423	1.3324	0.7191	0.6935	0.7155	0.902	0.784	0.8888	1.0068	0.7292	0.8237	1.3647
1280	deoxycarnitine	Lipid	Carnitine Metabolism	36747	LC/MS Pos Early	100001662	2052	146.118	6249-56-5	134	705	C01181	HMDB01161	0.8943	1.1771	1.4085	1.3801	1.0188	1.0588	1.1214	1.1962	2.054	1.1742	0.8529	0.5978	0.6259	0.5826	0.8859	0.9812	0.5805	0.5765	0.7464	1.1121
1992	deoxycholate	Lipid	Secondary Bile Acid Metabolism	1114	LC/MS Neg	302	5294	391.285	83-44-3	222528	389318	C04483	HMDB00626	3.0717	3.1363	1.0021	2.3102	2.1962	1.6341	2.2859	3.3505	2.106	1.4452	0.5473	0.9979	0.5944	0.5216	0.8602	0.6761	0.664	0.4228	0.8157	0.3047
2077	DG14:0 (Myristic acid)	Complex Lipids	Mole % Diacylglycerol	43914	GC-FID	100004745								1.1669	1.2653	1.5038	1.1057	1.0293	1.2202	1.2618	1.1925	1.1172	1.0842	0.9656	0.9697	0.9707	0.7332	0.93	0.7941	0.7906	0.6848	0.7462	0.9624
2084	DG14:1n5 (Myristoleic acid)	Complex Lipids	Mole % Diacylglycerol	43921	GC-FID	100004752								1.5294	1.5612	1.9838	1.2808	1.4384	1.8201	1.7296	1.6342	1.4372	1.0614	0.9386	0.7419	0.7968	0.5703	0.9083	0.4708	0.5183	0.5699	0.526	0.8568
2078	DG15:0 (Pentadecanoic acid)	Complex Lipids	Mole % Diacylglycerol	43915	GC-FID	100004746								1.1412	1.0005	1.2265	1.1998	0.9995	1.1173	1.3497	1.0532	1.0651	1.3139	0.7323	0.9799	1.0793	0.5458	0.7863	0.7568	0.6321	0.5585	0.7139	0.9796
2079	DG16:0 (Palmitic acid)	Complex Lipids	Mole % Diacylglycerol	43916	GC-FID	100004747								1.1222	1.1458	1.2168	1.0235	1.1292	1.0828	1.1423	1.0832	1.065	1.1408	0.9297	0.9383	0.941	0.832	0.9321	0.7675	0.9059	0.839	0.9312	0.9765
2085	DG16:1n7 (Palmitoleic acid)	Complex Lipids	Mole % Diacylglycerol	43922	GC-FID	100004753								1.7244	1.911	2.1286	1.4499	1.6116	1.8533	1.5175	1.7143	1.587	1.2344	0.7656	0.5442	0.5607	0.513	0.7305	0.4574	0.5197	0.5164	0.4941	0.5241
2080	DG18:0 (Stearic acid)	Complex Lipids	Mole % Diacylglycerol	43917	GC-FID	100004748								1.1238	0.9318	0.9016	0.9183	0.9085	0.9533	1.1644	0.6788	0.9196	1.2504	0.9091	1.2736	1.2372	0.9393	1.1	0.9937	1.0063	1.0875	1.1731	1.6336
2086	DG18:1n7 (Vaccenic acid)	Complex Lipids	Mole % Diacylglycerol	43923	GC-FID	100004754								1.0168	1.2443	1.3557	1.0192	0.807	1.1445	0.8474	0.8593	1.0298	0.824	1.2165	1.017	0.9813	1.0444	1.1325	0.9832	0.9283	0.9044	0.854	0.8852
2087	DG18:1n9 (Oleic acid)	Complex Lipids	Mole % Diacylglycerol	43924	GC-FID	100004755								0.7919	0.8048	0.7942	0.7601	0.7528	0.8545	0.7862	0.7504	0.7536	0.7225	1.2263	1.2021	1.2404	1.3857	1.1574	1.3451	1.3454	1.3208	1.2779	1.1455
2092	DG18:2n6 (Linoleic acid)	Complex Lipids	Mole % Diacylglycerol	43929	GC-FID	100004760								1.3952	1.2502	1.039	1.8336	1.628	1.2753	1.3874	1.8319	1.6788	1.683	0.6895	0.8096	0.7477	0.6563	0.9145	0.961	0.563	0.831	0.7223	0.7858
2100	DG18:3n3 (a-Linolenic acid)	Complex Lipids	Mole % Diacylglycerol	43937	GC-FID	100004768								1.8153	1.5502	1.5676	3.0144	2.0757	1.8036	1.4192	3.952	2.5657	1.6426	0.4777	0.555	0.4774	0.4729	0.5757	0.5676	0.3912	0.5084	0.4465	0.5808
2093	DG18:3n6 (g-Linolenic acid)	Complex Lipids	Mole % Diacylglycerol	43930	GC-FID	100004761								1.8284	1.4261	1.0546	2.0191	1.9525	1.4721	1.911	1.9662	2.1662	2.5478	0.5948	0.6919	0.4503	0.4319	0.8411	0.9454	0.5087	0.6328	0.5939	0.7518
2101	DG18:4n3 (Stearidonic acid)	Complex Lipids	Mole % Diacylglycerol	43938	GC-FID	100004769								1.1456	1.0867	1.0443	1.3179	0.6467	0.9557	0.5116	1.2875	1.2295	0.8916	1.3249	0.5116	0.5116	0.6015	1.0902	0.7447	0.5116	0.576	0.5233	0.5116
2081	DG20:0 (Arachidic acid)	Complex Lipids	Mole % Diacylglycerol	43918	GC-FID	100004749								1.3792	1.164	1.0343	0.7897	1.0148	1.1621	1.3012	0.7458	0.6867	1.5123	1.1732	1.019	0.9648	0.7686	0.9852	0.7645	0.5592	0.7909	0.7911	1.2301
2088	DG20:1n9 (Eicosaenoic acid)	Complex Lipids	Mole % Diacylglycerol	43925	GC-FID	100004756								0.7807	0.789	0.7979	0.75	0.6129	0.7125	0.7799	0.5954	0.6765	0.7517	1.575	1.3977	1.3081	1.787	1.2021	1.4472	1.6812	1.4435	1.3197	1.2614
2094	DG20:2n6 (Eicosadienoic acid)	Complex Lipids	Mole % Diacylglycerol	43931	GC-FID	100004762								1.0363	1.2095	0.8024	1.1216	1.2768	0.9943	1.0451	1.5326	1.2872	1.2588	0.9693	0.9049	0.8738	0.7829	1.0743	0.8895	0.6199	0.9923	0.7667	1.0057
2095	DG20:3n6 (Di-homo-g-linoleic acid)	Complex Lipids	Mole % Diacylglycerol	43932	GC-FID	100004763								0.9524	0.9952	0.8791	1.2096	1.1205	0.9304	0.9895	1.0061	1.1481	1.0048	1.0455	1.0487	0.9381	0.7812	1.113	1.0834	0.7671	1.0852	0.9311	0.9336
2089	DG20:3n9 (Mead acid)	Complex Lipids	Mole % Diacylglycerol	43926	GC-FID	100004757								0.7147	1.0773	0.8909	0.9598	1.0049	0.8848	0.9951	1.7872	1.2752	0.8535	1.5515	1.1938	0.9584	1.1784	1.2305	0.9379	1.4193	1.0879	0.8226	0.8749
2102	DG20:4n3 (Eicosatetranoic acid)	Complex Lipids	Mole % Diacylglycerol	43939	GC-FID	100004770								0.989	0.3686	0.5149	0.7798	1.011	1.0794	1.0213	1.3208	0.6662	0.3686	1.5069	0.3686	0.3686	0.4193	1.1109	0.3703	1.0645	0.3686	1.2208	0.8026
2096	DG20:4n6 (Arachidonic acid)	Complex Lipids	Mole % Diacylglycerol	43933	GC-FID	100004764								0.9874	0.9897	1.0043	1.3915	1.4218	0.9575	1.0799	1.3338	1.4399	1.4146	1.0199	0.9662	0.882	0.733	1.151	0.9957	0.869	1.0416	0.8767	0.884
2103	DG20:5n3 (Eicosapentaenoic acid)	Complex Lipids	Mole % Diacylglycerol	43940	GC-FID	100004771								1.3489	0.7256	0.9826	1.1252	0.7556	1.1762	1.385	1.6663	0.8253	1.5445	1.8094	1.0174	1.4851	0.5134	0.6095	0.5979	0.8637	0.2917	1.0784	0.9696
2082	DG22:0 (Behenic acid)	Complex Lipids	Mole % Diacylglycerol	43919	GC-FID	100004750								1.5574	0.9967	0.7996	0.2315	1.7158	1.0872	1.55	0.5938	0.8376	1.4972	0.898	1.221	1.0961	0.8644	1.0033	0.7911	0.9352	0.8596	1.2957	1.8412
2090	DG22:1n9 (Erucic acid)	Complex Lipids	Mole % Diacylglycerol	43927	GC-FID	100004758								1.2472	1.0229	1.0332	0.8336	1.704	0.9771	1.0505	0.8595	0.4989	1.977	2.8316	0.86	0.4142	1.037	2.1546	0.7562	1.1048	0.9155	0.9504	0.5685
2098	DG22:4n6 (Adrenic acid)	Complex Lipids	Mole % Diacylglycerol	43935	GC-FID	100004766								0.9938	0.8325	0.6926	1.3599	1.5342	1.1174	1.0961	1.4464	0.9527	1.474	1.0719	0.7971	0.9932	0.9446	1.0062	1.0679	0.7521	0.8964	0.734	1.089
2104	DG22:5n3 (Docosapentaenoic acid)	Complex Lipids	Mole % Diacylglycerol	43941	GC-FID	100004772								0.9919	1.083	0.9814	1.4692	1.3032	1.1127	1.7688	1.2597	1.1032	1.2447	0.6168	0.8191	0.6209	0.5123	1.0081	0.5022	0.7335	0.6953	0.6721	1.0654
2099	DG22:5n6 (Osbond acid)	Complex Lipids	Mole % Diacylglycerol	43936	GC-FID	100004767								1.1668	0.9536	0.9675	1.0325	1.1267	1.1533	1.5422	0.8293	1.7295	1.5456	1.1179	0.8608	0.7839	0.802	1.5022	0.6612	1.044	0.4844	0.3354	0.8474
2105	DG22:6n3 (Docosahexaenoic acid)	Complex Lipids	Mole % Diacylglycerol	43942	GC-FID	100004773								1.22	1.3273	1.0223	1.7995	1.6583	1.1861	1.4295	1.3885	1.8587	1.5184	0.9103	0.9281	0.7606	0.8385	0.923	0.6895	0.9777	0.747	0.8951	0.9161
2083	DG24:0 (Lignoceric acid)	Complex Lipids	Mole % Diacylglycerol	43920	GC-FID	100004751								1.8528	1	0.2946	0.2946	0.2946	0.737	0.2946	0.2946	1.1327	0.5361	0.2946	0.684	0.2946	0.2946	0.2946	0.2946	0.2946	0.2946	4.9691	1.9455
2091	DG24:1n9 (Nervonic acid)	Complex Lipids	Mole % Diacylglycerol	43928	GC-FID	100004759								0.1849	0.2257	0.3545	0.1849	0.1849	0.1849	3.2311	0.2369	0.3167	0.1849	1.4076	1.5523	1.1689	0.8311	1.1912	1.5034	0.1849	2.2632	0.5892	0.1849
2782	dihydrobiopterin	Cofactors and Vitamins	Tetrahydrobiopterin Metabolism	35129	LC/MS Pos Early	100001506	1930	240.109	6779-87-9	1879	1808	C00268	HMDB00038	0.8749	1.302	1.4351	1.2552	1.4682	1.1045	1.3982	1.1621	1.3989	0.8668	1.1042	0.8066	1.0283	0.9134	0.9584	0.8853	0.9624	0.8444	0.8689	0.9717
830	dihydroxyacetone phosphate (DHAP)	Carbohydrate	Glycolysis, Gluconeogenesis, and Pyruvate Metabolism	15522	LC/MS Neg	309	603	168.991	102783-56-2	668	3833110	C00111	HMDB01473	2.3392	1.0921	0.9072	0.6832	1.2543	1.4637	1.7711	3.0261	1.5506	1.5874	0.6884	0.8598	0.7786	0.9079	0.7709	1.3515	1.1703	0.8946	0.5916	0.3851
358	dimethylarginine (SDMA + ADMA)	Amino Acid	Urea cycle; Arginine and Proline Metabolism	36808	LC/MS Pos Early	100001810	2850	203.15	102783-24-4	123831	110375	C03626	HMDB01539	1.2339	0.8014	0.7284	0.4479	1.1849	1.0244	1.1092	1.543	0.9859	0.875	1.0041	1.0826	0.9271	0.9746	1.1077	1.2457	0.9163	1.0122	0.8428	0.9959
5	dimethylglycine	Amino Acid	Glycine, Serine and Threonine Metabolism	5086	LC/MS Pos Early	806	1104	104.071	1118-68-9	673	653	C01026	HMDB00092	1.2409	1.4544	1.6088	1.5282	1.0299	1.2713	1.2899	0.9523	1.8765	1.1728	1.0759	0.6352	0.879	0.6876	0.9107	0.9701	0.6146	0.737	0.7724	0.9427
3094	equol sulfate	Xenobiotics	Food Component/Plant	40478	LC/MS Neg	100003429	3630	321.044			23936050			1.8497	1.9017	2.59	1.738	1.9878	2.0631	4.0744	1.0713	1.446	1.0497	0.8181	0.5707	0.3184	0.2831	0.8595	0.4085	0.1048	0.3409	0.4769	0.9503
3095	ergothioneine	Xenobiotics	Food Component/Plant	37459	LC/MS Pos Early	100002154	850	230.096	58511-63-0	3032311	2297320	C05570	HMDB03045	1.0038	1.0763	1.2467	1.161	1.1803	1.1188	1.2032	1.1875	1.1449	0.8599	0.9143	0.8655	0.9045	0.9983	0.9103	0.9667	0.8167	1.0017	0.8115	0.9474
3097	erythritol	Xenobiotics	Food Component/Plant	20699	LC/MS Polar	100000846	1491	167.056	149-32-6	222285	13835932	C00503	HMDB02994	0.8311	1.1685	1.2814	0.8416	0.5799	1.0921	0.999	1.001	0.8709	1.0287	0.5799	0.9889	1.0771	1.0836	0.5799	0.5799	0.5799	0.9469	0.5799	0.5799
998	erythronate*	Carbohydrate	Aminosugar Metabolism	42420	LC/MS Polar	100001320	2186	135.03	88759-55-1	2781043	2061231		HMDB00613	0.9571	0.9507	0.8965	0.9149	1.1373	1.0078	0.9482	0.9196	0.986	0.8644	1.0828	1.0683	0.9922	1.1618	1.0895	1.2744	1.1814	1.1094	0.7684	1.0857
294	ethylmalonate	Amino Acid	Leucine, Isoleucine and Valine Metabolism	15765	LC/MS Polar	2054	2785	131.035	601-75-2	11756	11263		HMDB00622	0.7796	0.7337	1.0605	0.9725	0.9602	1.7858	1.2203	0.9758	0.9587	1.0328	1.8878	0.9324	1.0242	0.9135	1.4652	0.8521	1.1077	1.1947	1.0986	0.8671
1101	FA14:0 (Myristic acid)	Lipid	Mole % Free Fatty Acid	43951	GC-FID	100004782								0.9662	1.0512	1.2255	0.9795	1.108	1.0265	1.606	0.9928	0.9292	1.2116	0.9795	1.0642	1.0072	0.7338	1.1223	0.7406	1.6303	0.7186	0.8022	0.8762
1108	FA14:1n5 (Myristoleic acid)	Lipid	Mole % Free Fatty Acid	43958	GC-FID	100004789								1.0095	1.1398	1.944	1.389	1.1766	1.4386	1.6337	0.9905	1.3167	0.3444	0.3444	0.6915	0.7755	0.3444	0.9377	0.6165	0.3444	0.3902	0.3444	0.5083
1102	FA15:0 (Pentadecanoic acid)	Lipid	Mole % Free Fatty Acid	43952	GC-FID	100004783								1.0806	0.9015	1.1765	1.0893	1.405	0.9716	1.2474	0.9439	0.9262	1.6171	1.0284	0.916	1.0718	0.7614	1.1276	0.7309	1.6854	0.743	0.967	0.937
1103	FA16:0 (Palmitic acid)	Lipid	Mole % Free Fatty Acid	43953	GC-FID	100004784								1.2152	1.1674	1.1821	1.1238	1.2555	1.215	1.2305	1.1831	1.1032	1.154	0.862	0.7762	0.8042	0.753	0.8968	0.7292	0.8472	0.7703	0.7488	0.8036
1109	FA16:1n7 (Palmitoleic acid)	Lipid	Mole % Free Fatty Acid	43959	GC-FID	100004790								1.5138	1.716	1.93	1.3517	1.3923	1.71	1.1872	1.5232	1.5276	1.0563	0.7327	0.6643	0.5877	0.5825	0.7176	0.5416	0.9437	0.5449	0.5962	0.5612
1104	FA18:0 (Stearic acid)	Lipid	Mole % Free Fatty Acid	43954	GC-FID	100004785								0.8911	1.0103	0.8125	0.7916	1.0046	0.7451	1.5014	0.7374	0.8396	1.223	1.071	1.1456	1.2904	0.9954	1.4024	0.8904	0.7756	1.0729	0.9107	1.247
1110	FA18:1n7 (Vaccenic acid)	Lipid	Mole % Free Fatty Acid	43960	GC-FID	100004791								0.9317	1.1975	1.3225	0.9265	0.6785	1.1728	0.6645	0.7872	1.0404	0.6423	1.2359	1.008	1.0258	1.1588	1.0484	1.026	0.8273	0.9534	0.992	0.9657
1111	FA18:1n9 (Oleic acid)	Lipid	Mole % Free Fatty Acid	43961	GC-FID	100004792								0.7824	0.7989	0.823	0.7762	0.6925	0.8359	0.7226	0.7583	0.8179	0.7269	1.3253	1.3273	1.3534	1.4489	1.1806	1.4555	1.1641	1.3816	1.4641	1.3457
1116	FA18:2n6 (Linoleic acid)	Lipid	Mole % Free Fatty Acid	43966	GC-FID	100004797								1.1459	1.0127	0.9146	1.466	1.2107	1.0359	1.0338	1.4657	1.3218	1.4365	0.6814	0.9273	0.7912	0.7958	0.8514	1.0284	0.9873	0.9328	0.9278	0.9176
1124	FA18:3n3 (a-Linolenic acid)	Lipid	Mole % Free Fatty Acid	43974	GC-FID	100004805								1.3228	1.1681	1.1716	1.8322	1.6488	1.2808	1.0705	1.8386	1.4298	1.6421	0.6056	0.6817	0.5608	0.583	0.7872	0.6554	0.9295	0.5652	0.5954	0.6458
1117	FA18:3n6 (g-Linolenic acid)	Lipid	Mole % Free Fatty Acid	43967	GC-FID	100004798								1.2346	0.9739	0.8367	1.3369	1.0471	1.1208	1.0902	1.4053	1.4358	1.3278	0.5432	0.7531	0.6511	0.7147	0.8129	1.0261	1.3245	0.8174	0.9006	0.7563
1125	FA18:4n3 (Stearidonic acid)	Lipid	Mole % Free Fatty Acid	43975	GC-FID	100004806								1.6115	1.0514	0.9486	1.8453	2.6354	1.0564	1.5742	1.9902	1.3418	2.5812	0.8187	0.5327	0.6521	0.4488	0.4488	0.4975	0.4488	0.4779	0.8019	0.537
1105	FA20:0 (Arachidic acid)	Lipid	Mole % Free Fatty Acid	43955	GC-FID	100004786								1.1744	1.1679	0.9515	0.8806	1.1525	1.0209	1.3232	0.7015	0.7247	1.3764	1.1643	1.0384	0.9791	0.8493	1.1584	0.8302	0.9146	0.9006	0.8514	1.0836
1112	FA20:1n9 (Eicosaenoic acid)	Lipid	Mole % Free Fatty Acid	43962	GC-FID	100004793								0.871	0.9891	0.8917	0.8867	0.6963	0.884	0.6772	0.7491	0.7866	0.8001	1.8874	1.5504	1.4164	1.8187	1.2967	1.642	1.0109	1.5959	1.6603	1.461
1118	FA20:2n6 (Eicosadienoic acid)	Lipid	Mole % Free Fatty Acid	43968	GC-FID	100004799								1.0011	1.0314	0.8271	1.1347	0.9278	0.9252	0.7559	0.9768	1.2054	1.2062	0.8589	0.9795	0.8605	0.9989	0.8791	1.1298	1.0883	1.0893	1.1082	1.1972
1119	FA20:3n6 (Di-homo-g-linoleic acid)	Lipid	Mole % Free Fatty Acid	43969	GC-FID	100004800								0.8216	0.8153	0.7851	0.9653	1.0072	0.8215	0.7437	1.014	0.9492	0.7756	0.9928	1.3541	1.122	1.1802	0.973	1.3306	1.0733	1.642	1.337	1.1564
1113	FA20:3n9 (Mead acid)	Lipid	Mole % Free Fatty Acid	43963	GC-FID	100004794								0.6088	0.7774	0.8244	0.6301	0.5249	0.6919	0.5524	0.5716	1.0066	0.7367	1.4191	1.2717	1.0085	1.4845	0.9934	1.0262	1.9478	1.1425	1.1811	1.0796
1126	FA20:4n3 (Eicosatetranoic acid)	Lipid	Mole % Free Fatty Acid	43976	GC-FID	100004807								1.3093	1.359	1.1436	1.2433	1.8726	0.9579	0.8862	1.2625	1.3048	0.6078	1.2335	0.7526	0.6078	0.9105	1.0421	0.7297	0.6078	0.7633	0.6475	0.6378
1120	FA20:4n6 (Arachidonic acid)	Lipid	Mole % Free Fatty Acid	43970	GC-FID	100004801								0.8887	0.7554	0.7889	1.0487	0.9495	0.7788	0.8119	1.0454	1.0464	1.007	0.8093	1.0272	0.8705	1.0174	0.7994	1.0539	1.411	1.1718	1.0899	0.993
1127	FA20:5n3 (Eicosapentaenoic acid)	Lipid	Mole % Free Fatty Acid	43977	GC-FID	100004808								1.1661	0.9963	1.2139	1.417	1.651	1.0144	1.0037	1.2515	0.8968	1.5134	1.0073	0.7958	0.7165	0.8654	0.9378	0.6474	1.5441	0.7292	0.7163	0.7374
1106	FA22:0 (Behenic acid)	Lipid	Mole % Free Fatty Acid	43956	GC-FID	100004787								1.6381	1.2849	1.0638	0.8368	1.5707	1.0596	1.3567	0.6532	1.0659	1.8486	1.2141	0.8469	0.9656	0.8878	1	0.6248	0.5429	0.9789	0.5429	0.715
1114	FA22:1n9 (Erucic acid)	Lipid	Mole % Free Fatty Acid	43964	GC-FID	100004795								0.9679	1.0939	1.0501	0.8518	1.2328	0.9307	0.8829	0.81	0.7229	1.4114	2.395	1.6045	0.8735	0.7506	1.8778	1	0.7229	0.8853	1.1863	1.0125
1121	FA22:2n6 (Docosadienoic acid)	Lipid	Mole % Free Fatty Acid	43971	GC-FID	100004802								0.7754	0.8878	0.6953	1.1633	0.8884	1.2417	1.5365	0.9704	0.9184	0.5787	0.5787	1.1589	1.8803	0.9191	0.5787	1.0296	0.5787	1.7853	0.5787	1.0505
1122	FA22:4n6 (Adrenic acid)	Lipid	Mole % Free Fatty Acid	43972	GC-FID	100004803								0.9832	0.8961	0.7392	1.1341	0.8135	0.8249	0.9258	1.3063	1.255	0.8971	1.2246	0.9545	0.9585	1.0168	0.9766	1.4276	1.2763	1.5665	1.1671	1.2693
1128	FA22:5n3 (Docosapentaenoic acid)	Lipid	Mole % Free Fatty Acid	43978	GC-FID	100004809								1.2649	1.1156	0.9166	1.3581	2.4864	0.9539	0.9969	2.0526	0.9052	0.8839	1.0031	1.0746	0.6855	0.9397	0.9632	1.4857	2.568	1.65	0.8472	0.9197
1123	FA22:5n6 (Osbond acid)	Lipid	Mole % Free Fatty Acid	43973	GC-FID	100004804								1.0942	1.1224	1.0045	1.0372	0.7132	0.9338	0.9562	1.0293	2.3908	0.6175	1.1501	0.9509	0.6263	0.9955	1.5321	1.1515	1.6944	0.7213	0.9468	0.7886
1129	FA22:6n3 (Docosahexaenoic acid)	Lipid	Mole % Free Fatty Acid	43979	GC-FID	100004810								1.2999	1.1044	0.9751	1.6623	1.5675	1.0249	1.0486	1.4009	1.4123	1.4661	0.8068	0.931	0.7787	0.8843	0.8268	0.8784	1.988	0.8449	0.7626	0.6132
1107	FA24:0 (Lignoceric acid)	Lipid	Mole % Free Fatty Acid	43957	GC-FID	100004788								1.3683	1.5588	1.4203	1.3023	0.9079	1.2673	0.908	0.4762	0.6367	0.4762	0.7206	1.5153	1.6928	1.0129	0.8885	0.8205	0.4762	1.2729	0.4851	0.9871
1115	FA24:1n9 (Nervonic acid)	Lipid	Mole % Free Fatty Acid	43965	GC-FID	100004796								0.7728	0.9489	0.6118	0.8251	0.3422	0.6101	0.3422	0.5083	1.1916	0.3422	0.3422	1.3277	1.3274	1.1023	0.9266	1.0511	0.3422	1.433	1.4363	1.625
3100	ferulic acid 4-sulfate	Xenobiotics	Food Component/Plant	47114	LC/MS Neg	100005389	1225	273.007	86321-29-1	6305574	4878542		HMDB29200	0.9829	2.4493	2.8834	1	0.6774	0.8752	0.6774	0.8313	0.6774	2.9485	0.6774	0.6774	0.6774	0.6774	0.6774	0.6774	0.6774	0.6774	2.0612	0.6774
2744	flavin adenine dinucleotide (FAD)	Cofactors and Vitamins	Riboflavin Metabolism	2134	LC/MS Neg	327	2425	784.15	146-14-5;84366-81-4	643975	559059	C00016	HMDB01248	0.9108	0.9279	0.9349	0.9947	1.1891	1.0691	1.1853	1.2065	1.015	0.8246	1.0053	0.9698	0.7742	1.0351	0.9826	1.0373	0.9842	1.0335	0.7753	1.0214
2745	flavin mononucleotide (FMN)	Cofactors and Vitamins	Riboflavin Metabolism	15797	LC/MS Neg	100000251	2390	455.097	130-40-5	710	690	C00061	HMDB01520	0.814	0.8823	1.0464	0.8074	1.411	1.2659	1.3613	1.3861	0.9867	0.9637	0.8924	1.0638	0.8079	1.0133	1.0216	1.2714	0.7199	0.945	0.7377	1.0217
2778	folate	Cofactors and Vitamins	Folate Metabolism	1826	LC/MS Polar	328	3750	440.132	59-30-3	6037	5815	C00504	HMDB00121	1.0532	1.1072	1.2392	1.1911	1.3763	0.8385	1.4819	1.406	1.3651	0.7001	1.0545	0.6248	0.8462	0.7209	1.0324	0.7488	0.499	0.6356	0.3883	0.9676
925	fructose	Carbohydrate	Fructose, Mannose and Galactose Metabolism	48195	LC/MS Polar	878	2022.2	225.062	57-48-7	5984	5764	C00095	HMDB00660	1.3155	0.998	1.1962	0.5876	1.1604	1.0549	1.1897	0.9659	1.0163	0.9576	1.1147	1.0378	0.3742	1.002	1.0441	0.7635	0.9625	0.9081	0.1631	0.8165
825	fructose-6-phosphate	Carbohydrate	Glycolysis, Gluconeogenesis, and Pyruvate Metabolism	12021	LC/MS Polar	1232	4261.4	259.022	103213-47-4	69507	19969987	C05345	HMDB00124	2.2729	1.7565	3.4177	1.4943	1.3832	1.6089	2.6452	1.3879	1.0521	2.3028	0.697	0.7922	0.2881	0.8234	0.8045	0.8416	0.9479	0.7672	0.1723	0.8906
1014	fumarate	Energy	TCA Cycle	1643	LC/MS Polar	330	3084	115.004	100-17-8	444972	10197150	C00122	HMDB00134	1.3878	1.2449	1.4304	1.2845	1.0081	1.1375	0.9919	1.0665	1.2468	1.2647	0.6164	0.601	0.7161	0.8311	0.7032	0.7091	1.0404	0.7776	0.7255	0.7234
949	galactonate	Carbohydrate	Fructose, Mannose and Galactose Metabolism	27719	LC/MS Polar	100001026	3085	195.051	299-28-5	128869	114198	C00880	HMDB00565	1.0264	1.5256	0.7809	0.7974	1.2319	1.0011	0.904	1.1784	0.8996	0.93	1.3171	1.2698	0.9989	0.9465	1.2887	1.3183	0.974	1.3095	0.7968	0.8594
942	galactose 1-phosphate	Carbohydrate	Fructose, Mannose and Galactose Metabolism	15706	LC/MS Polar	100000300	4552	259.022	19046-60-7	123912		C00446	HMDB00645	2.9134	1.1136	1.7033	1	0.794	3.5864	3.0181	3.3595	0.5764	3.2696	1.1368	0.5719	0.054	0.4602	1.08	0.3704	0.6666	0.4388	0.054	0.6742
44	gamma-aminobutyrate (GABA)	Amino Acid	Glutamate Metabolism	1416	LC/MS Pos Early	141	2048	104.071	56-12-2	119	116	C00334	HMDB00112	0.991	0.7313	0.7292	0.9673	0.8726	0.82	0.731	0.8272	1.0411	0.8447	0.9582	1.1935	1.2989	1.1381	1.009	1.2693	1.1377	1.2068	1.2089	1.155
53	gamma-carboxyglutamate	Amino Acid	Glutamate Metabolism	38754	LC/MS Pos Early	100002679	903	192.05	56271-99-9	40772	37241		HMDB41900	0.9857	0.9111	0.9379	0.9548	1.1132	1.0247	1.1284	1.027	0.9218	0.9684	0.9953	0.9653	0.8415	1.1475	1.034	1.0475	1.0047	1.2069	0.9166	1.1646
431	gamma-glutamyl-2-aminobutyrate	Peptide	Gamma-glutamyl Amino Acid	37092	LC/MS Pos Early	100001502	2380	233.113			21403151			0.9327	2.1036	1.4123	1.6669	1.3288	1.0134	1.2646	0.9866	4.3585	1.3623	0.0655	0.0655	0.0655	0.0655	0.2005	0.1245	0.0655	0.1228	0.6545	0.755
424	gamma-glutamyl-epsilon-lysine	Peptide	Gamma-glutamyl Amino Acid	33934	LC/MS Pos Early	100001262	2717	276.155	17105-15-6	65254;14284565	58747		HMDB03869	0.4312	0.3792	0.4598	0.4103	0.4314	0.3642	0.4387	0.5399	0.4577	0.3901	1.4601	2.0543	2.2943	2.226	1.5988	1.871	2.5887	2.4568	1.4999	2.2639
416	gamma-glutamylalanine	Peptide	Gamma-glutamyl Amino Acid	37063	LC/MS Pos Early	100001843	1986	219.098	5875-41-2	440103	389104		HMDB29142	2.1526	7.1767	3.6308	1.9046	1.0336	1.7192	1.6267	0.9664	2.6278	3.989	0.165	0.113	0.6289	0.174	0.1894	0.2099	0.1869	0.1529	1.6345	0.5235
417	gamma-glutamylcysteine	Peptide	Gamma-glutamyl Amino Acid	1778	LC/MS Pos Early	1036	2118	251.07	636-58-8	842	819	C00669	HMDB01049	0.2818	0.7914	1.1202	0.9316	0.3456	0.3995	0.4777	0.3962	0.2702	0.1844	1.0684	1.1101	1.4125	1.2422	1.2355	0.7105	1.0957	1.4867	1.3025	1.5196
418	gamma-glutamylglutamate	Peptide	Gamma-glutamyl Amino Acid	36738	LC/MS Pos Early	331	1775	277.103	1116-22-9	92865	83831	C05282	HMDB11737	1.3378	1.1794	1.4268	1.3059	1.4402	1.3003	1.317	1.5537	1.2376	1.052	0.6871	0.7683	0.7828	0.948	0.6788	0.8133	0.7427	0.8868	0.9075	0.6277
419	gamma-glutamylglutamine	Peptide	Gamma-glutamyl Amino Acid	2730	LC/MS Pos Early	1140	1430	276.119	10148-81-9	150914	133013	C05283	HMDB11738	0.4819	0.4609	0.5475	0.5106	0.917	0.4817	0.364	0.6518	0.2522	0.4732	1.083	1.545	9.0067	1.6905	1.1247	1.3782	2.6059	1.554	15.6104	1.2701
420	gamma-glutamylglycine	Peptide	Gamma-glutamyl Amino Acid	33949	LC/MS Pos Early	100001294	1535	205.082	1948-29-4	165527	145071		HMDB11667	1.9494	2.7381	1.3427	1.3143	2.393	2.5822	2.5746	2.4669	2.5472	2.6394	0.495	0.3538	0.2748	0.2353	0.423	0.5586	0.2239	0.207	0.6683	0.6857
422	gamma-glutamylisoleucine*	Peptide	Gamma-glutamyl Amino Acid	34456	LC/MS Pos Early	100001485	2940	261.144		14253342	21403145		HMDB11170	1.1211	0.9857	0.6709	0.5943	1.1219	1.0143	1.2847	1.1663	1.4151	1.3088	0.6957	0.8294	0.6813	0.8785	0.6868	0.6029	1.1788	0.792	1.2406	1.1901
423	gamma-glutamylleucine	Peptide	Gamma-glutamyl Amino Acid	18369	LC/MS Pos Early	1268	2991	261.144	2566-39-4	151023	133115		HMDB11171	1.2374	1.1894	0.7104	0.6455	1.2363	1.1804	1.4062	1.3236	1.3042	1.4092	0.781	0.9282	0.7898	0.8231	0.729	0.8543	0.8495	0.7441	1.0718	1.1603
425	gamma-glutamylmethionine	Peptide	Gamma-glutamyl Amino Acid	44872	LC/MS Pos Early	100001313	2640	279.101	17663-87-5	7009567	5373147		HMDB29155	2.1026	0.7362	0.2203	0.7814	0.4047	1.0897	1.6654	4.1518	3.4448	1.1193	0.2203	0.2203	0.2203	0.2203	0.2203	0.9103	0.2203	0.2203	0.3265	0.2203
426	gamma-glutamylphenylalanine	Peptide	Gamma-glutamyl Amino Acid	33422	LC/MS Pos Early	100000491	2992	295.129	7432-24-8	111299	99868		HMDB00594	0.5716	0.6879	0.7356	0.5716	0.5716	0.5716	0.5716	1.0382	0.651	1	0.766	1.3486	1.6841	1.1363	0.7679	1.8799	1.2311	0.5716	1.8682	0.9711
427	gamma-glutamylthreonine*	Peptide	Gamma-glutamyl Amino Acid	33364	LC/MS Pos Early	100001314	1750	249.108	5652-48-2		21403107		HMDB29159	2.9175	2.4929	1.2824	1.626	2.6679	2.8362	2.7662	2.4409	2.6213	3.4676	0.2228	0.2264	0.0427	0.1684	0.2025	0.2104	0.0512	0.0446	0.7176	0.3873
429	gamma-glutamyltyrosine	Peptide	Gamma-glutamyl Amino Acid	2734	LC/MS Neg	1102	1240	309.109	7432-23-7	94340	85142		HMDB11741	0.4024	0.6433	0.4024	0.4024	0.4024	0.9368	1.0261	0.4218	0.4024	0.4024	0.5616	1.2627	1.1467	1	0.9294	1.4962	0.791	1.2962	1.8384	1.7365
430	gamma-glutamylvaline	Peptide	Gamma-glutamyl Amino Acid	43829	LC/MS Pos Early	100001126	2700	247.129	2746-34-1	7015683			HMDB11172	1.5555	1.4147	0.7814	0.9627	1.7961	1.5454	1.9007	1.826	2.3815	1.6658	0.5665	0.8068	0.531	0.6397	0.6292	0.8275	0.7009	0.5521	1.1184	1.0373
2774	gamma-tocopherol/beta-tocopherol	Cofactors and Vitamins	Tocopherol Metabolism	52473	LC/MS Pos Late	100008998	2384	416.364						0.1964	0.1964	0.1964	0.1964	0.1964	0.1964	0.1964	0.1964	0.1964	0.1964	1.0233	1.1863	1.0572	1.3358	1	0.6014	1.5457	0.8146	0.8435	0.5956
2961	genistein	Xenobiotics	Food Component/Plant	32448	LC/MS Neg	100001221	3754	269.046	446-72-0	5280961	4444448	C06563	HMDB03217	0.3272	1	1.4147	1.1465	0.3272	0.3272	0.3272	0.3272	0.3272	0.7034	0.3272	0.3272	0.3272	0.3272	0.3272	0.3272	0.3272	0.3272	0.3272	0.3272
3028	gluconate	Xenobiotics	Food Component/Plant	587	LC/MS Polar	338	2922	195.051	527-07-1	10690	10240	C00257	HMDB00625	1.2335	1.3877	1.4597	1.5191	1.4691	0.9986	1.1826	1.0869	1.1745	0.9617	0.8124	0.8791	0.6209	1.0159	0.9456	0.9016	1.0014	0.7609	0.4291	0.6628
971	glucosamine-6-phosphate	Carbohydrate	Aminosugar Metabolism	580	LC/MS Polar	290	4521.5	258.038	3616-42-0	439217	8013767	C00352	HMDB01254	3.091	1.824	2.9981	1.0224	1.2079	2.3369	3.2314	1.7997	1.09	3.1922	0.4457	0.3462	0.0533	0.4835	0.5342	0.3064	0.9776	0.3942	0.068	0.3837
821	glucose	Carbohydrate	Glycolysis, Gluconeogenesis, and Pyruvate Metabolism	20488	LC/MS Polar	572	2342	179.056	50-99-7	79025	71358	C00031	HMDB00122	1.2423	1.104	1.1358	0.8582	1.2249	1.1118	1.2279	1.2042	1.1481	1.0846	0.9718	0.9585	0.6329	1.0156	0.9589	0.8869	0.9844	0.9622	0.5186	0.7772
822	glucose 6-phosphate	Carbohydrate	Glycolysis, Gluconeogenesis, and Pyruvate Metabolism	31260	LC/MS Polar	291	4537	259.022	103192-55-8	5958	19952394	C00668	HMDB01401	3.0136	1.6739	3.6825	0.9648	1.4858	2.029	3.9379	1.916	1.0583	3.3363	0.5013	0.4251	0.0763	0.5916	0.6256	0.4993	1.0352	0.5313	0.0792	0.5934
975	glucuronate	Carbohydrate	Aminosugar Metabolism	15443	LC/MS Polar	100000257	3233.3	193.035	207300-70-7	444791	58552	C00191	HMDB00127	1.2834	1.1042	1.2295	1.0097	1.4124	1.1801	1.0433	1.2076	0.7815	0.8175	0.8922	0.9903	1.0496	0.9142	0.9091	1.0682	0.7302	0.8844	0.6988	0.8858
39	glutamate	Amino Acid	Glutamate Metabolism	57	LC/MS Pos Early	561	1500	148.06	56-86-0	611	591	C00025	HMDB00148	0.992	1.0456	1.2033	0.9759	0.9498	0.9399	0.8919	1.036	1.416	1.0969	0.701	1.0861	1.0287	1.0074	0.766	1.0168	0.8963	0.9926	0.8508	1.1403
49	glutamate, gamma-methyl ester	Amino Acid	Glutamate Metabolism	33487	LC/MS Pos Early	100001103	2170	162.076	1499-55-4	68662	66546			0.8611	1.0774	1.1565	0.8101	1.875	1.3221	1.0306	0.7622	0.9797	1.4055	1.185	1.1118	1.0203	1.1102	0.6324	0.4705	0.8052	0.7962	0.8696	0.7961
40	glutamine	Amino Acid	Glutamate Metabolism	53	LC/MS Pos Early	563	1291	147.076	56-85-9	5961	5746	C00064	HMDB00641	0.9717	0.8895	0.9258	0.856	0.8585	0.958	0.9235	0.9806	0.8729	0.9796	1.0194	1.245	1.2372	1.2024	1.0984	1.1194	1.294	1.2468	1.1916	1.3783
543	glutamine-glutamine	Peptide	Dipeptide	41398	LC/MS Pos Early	100003573	1880	275.135	54419-93-1		16044754			0.7533	1.8121	1.9295	4.46	1.3827	0.8861	1.2326	0.7279	1.5065	0.6404	1.1294	0.7598	0.9346	0.8979	1.1712	0.5524	0.4748	0.9648	1.0352	2.0481
87	glutarate (pentanedioate)	Amino Acid	Lysine Metabolism	396	LC/MS Polar	339	2900	131.035	110-94-1	743	3618533	C00489	HMDB00661	0.8114	0.9423	1.3561	1.7915	1.0388	1.0798	1.0047	0.8772	1.5404	0.7932	0.9518	0.7836	0.9739	0.9948	0.9953	1.1307	0.8968	1.1919	1.2006	1.2269
88	glutarylcarnitine (C5)	Amino Acid	Lysine Metabolism	44664	LC/MS Pos Early	100001593	2393	276.144	102636-82-8	71464488	21403175		HMDB13130	1.076	1.0815	1.1651	1.3091	1.1162	1.0987	1.2587	1.1843	1.961	1.071	0.7869	0.7503	0.8358	0.7692	0.8058	0.929	0.7834	0.8475	0.7752	0.769
401	glutathione, oxidized (GSSG)	Amino Acid	Glutathione Metabolism	27727	LC/MS Pos Early	448	2667	613.159	103239-24-3	65359	58835	C00127	HMDB03337	0.9916	0.7802	0.8464	0.9709	1.1589	0.883	1.0084	1.0613	0.9813	0.8264	0.9283	1.1113	0.8865	1.0489	1.0972	1.3346	1.1931	1.1397	0.873	1.1087
400	glutathione, reduced (GSH)	Amino Acid	Glutathione Metabolism	2127	LC/MS Pos Early	496	2000	308.091	70-18-8	124886	111188	C00051	HMDB00125	0.4425	0.6858	1.009	0.7716	0.5104	0.6215	0.6899	0.5264	0.314	0.3222	1.44	1.2259	1.215	1.216	1.3026	1.0195	1.2016	1.3212	0.991	1.2171
841	glycerate	Carbohydrate	Glycolysis, Gluconeogenesis, and Pyruvate Metabolism	1572	LC/MS Polar	1052	2070.4	105.019	600-19-1	752	732	C00258	HMDB00139	0.8245	0.8232	0.8568	0.7254	1.0822	0.7015	0.8701	0.8121	1.1042	0.9045	1.1965	1.1117	0.9785	1.1346	1.2158	1.2476	1.042	1.0773	0.786	1.0215
1710	glycerol	Lipid	Glycerolipid Metabolism	15122	LC/MS Neg	1254	758	91.0401	56-81-5	753	733	C00116	HMDB00131	0.5073	0.9825	1.1127	1.3483	0.9387	0.6345	0.8413	0.6173	1.1152	0.457	1.1369	0.7766	3.3021	1.2425	0.9284	0.7245	1.0854	1.0175	4.9386	1.5299
1711	glycerol 3-phosphate	Lipid	Glycerolipid Metabolism	43847	LC/MS Polar	100000258	3938.7	171.006	29849-82-9	754	734	C00093	HMDB00126	0.7793	0.7165	0.5838	0.5858	0.4683	1.2016	0.8181	1.1613	1.0527	1.2753	0.4539	1.0501	1.1449	1.3699	0.4588	1.0965	1.1942	1.0448	0.9552	0.41
1465	glycerophosphoethanolamine	Lipid	Phospholipid Metabolism	37455	LC/MS Polar	100001620	3075	214.049	33049-08-0	123874	110410	C01233	HMDB00114	1.3938	1.0453	1.0845	1.0017	1.3958	1.3044	1.3369	1.1199	0.8337	0.874	0.9983	0.7107	0.8249	0.5315	0.8413	1.0518	0.5052	0.5834	0.651	1.076
1716	glycerophosphoglycerol	Lipid	Glycerolipid Metabolism	48857	LC/MS Polar	100001619	2430	245.043		439964	388990	C03274		1.2199	1.1464	1.1971	1.0156	1.4142	1.3799	1.3096	1.2403	1.6216	1.1266	0.9719	0.9844	0.6355	0.9334	0.942	0.9615	0.7402	0.8715	0.5444	0.8832
1467	glycerophosphoinositol*	Lipid	Phospholipid Metabolism	47155	LC/MS Polar	100001621	3850	333.059	16824-65-0					0.8936	1.0677	1.0961	0.8038	1.065	1.0344	1.0891	0.989	1.2643	0.89	1.0411	0.9885	0.8303	0.8426	1.0873	1.0803	1.011	0.9605	0.6729	0.8973
1459	glycerophosphorylcholine (GPC)	Lipid	Phospholipid Metabolism	15990	LC/MS Pos Early	100000269	672	258.11	28319-77-9	71920	571409	C00670	HMDB00086	1.1065	1.0372	0.9151	1.1166	1.3969	1.1262	1.3526	1.1615	0.9564	0.9322	1.0072	0.8223	0.9412	0.7356	0.9477	1.1517	0.6119	0.755	0.9928	1.106
1	glycine	Amino Acid	Glycine, Serine and Threonine Metabolism	58	LC/MS Pos Early	340	1375	76.0393	56-40-6	750	730	C00037	HMDB00123	1.104	1.1079	1.0181	0.9365	1.0317	1.0119	1.1326	1.0112	0.8859	1.1063	1.1406	0.8826	0.9888	0.7118	0.9439	1.1176	0.8111	0.9066	0.8818	0.8748
1976	glycocholate	Lipid	Primary Bile Acid Metabolism	18476	LC/MS Neg	342	5163	464.302	475-31-0;863-57-0	10140	9734	C01921	HMDB00138	1.8119	1.1172	0.8433	1.386	0.8668	0.4854	1.0551	0.8601	1.1257	1.0293	0.77	0.6256	0.9707	1.1913	1.218	1.2652	0.7621	0.7419	1.0538	0.6757
552	glycylglutamate	Peptide	Dipeptide	34403	LC/MS Pos Early	100001255	2025	205.082	7412-78-4	99278	89688		HMDB28840	1.463	0.4589	0.3776	0.3177	1.1162	1.2044	1.2498	1.576	0.5865	1.0418	0.9816	1.2199	0.8514	1.0184	0.8817	1.2966	0.9203	1.1019	0.6983	0.3984
555	glycylglycine	Peptide	Dipeptide	21029	LC/MS Polar	100000898	2400	131.046	556-50-3	11163	10690	C02037	HMDB11733	1.1827	0.942	0.8584	0.7626	1.0402	1.0963	1.0032	1.2218	1.1232	0.9814	1.0847	1.1336	0.941	0.985	1.1025	1.1695	0.8941	0.9968	0.7264	0.9689
557	glycylisoleucine	Peptide	Dipeptide	36659	LC/MS Pos Early	100001790	3002	189.123	19461-38-2	88079	19972556		HMDB28844	0.3366	1.7177	1.4868	3.2277	0.8909	0.6957	1.0327	0.7341	1.9841	0.442	1.0423	0.446	0.9673	0.5767	1.3484	0.3366	0.3366	0.9162	1.2437	2.076
558	glycylleucine	Peptide	Dipeptide	34398	LC/MS Pos Early	100001258	3059	189.123	869-19-2	92843	83812	C02155	HMDB00759	0.9478	1.5917	1.8294	3.0198	1.1338	0.8417	1.2003	1.0687	1.8274	0.748	1.0522	0.8093	0.8624	0.8039	1.1077	0.8102	0.5783	0.861	0.8598	2.0162
559	glycyllysine	Peptide	Dipeptide	41529	LC/MS Pos Early	100003514	2972	204.134	31461-63-9	306144	270650			0.8472	1.596	1.7155	3.5492	1.2153	1.0464	1.1724	0.3294	1.7159	1.0517	0.9263	0.9134	0.8004	0.8052	1.0408	0.1888	0.1924	0.7285	0.9592	1.3519
560	glycylmethionine	Peptide	Dipeptide	42012	LC/MS Pos Early	100003510	2716	207.08	554-94-9	96757	87361			0.8759	1.001	1.1237	2.9701	1.0456	1.1132	1.2189	0.7973	1.036	0.797	0.9475	0.8353	1.0488	0.8799	1.0363	0.4443	0.6028	0.999	0.7807	1.2341
561	glycylphenylalanine	Peptide	Dipeptide	33954	LC/MS Pos Early	100001268	3068	223.108	3321-03-07	92953	83909		HMDB28848	1.0028	1.4292	1.4128	2.5322	1.3012	0.9691	1.3652	0.7393	1.5632	0.9199	1.0439	0.9972	0.8825	0.7489	1.0728	0.5277	0.5226	0.9167	0.8594	1.6697
562	glycylproline	Peptide	Dipeptide	22171	LC/MS Pos Early	100000976	2324	173.092	704-15-4	3013625	2282246		HMDB00721	1.1054	1.0653	1.0784	0.9813	1.0401	1.1011	1.0385	1.2628	1.0019	0.8265	0.9413	1.0213	0.8539	0.797	0.842	1.0017	0.6745	0.9983	0.7817	0.7196
563	glycylserine	Peptide	Dipeptide	33940	LC/MS Pos Early	100001261	1788	163.071	7361-43-5	73086	65873		HMDB28850	0.9392	1.7075	1.5574	2.514	1.3096	0.8909	1.2628	1.0433	2.2594	0.6002	0.9567	0.7283	0.3602	0.4574	1.0705	0.7377	0.4037	0.3602	0.3602	1.3037
567	glycyltyrosine	Peptide	Dipeptide	33958	LC/MS Pos Early	100001265	2631	239.103	658-79-7	92829	83798		HMDB28853	1.0809	0.9497	0.8588	1.0301	1.3386	1.1523	1.385	0.7178	1.1776	0.8949	1.1616	1.2426	0.7994	0.9123	1.2094	0.2654	0.4012	0.9699	0.8947	1.1368
568	glycylvaline	Peptide	Dipeptide	18357	LC/MS Pos Early	100000487	2734	175.108	1963-21-9	97417	2006926		HMDB28854	1.0931	1.3496	1.1772	1.9602	1.2485	0.9665	1.1426	1.3086	1.5322	0.7342	0.9745	0.7582	0.8252	0.6225	1.0255	0.805	0.5357	0.7334	0.8779	1.2857
381	guanidinoacetate	Amino Acid	Creatine Metabolism	43802	LC/MS Pos Early	344	1937	118.061	352-97-6	763	743	C00581	HMDB00128	0.8491	0.6926	0.6702	0.7803	1.1165	0.8764	1.1879	1.0242	0.9119	1.0489	1.009	1.1083	0.9266	0.8421	1.1372	1.0343	0.8348	1.0519	0.991	1.3583
399	guanidinosuccinate	Amino Acid	Guanidino and Acetamido Metabolism	32446	LC/MS Pos Early	100001212	1892	176.067	6133-30-8	97856	88329	C03139	HMDB03157	1.6248	1.692	2.1775	2.6991	1.3202	1.9979	2.0986	1.3071	1.6043	1.6262	0.6376	0.4421	0.3845	0.4123	0.6929	0.577	0.3064	0.388	0.5276	0.5526
2636	guanine	Nucleotide	Purine Metabolism, Guanine containing	32352	LC/MS Pos Early	172	2032	152.057	73-40-5	764	744	C00242	HMDB00132	1.7251	1.0781	0.975	0.5884	1.4427	1.407	1.626	2.5309	1.7444	1.025	0.7638	0.6008	0.5368	0.9012	0.8143	0.7401	1.0974	0.6353	0.5053	1.3109
2635	guanosine	Nucleotide	Purine Metabolism, Guanine containing	1573	LC/MS Pos Early	1099	1728	284.099	118-00-3	6802	6544	C00387	HMDB00133	1.2121	1.1311	1.148	0.8967	1.6714	1.427	1.2556	1.9083	1.2653	1.0415	0.5997	0.5145	0.5074	0.9848	0.6197	0.44	0.9097	0.6638	0.7811	1.0152
2653	guanosine 2'-monophosphate (2'-GMP)*	Nucleotide	Purine Metabolism, Guanine containing	52442	LC/MS Neg	100002733	1241	362.051		444571	392466			0.9902	5.2752	5.2766	5.1612	4.8697	0.5377	2.3682	0.9086	6.2401	0.3688	1.0395	0.309	0.781	0.4324	1.3301	0.482	0.2901	0.3595	1.0098	5.9433
2631	guanosine 3'-monophosphate (3'-GMP)	Nucleotide	Purine Metabolism, Guanine containing	39786	LC/MS Neg	100002704	773.9	362.051	117-68-0	3522	3402			0.201	2.0976	2.0684	2.754	1.1664	0.201	0.9046	0.201	2.3164	0.2625	1.0347	0.4804	0.5488	0.201	0.6237	0.3897	0.201	0.201	1	1.9042
2630	guanosine 5'- monophosphate (5'-GMP)	Nucleotide	Purine Metabolism, Guanine containing	2849	LC/MS Neg	347	653.2	362.051	5550-12-09	6804	741	C00144	HMDB01397	0.7633	0.9255	0.8603	1.2832	0.7114	0.6508	1.0437	0.542	0.9563	0.7048	1.1538	1.1366	1.0456	0.8358	1.1709	1.2759	1.1059	1.142	0.8752	1.0765
2759	gulonic acid*	Cofactors and Vitamins	Ascorbate and Aldarate Metabolism	46957	LC/MS Polar	100001586	2750	195.051	20246-53-1	9794176	7969943			1.1279	1.0629	1.0681	0.8689	1.5428	1.2593	1.134	1.35	0.9263	1.1602	1.0123	0.8438	0.7922	0.8583	1.0524	0.9756	0.6914	0.9877	0.6514	0.7657
2795	heme	Cofactors and Vitamins	Hemoglobin and Porphyrin Metabolism	41754	LC/MS Pos Late	100001386	1124	616.176	14875-96-8	26945		C00032	HMDB03178	1.8337	1.1575	0.9283	0.4347	1.1333	0.7043	0.8169	0.7723	0.1554	2.8442	0.6069	1.4599	0.6429	1.0717	0.8265	1.7004	1.6736	1.3117	1.8141	0.7624
1177	hexadecanedioate	Lipid	Fatty Acid, Dicarboxylate	35678	LC/MS Neg	100001614	4615	285.207	505-54-4	10459	10027	C19615	HMDB00672	1.1316	0.71	0.7234	0.8701	0.9653	1.0862	1.035	0.9882	1.6462	0.6548	0.7757	1.1957	0.8547	1.0118	0.9653	0.6475	1.0369	1.2127	1.5713	1.5302
1248	hexanoylglycine	Lipid	Fatty Acid Metabolism(Acyl Glycine)	35436	LC/MS Neg	100001527	2900	172.098	24003-67-6	99463	89859		HMDB00701	0.5901	0.7429	0.9243	0.6713	1.2655	1.3106	0.8769	1.5426	1.0453	0.6915	1.2173	0.9547	0.556	0.4232	1.3136	1.203	0.5704	1.4591	1.3881	1.4259
2825	hippurate	Xenobiotics	Benzoate Metabolism	15753	LC/MS Neg	100000014	2106.9	178.051	495-69-2	464	451	C01586	HMDB00714	1.2603	1.2808	1.2756	0.9041	1.0906	2.2662	1.4183	1.7995	0.7928	0.6446	0.7515	0.8561	1.089	0.6021	1.3141	0.6606	0.5817	0.7468	1.1931	0.911
55	histidine	Amino Acid	Histidine Metabolism	59	LC/MS Neg	355	755.9	154.062	5934-29-2	6274	752	C00135	HMDB00177	1.3144	1.0881	1.0239	0.6747	0.8887	0.852	0.9384	1.1176	0.8316	1.1971	0.9875	0.9701	0.864	0.939	1.0125	1.2062	1.0695	1.0683	0.7316	1.1469
353	homoarginine	Amino Acid	Urea cycle; Arginine and Proline Metabolism	22137	LC/MS Pos Early	100000961	2882	189.135	156-86-5	9085	8732	C01924	HMDB00670	1.3806	0.9091	0.8497	0.7014	1.1443	1.0971	1.1984	1.4105	0.9994	1.1143	0.9693	1.0169	0.9961	0.8639	1.0428	1.2318	0.8103	1.0006	0.7196	0.7659
354	homocitrulline	Amino Acid	Urea cycle; Arginine and Proline Metabolism	22138	LC/MS Pos Early	100000963	1908	190.119	1190-49-4	65072	58582	C02427	HMDB00679	0.9677	1.2391	1.2233	1.12	1.0018	0.9528	1.0799	0.9863	0.9982	1.589	1.2976	0.8808	0.7999	0.9124	1.0469	1.0645	0.8197	0.8078	0.9072	1.0946
3119	homostachydrine*	Xenobiotics	Food Component/Plant	33009	LC/MS Pos Early	100001550	1750	158.118	1195-94-4	441447	390180	C08283	HMDB33433	1.0702	1.4393	2.2106	1.4046	0.9767	1.8433	1.052	1.0233	1.9937	1.3587	1.88	0.5934	0.595	0.8202	0.7269	0.9493	0.4109	0.2734	0.5101	0.6506
2012	hyocholate	Lipid	Secondary Bile Acid Metabolism	34093	LC/MS Neg	100001279	5046	407.28	547-75-1	92805	21403098	C17649	HMDB00760	2.3293	0.9901	0.4243	0.3194	1.0099	1.3097	2.5679	1.0568	1.9256	1.0879	0.2171	0.2333	0.3292	0.2171	0.2171	0.8224	0.2171	0.2171	0.702	1.105
2015	hyodeoxycholate	Lipid	Secondary Bile Acid Metabolism	27531	LC/MS Neg	100000777	5097	391.285	83-49-8	5283820	4446908	C15517	HMDB00733	1.3939	2.4349	2.5867	1.6242	0.5575	1	0.6429	0.8801	0.3451	1.0091	0.6973	1.2084	0.7866	0.2432	2.0469	1.4728	0.1617	0.4015	1.0719	0.1617
337	hypotaurine	Amino Acid	Methionine, Cysteine, SAM and Taurine Metabolism	590	LC/MS Pos Early	358	724	110.027	300-84-5	107812	96959	C00519	HMDB00965	1.3848	1.2573	1.4023	0.9805	1.1078	1.0769	1.1458	0.9857	0.9485	1.0059	1.6078	0.9941	1.1115	0.8097	0.9923	1.5795	0.6234	0.8856	0.548	0.7198
2581	hypoxanthine	Nucleotide	Purine Metabolism, (Hypo)Xanthine/Inosine containing	3127	LC/MS Polar	171	1515.8	135.031	68-94-0	790	768	C00262	HMDB00157	1.008	0.7016	0.617	0.3936	1.0452	1.0902	0.9349	1.2437	0.8871	0.7652	1.0133	1.0353	0.992	1.1916	1.0857	1.0352	1.0236	0.9436	0.8453	0.8601
67	imidazole lactate	Amino Acid	Histidine Metabolism	15716	LC/MS Pos Early	100000263	2040	157.061	14403-45-3	440129	389128	C05568	HMDB02320	0.879	1.2145	1.4634	0.8539	1.0055	1.0079	1.1111	0.8592	0.7669	0.949	1.098	0.9364	0.8901	0.7341	1.067	0.9945	0.7896	1.0271	1.1209	1.5028
66	imidazole propionate	Amino Acid	Histidine Metabolism	40730	LC/MS Pos Early	100003434	2263	141.066	1074-59-5	70630	63798		HMDB02271	1.973	0.6234	0.9304	1.2175	1.1666	1.0331	0.9945	1.0055	1.0569	0.6478	2.3002	0.7995	0.7816	0.957	1.3597	1.1483	0.8056	0.6375	0.7735	1.6296
212	indolelactate	Amino Acid	Tryptophan Metabolism	18349	LC/MS Neg	100000463	2286	204.067	832-97-3	92904	83867	C02043	HMDB00671	0.8172	0.9901	1.3826	1.0099	1.6551	1.7343	1.4816	1.7455	0.5663	0.5807	0.926	0.9501	0.8404	1.3967	0.8558	1.0324	1.1068	0.7872	1.1266	0.7334
215	indolepropionate	Amino Acid	Tryptophan Metabolism	32405	LC/MS Pos Early	100001083	3205	190.086	830-96-6	3744	3613		HMDB02302	0.6587	0.9558	1.099	1.2415	1.2163	1.0602	0.519	0.9408	0.289	0.9742	1.1207	1.0077	0.977	1.7054	0.9923	0.7976	1.5609	0.829	1.9344	1.2011
2580	inosine	Nucleotide	Purine Metabolism, (Hypo)Xanthine/Inosine containing	1123	LC/MS Neg	361	1602.1	267.073	58-63-9	6021	21241953	C00294	HMDB00195	1.2225	1.1661	1.173	1.0979	1.231	1.3607	1.2416	1.265	1.247	1.0927	0.6521	0.5397	0.563	0.8236	0.662	0.5341	0.7021	0.6189	0.6764	0.9073
2579	inosine 5'-monophosphate (IMP)	Nucleotide	Purine Metabolism, (Hypo)Xanthine/Inosine containing	2133	LC/MS Pos Early	362	650	349.054	4691-65-0	8582	5482599	C00130	HMDB00175	0.9704	1.0529	0.7735	1.1835	0.7996	0.6683	0.9573	0.6638	0.932	0.646	0.9066	1.1341	1.037	1.1702	1.0268	1.1379	1.3844	1.4416	0.9732	1.3027
1437	inositol 1-phosphate (I1P)	Lipid	Inositol Metabolism	43849	LC/MS Polar	370	4785	259.022	573-35-3;106032-59-1	440194	17215924	C04006	HMDB00213	0.3691	0.2504	0.5171	0.3569	0.6022	0.9344	0.4968	1.0882	0.3715	0.3255	1.2502	0.9313	2.2498	1.5418	1.2418	1.6938	1.6548	1.2103	1.124	1.0656
828	Isobar: fructose 1,6-diphosphate, glucose 1,6-diphosphate, myo-inositol 1,4 or 1,3-diphosphate	Carbohydrate	Glycolysis, Gluconeogenesis, and Pyruvate Metabolism	46896	LC/MS Neg	100002180	551	338.989						1.7568	1.5904	1.3856	0.7141	1.9467	2.5795	1.9723	1.8514	1.1192	2.8853	0.7627	1.0775	0.6777	0.9225	0.4503	0.4641	0.5352	0.5437	0.4863	0.3014
299	isobutyrylcarnitine	Amino Acid	Leucine, Isoleucine and Valine Metabolism	33441	LC/MS Pos Early	100001055	2810	232.154	25518-49-4	168379			HMDB00736	2.6141	1.7678	2.0207	3.1779	2.574	1.9453	1.8325	2.1765	4.2571	1.4066	0.3347	0.3207	0.139	0.2797	0.4096	0.4424	0.2751	0.4252	0.4018	0.5934
1009	isocitrate	Energy	TCA Cycle	12110	LC/MS Pos Early	1206	773	210.061	20226-99-7	1198	1161	C00311	HMDB00193	0.734	0.8621	0.7846	0.5394	0.8651	0.8716	1.0019	0.9383	0.5929	0.7436	1.2112	1.2267	1.0554	1.1926	1.2709	1.1159	1.3119	1.2214	0.9981	1.1008
283	isoleucine	Amino Acid	Leucine, Isoleucine and Valine Metabolism	1125	LC/MS Pos Early	376	2800	132.102	73-32-5	6306	769	C00407	HMDB00172	1.0936	1.0817	1.1188	1.0284	0.9783	0.8246	1.0756	1.1274	1.2214	0.6948	0.997	0.9067	0.9121	0.9434	0.9722	0.8533	1.003	1.0074	0.7542	1.0692
586	isoleucylalanine	Peptide	Dipeptide	40046	LC/MS Pos Early	100003163	2742	203.139	24787-73-3	5246009;5246010	4414311			0.7797	3.1342	3.2966	13.8608	1.9267	0.972	1.5741	0.5111	3.9623	0.6718	1.1346	0.3353	0.9774	0.5394	1.0226	0.3488	0.3961	0.7808	1.0668	4.4975
591	isoleucylglutamine	Peptide	Dipeptide	40019	LC/MS Pos Early	100003167	2556	260.16		7020102	16044755			0.4414	2.3817	2.7082	9.6713	1.98	0.9462	1.3531	0.4321	2.0682	0.7898	1.222	0.4254	1.0538	0.615	0.8392	0.1843	0.2179	0.7912	1.2158	3.2723
592	isoleucylglycine	Peptide	Dipeptide	40008	LC/MS Pos Early	100003169	2719	189.123	868-28-0	342532	303621			0.9597	2.1599	2.2173	4.013	1.6481	0.8999	1.4067	0.9624	2.4518	0.9115	1.1166	0.6395	0.9302	0.7097	1.1121	0.7453	0.4141	0.7466	1.0376	2.7664
262	isovalerylcarnitine	Amino Acid	Leucine, Isoleucine and Valine Metabolism	34407	LC/MS Pos Early	100001393	3085	246.17	31023-24-2	6426851	4932271		HMDB00688	0.4229	0.691	1.0096	0.6769	0.7442	0.6204	0.7102	0.4229	0.6293	0.4571	1.0095	1.4103	1.4806	1.4456	0.7753	1.4112	1.2718	1	1.4533	1.0239
261	isovalerylglycine	Amino Acid	Leucine, Isoleucine and Valine Metabolism	35107	LC/MS Neg	100001452	1950	158.082	16284-60-9	546304	475516		HMDB00678	1.6454	1.6003	1.4739	0.966	1.1494	1.3433	1.2851	1.3155	0.6772	0.994	0.9215	0.553	0.6074	0.4146	0.9645	1.006	0.7825	1.0076	1.2569	0.7367
219	kynurenate	Amino Acid	Tryptophan Metabolism	1417	LC/MS Neg	98	2224	188.035	492-27-3	3845	3712	C01717	HMDB00715	0.5462	0.1631	0.1631	0.1883	0.8402	1.1621	1.8992	1.3575	1	1.2221	0.1631	0.1631	0.1631	0.1631	0.1631	0.1631	0.1631	0.1631	0.1631	0.1631
218	kynurenine	Amino Acid	Tryptophan Metabolism	15140	LC/MS Pos Early	100000265	2739	209.092	2922-83-0	161166	141580	C00328	HMDB00684	1.6142	1.0973	1.0146	0.8391	1.2113	1.7818	1.9777	2.0357	2.1122	1.6097	0.7667	0.9854	0.7493	0.8089	0.6498	1.0633	0.8168	0.7607	0.8713	0.681
838	lactate	Carbohydrate	Glycolysis, Gluconeogenesis, and Pyruvate Metabolism	527	LC/MS Neg	482	681.6	89.0244	79-33-4	612	592	C00186	HMDB00190	1.1463	1.1911	1.2666	0.9575	1.0198	1.1516	1.0931	0.9974	0.8248	1.0026	1.0248	0.7223	0.8464	0.9845	0.9308	0.8472	1.1078	1.0259	0.825	0.8535
254	leucine	Amino Acid	Leucine, Isoleucine and Valine Metabolism	60	LC/MS Pos Early	397	2864	132.102	61-90-5	6106	5880	C00123	HMDB00687	1.0787	1.0509	1.0339	1.0492	1.0063	0.8423	0.9914	1.0407	1.0301	0.8061	0.9599	0.9997	0.8304	0.8913	1.0003	1.0024	0.8128	0.9005	0.971	1.049
605	leucylalanine	Peptide	Dipeptide	40010	LC/MS Pos Early	100003179	2801	203.139	7298-84-2	259321	227625			0.5345	3.4346	4.1351	12.3488	1.1077	0.5988	0.6284	0.5345	1.6016	0.7039	1.0392	0.5719	0.9608	0.6365	1.1339	0.5749	0.5345	0.7262	1.9724	4.0643
771	leucylglutamine*	Peptide	Dipeptide	48189	LC/MS Pos Early	100003183	2620	260.161		4305457	3511125			0.6947	4.76	6.9521	25.5262	2.4144	1.0017	1.3821	0.6225	3.4817	0.6846	1	0.3225	0.8351	0.6851	0.8022	0.3008	0.3008	0.7086	1.6141	5.9724
610	leucylglycine	Peptide	Dipeptide	40045	LC/MS Pos Early	100003185	2778	189.123	686-50-0	79070	71402			0.5878	3.5923	4.0146	13.2272	2.1662	1.0024	1.3084	0.5451	3.3761	0.4632	1.1953	0.3312	0.9859	0.6327	0.9976	0.2143	0.2092	0.7134	1.4199	4.8548
616	leucylproline	Peptide	Dipeptide	35663	LC/MS Pos Early	100001574	2971	229.155	87178-63-0	80817	21403172		HMDB11175	0.9974	1.1943	1.1914	1.4034	1.1184	1.1585	1.0829	0.9447	1.0196	1.0378	1.0026	1.1297	0.8841	0.8979	0.8905	0.7292	0.5587	0.9693	0.7421	0.9062
1271	linoleoylcarnitine*	Lipid	Fatty Acid Metabolism(Acyl Carnitine)	46223	LC/MS Pos Late	100003151	1430	424.342	36816-10-1	6450015	4952667		HMDB06469	0.5954	0.6999	0.5788	1.1663	0.997	0.7489	0.9503	0.5788	1.2378	1.0214	1.0964	0.9314	2.6932	1.1472	0.9231	1	0.7465	1.2342	2.0427	1.9654
77	lysine	Amino Acid	Lysine Metabolism	1301	LC/MS Pos Early	407	2850	147.113	56-87-1	5962	5747	C00047	HMDB00182	1.2846	1.1509	1.075	0.9847	1.0224	0.9835	1.1174	1.2133	1.2328	1.0068	0.9932	0.9639	0.9178	0.9261	1.0258	1.0789	0.9027	0.989	0.8948	0.9351
633	lysylproline	Peptide	Dipeptide	40666	LC/MS Pos Early	100003561	3078	244.166	52766-27-5	3463861	2705593			0.7625	1.1564	1.165	1.3641	1.1737	1.015	1.0949	0.7558	1.1844	0.8715	0.9509	1.2581	0.8308	1.2749	0.985	0.5957	0.5851	1.189	0.7466	0.8556
1015	malate	Energy	TCA Cycle	1303	LC/MS Neg	409	615.6	133.014	6915-15-7	525	510	C00149	HMDB00156	1.252	1.3914	1.4165	1.369	0.9616	1.1419	1.0641	0.8978	1.0899	1.2868	0.8267	0.6975	0.9025	0.9227	0.8048	0.6426	1.1012	0.9221	0.9768	1.0232
1225	malonylcarnitine	Lipid	Fatty Acid Synthesis	37059	LC/MS Pos Early	100001526	2086	248.113	853728-01-5	22833583	21403153		HMDB02095	1.2092	1.1441	1.2082	1.0627	1.4108	1.5736	1.5371	1.4116	1.5594	0.8931	1.0422	0.7184	0.9467	0.8703	0.817	0.9578	0.7841	0.7655	0.9054	0.7229
881	maltohexaose	Carbohydrate	Glycogen Metabolism	35170	LC/MS Polar	100001448	5860	989.32	34620-77-4	439606	4450599	C01936	HMDB12253	1.0003	1.2476	1.772	1.1992	0.9263	1.5921	1.1894	1.1181	1.205	1.0337	0.9997	0.7472	0.9607	0.8829	0.9989	0.7403	0.8409	0.7791	1.4827	0.852
883	maltopentaose	Carbohydrate	Glycogen Metabolism	35163	LC/MS Polar	100001447	5365	827.267	34620-76-3	13489094	2941513	C06218	HMDB12254	1	1.1337	1.4843	1.2604	0.9183	1.4788	1.03	1.0891	1.2028	0.9412	1.0096	0.8773	0.0789	0.9326	1.0387	0.7901	0.8471	0.8606	0.0789	0.8715
889	maltose	Carbohydrate	Glycogen Metabolism	15586	LC/MS Polar	913	3329.4	387.114	6363-53-7	10991489	388469	C00208	HMDB00163	1.0403	1.0062	1.0224	1.1334	1.0647	0.9938	0.9257	1.1809	1.3611	0.8041	0.9286	0.8905	2.4873	0.8839	0.9284	1.0434	0.8008	0.8246	4.9851	0.7541
884	maltotetraose	Carbohydrate	Glycogen Metabolism	15910	LC/MS Polar	100000275	5000	711.22	34612-38-9	446495	393830	C02052	HMDB01296	1.0074	1.3876	1.4017	1.8732	1.0405	1.1538	0.8596	1.6285	2.1283	0.901	0.9827	0.9189	1.0225	0.9196	1.1058	0.9926	0.9831	0.9134	0.1073	0.8098
886	maltotriose	Carbohydrate	Glycogen Metabolism	44688	LC/MS Polar	100000276	4286.4	549.167	1109-28-0	439586	388669	C01835	HMDB01262	0.95	1.0888	1.0735	1.2902	1.0146	0.9897	0.8879	1.3271	1.5908	0.7541	0.9637	0.862	1.3567	0.8973	1.0103	1.0595	0.933	0.8009	1.2118	0.812
930	mannitol/sorbitol	Carbohydrate	Fructose, Mannose and Galactose Metabolism	46142	LC/MS Polar	100001740	2260	181.072		5780	440	C01507	HMDB00247	2.5964	2.4539	2.0846	1.4731	2.2359	2.2095	1.9306	1.8846	1.8593	1.0417	0.9139	0.9583	0.7405	0.9179	0.6552	0.5915	0.4769	0.3403	0.2325	0.2293
931	mannose	Carbohydrate	Fructose, Mannose and Galactose Metabolism	584	LC/MS Polar	803	2200	179.056	3458-28-4	18950	141983	C00159	HMDB00169	1.3414	0.7284	0.6383	0.3726	1.1779	1.1742	1.1758	1.2747	0.8725	1.1721	1.0319	1.1198	0.5173	1.0464	0.9681	0.9469	1.0978	0.9593	0.2351	0.5999
311	methionine	Amino Acid	Methionine, Cysteine, SAM and Taurine Metabolism	1302	LC/MS Pos Early	415	2526	150.058	63-68-3	6137	5907	C00073	HMDB00696	1.1498	1.0993	1.0984	1.0948	1.1833	0.9833	1.2377	1.1533	1.2242	0.8708	0.9846	0.8517	0.8597	0.8281	1.0154	0.8966	0.7136	0.7995	0.7191	1.1525
316	methionine sulfoxide	Amino Acid	Methionine, Cysteine, SAM and Taurine Metabolism	18374	LC/MS Pos Early	100000039	1272	166.053	3226-65-1	158980	139840	C02989	HMDB02005	1.2875	1.2007	0.9899	1.195	1.2942	1.0558	1.2461	1.2324	1.5731	1.2917	0.6753	0.5109	0.5507	0.6721	0.7182	0.7368	0.4836	0.5304	0.5043	1.0101
3225	methyl glucopyranoside (alpha + beta)	Xenobiotics	Food Component/Plant	46144	LC/MS Pos Early	100005864	832	212.113						0.7551	1.3606	1.3525	1.5795	0.7889	0.9821	1.1524	1.1015	1.6034	1.4472	0.8251	0.5563	1.41	0.8417	1.0179	0.7395	0.7339	0.621	2.0175	0.7743
1245	methylmalonate (MMA)	Lipid	Fatty Acid Metabolism (also BCAA Metabolism)	1496	LC/MS Polar	418	3078.4	117.019	516-05-2	487	473	C02170	HMDB00202	1.4323	1.5751	1.4381	1.5088	1.3997	1.0067	1.1389	0.7859	0.9933	1.313	1.1514	0.554	0.9779	0.7628	1.043	0.8855	0.7445	0.6938	0.8369	0.8285
2715	methylphosphate	Nucleotide	Purine and Pyrimidine Metabolism	37070	LC/MS Polar	100001805	3760.1	110.985	7023-27-0	13130	12578		HMDB61711	0.7043	0.9802	3.1409	1.5615	1.8485	1.088	1.0198	0.7695	1.0966	2.2138	1.7193	1.2432	0.8597	0.9639	0.7162	0.7718	0.81	0.7392	0.7223	1.0876
275	methylsuccinate	Amino Acid	Leucine, Isoleucine and Valine Metabolism	15745	LC/MS Polar	2051	2800	131.035	498-21-5	10349	9922		HMDB01844	0.9098	0.7505	0.7859	0.7668	0.8339	0.9553	0.7233	0.7938	0.6648	0.7391	1.3332	1.5743	1.2834	1.6499	1.6182	1.4116	1.2315	1.949	1.0447	1.7895
308	methylsuccinoylcarnitine (1)	Amino Acid	Leucine, Isoleucine and Valine Metabolism	53031	LC/MS Pos Early	100009275	2589	276.144						0.3786	0.7818	0.7448	0.979	0.2365	0.4314	0.6832	0.9097	1.5353	0.4212	1.2582	1.9649	1.2571	2.5973	1.021	1.4976	1.3947	1.8266	0.9502	1.1393
1429	myo-inositol	Lipid	Inositol Metabolism	1124	LC/MS Polar	363	3506.3	225.062	87-89-8	892	10239179	C00137	HMDB00211	0.9433	0.7403	0.883	0.8183	0.9914	0.8792	0.7944	1.0947	0.8724	1.0086	1.1121	0.9615	1.2112	1.1829	1.1203	1.3396	1.3239	1.1125	1.1472	0.9537
1267	myristoylcarnitine	Lipid	Fatty Acid Metabolism(Acyl Carnitine)	33952	LC/MS Pos Late	100001270	1350	372.311	18822-89-4	53477791	4932274		HMDB05066	0.7389	0.7389	0.7389	0.7389	0.7389	0.7389	0.7389	0.7389	1	0.7389	0.7389	0.8234	1.1983	0.8192	0.7389	0.7389	0.7389	0.7389	3.0537	4.7087
60	N-acetyl-1-methylhistidine*	Amino Acid	Histidine Metabolism	43255	LC/MS Pos Early	100004299	2100	212.103						1.3212	1.3613	1.6244	1.0421	1.2056	1.0561	1.5061	1.6755	1.0338	1.4373	0.6821	0.7059	0.4782	0.654	0.8631	0.9137	0.6282	0.7975	0.9432	0.9662
59	N-acetyl-3-methylhistidine*	Amino Acid	Histidine Metabolism	43256	LC/MS Pos Early	100002204	2056	212.103	37841-04-6	193270	19993498			0.9976	1.3635	1.9384	1.4371	1.1285	1.263	1.155	1.345	1.288	1.4458	0.8937	0.5796	0.7171	0.7719	0.7779	0.7842	0.6126	0.6051	0.7316	1.0024
980	N-acetyl-glucosamine 1-phosphate	Carbohydrate	Aminosugar Metabolism	15741	LC/MS Polar	1212	4052	300.049	31281-59-1	440364	389323	C04256	HMDB01367	2.1826	1.9731	5.9096	1.7009	1.4529	1.8973	0.717	0.7204	1.1016	2.3834	0.3433	0.9139	0.3439	1.0861	0.374	0.361	0.4455	1.3821	0.3907	0.3773
26	N-acetylalanine	Amino Acid	Alanine and Aspartate Metabolism	1585	LC/MS Polar	1110	1564.8	130.051	97-69-8	88064	79449	C02847	HMDB00766	1.0212	0.7591	0.7278	0.7912	0.8723	0.8238	0.8569	1.0212	0.9057	0.6961	1.0843	1.1975	1.0789	0.9803	1.0619	1.1689	1.0769	1.0197	0.7917	1.0799
359	N-acetylarginine	Amino Acid	Urea cycle; Arginine and Proline Metabolism	33953	LC/MS Pos Early	100001266	2245	217.13	155-84-0	67427	60752	C02562	HMDB04620	1.0186	1.4362	1.3555	1.1711	0.8401	0.69	1.0329	0.7739	0.5379	1.1874	1.7876	0.6658	0.9197	0.5357	1.1566	1.5774	0.6914	0.9814	1.0788	0.9386
31	N-acetylasparagine	Amino Acid	Alanine and Aspartate Metabolism	33942	LC/MS Pos Early	100001257	785	175.071	4033-40-3	99715	90090		HMDB06028	1.302	1.7308	1.4697	1.0663	0.8098	0.8392	1.03	1.1192	0.8369	1.7583	1.1316	0.8273	0.9263	0.7359	0.9095	1.0622	0.9731	1.0269	0.9378	0.9059
32	N-acetylaspartate (NAA)	Amino Acid	Alanine and Aspartate Metabolism	22185	LC/MS Polar	100000787	3143	174.041	997-55-7;997-55-7	65065	58576	C01042	HMDB00812	0.9111	0.9327	0.7255	0.9123	0.994	0.7046	0.8295	0.8796	1.4134	0.9225	0.9716	1.2303	1.12	1.0203	1.1414	1.2388	1.3832	1.2544	1.006	1.5579
374	N-acetylcitrulline	Amino Acid	Urea cycle; Arginine and Proline Metabolism	48434	LC/MS Neg	100001577	940	216.099	33965-42-3	656979	571213	C15532	HMDB00856	1.1379	1.3624	1.4567	0.6869	1.0108	0.4977	1	0.802	0.2257	1.4975	2.5013	0.6023	0.2257	0.2257	1.5232	2.0487	0.2257	0.5232	0.8929	0.9535
979	N-acetylglucosamine 6-phosphate	Carbohydrate	Aminosugar Metabolism	15107	LC/MS Polar	1213	4114	300.049	102029-88-9	439219	8216065	C00357	HMDB02817	2.1431	1.0095	0.9947	0.3127	1.4477	2.0012	1.4958	2.2193	1.1538	1.9228	0.6397	1.0053	0.677	0.8137	0.628	0.7909	1.0369	0.7886	0.3845	0.2156
997	N-acetylglucosaminylasparagine	Carbohydrate	Aminosugar Metabolism	48149	LC/MS Pos Early	1215	1212	336.14	2776-93-4	123826	21403014	C04540	HMDB00489	0.896	0.9937	1.0326	1.0698	1.2017	0.975	1.0559	1.0865	1.3272	0.8339	0.8145	0.8901	0.7155	1.0063	0.8535	0.8702	1.1081	1.0668	0.9689	1.1335
41	N-acetylglutamate	Amino Acid	Glutamate Metabolism	15720	LC/MS Pos Early	100000282	1050	190.071	5817-08-03	70914	1266066	C00624	HMDB01138	0.8186	0.9598	0.7141	0.5028	0.8883	0.7117	0.9522	1.0007	0.673	1.1764	2.3085	0.9993	1.3803	0.8621	1.5389	1.951	1.0725	1.0436	1.2002	1.1464
42	N-acetylglutamine	Amino Acid	Glutamate Metabolism	33943	LC/MS Pos Early	100001253	845	189.087	2490-97-3	182230	158492	C02716	HMDB06029	0.8455	1.01	0.8792	0.6128	0.6232	0.6353	0.6812	0.6337	0.4145	0.99	1.1658	1.0181	1.0606	0.8577	1.093	1.2354	1.0589	1.3758	1.1344	1.3022
2	N-acetylglycine	Amino Acid	Glycine, Serine and Threonine Metabolism	27710	LC/MS Polar	100001006	1780	116.035	543-24-8	10972	10507		HMDB00532	1.2863	1.2022	1.1777	1.1314	1.7092	1.1304	1.2512	1.5064	1.4737	1.0141	0.8223	0.9859	0.5798	0.4557	0.6677	0.8129	0.6615	0.9793	0.7753	0.8439
56	N-acetylhistidine	Amino Acid	Histidine Metabolism	33946	LC/MS Pos Early	100001293	2065	198.087	39145-52-3	75619	68142	C02997	HMDB32055	1.0399	1.3189	1.2844	1.0036	0.9347	0.7357	0.8755	0.7714	0.5745	1.2492	1.3044	0.8841	0.8323	0.8157	1.0352	1.1196	0.7787	0.9964	1.0419	1.1361
285	N-acetylisoleucine	Amino Acid	Leucine, Isoleucine and Valine Metabolism	33967	LC/MS Neg	100001276	2325	172.098	3077-46-1	2802421	2081100			0.9976	1.195	0.9071	1.0024	0.4333	0.7964	0.9853	0.7345	0.6347	0.4981	0.8055	1.0626	1.2171	1.0388	0.8455	1.0537	1.2778	1.7104	1.1676	1.0877
255	N-acetylleucine	Amino Acid	Leucine, Isoleucine and Valine Metabolism	1587	LC/MS Neg	1082	2400	172.098	1188-21-2	70912	64075	C02710	HMDB11756	1.0427	1.1379	0.9342	0.7519	0.5485	0.7192	0.9442	0.997	0.5596	0.8324	1.3451	0.9603	1.2925	0.974	1.003	1.3664	1.875	2.3233	1.6218	1.1427
312	N-acetylmethionine	Amino Acid	Methionine, Cysteine, SAM and Taurine Metabolism	1589	LC/MS Neg	1083	1787	190.054	65-82-7	448580	395338	C02712	HMDB11745	0.6523	0.6802	0.6655	0.7402	0.847	0.7677	0.9196	0.941	0.6794	0.6582	1.2616	1.0718	1.2084	1.059	1.2993	1.5847	1.1628	1.6211	1.1545	1.8246
317	N-acetylmethionine sulfoxide	Amino Acid	Methionine, Cysteine, SAM and Taurine Metabolism	45428	LC/MS Pos Early	100005463	944	208.064		193368	167798			1.0252	0.875	0.7951	0.961	0.8716	0.9137	0.9622	0.9748	1.075	1.1589	0.9432	0.8876	0.7771	1.1803	1.1004	1.285	1.0875	1.5361	1.0732	1.7919
986	N-acetylneuraminate	Carbohydrate	Aminosugar Metabolism	32377	LC/MS Pos Early	1162	660	310.113	131-48-6	439197	10292217	C00270	HMDB00230	1.0256	1.013	1.3359	1.3412	1.0991	0.971	0.8452	0.8131	1.1301	0.9899	0.8573	0.8906	0.7469	1.1976	0.9693	0.8123	1.2015	1.1931	1.0101	0.9245
106	N-acetylphenylalanine	Amino Acid	Phenylalanine and Tyrosine Metabolism	33950	LC/MS Neg	100001256	2597	206.082	2018-61-3	74839	67404	C03519	HMDB00512	1.4531	0.7466	1.6548	2.3545	1.5753	1.0316	1.2724	1.2531	2.0053	1	0.5912	0.6244	0.0921	0.6263	0.6507	0.6652	0.0921	0.7055	0.6403	1.4522
392	N-acetylputrescine	Amino Acid	Polyamine Metabolism	37496	LC/MS Pos Early	192	2230	131.118	18233-70-0	122356	109095	C02714	HMDB02064	0.5089	1.0324	0.5967	0.5089	1.0107	0.642	1.3134	0.9653	0.7175	0.7479	0.845	1.0888	0.5089	0.9893	1.1207	1.0834	0.9488	1.4599	1.041	2.0087
10	N-acetylserine	Amino Acid	Glycine, Serine and Threonine Metabolism	37076	LC/MS Pos Early	100001851	811	148.06	97-14-3	65249	58744		HMDB02931	1.1785	1.46	1.0478	0.8179	0.8267	0.9522	1.0732	0.9015	0.8105	1.3125	1.3838	0.917	0.8006	0.719	1.1429	1.3197	1.0729	1.131	0.8643	0.9514
339	N-acetyltaurine	Amino Acid	Methionine, Cysteine, SAM and Taurine Metabolism	48187	LC/MS Polar	100005466	1249	166.018		159864	140553			0.3859	1.1467	1.1063	0.5437	0.7706	0.7257	0.9836	0.874	0.6489	0.5356	0.9653	1.394	1.2011	1.0285	1.2972	1.0164	1.2048	1.5133	0.9824	1.5257
15	N-acetylthreonine	Amino Acid	Glycine, Serine and Threonine Metabolism	33939	LC/MS Neg	100001274	821.6	160.062	17093-74-2	152204	3841173			1.1502	0.6902	0.8749	0.5067	0.9373	0.9916	1.2261	1.201	1.0084	0.7401	1.0627	1.0758	0.9778	0.8641	1.0538	1.0573	0.9505	1.1338	0.9323	1.1148
296	N-acetylvaline	Amino Acid	Leucine, Isoleucine and Valine Metabolism	1591	LC/MS Neg	1084	1704	158.082	96-81-1	66789	60154		HMDB11757	1.1549	0.8256	0.9772	0.7017	1.166	0.7447	0.7232	1.0575	0.7393	0.6147	0.97	1.0455	0.9648	1.0268	1.0354	1	1.322	1.5178	1.0363	0.6147
364	N-alpha-acetylornithine	Amino Acid	Urea cycle; Arginine and Proline Metabolism	32984	LC/MS Pos Early	100000285	2000	175.108	6205-08-09	439232	388369	C00437	HMDB03357	1.0211	0.9789	1.2213	1.0744	0.955	1.1826	1.2295	1.1143	1.4634	0.7981	1.0342	0.8409	0.7941	0.7157	1.0417	0.9442	0.5658	0.6607	0.8434	1.1651
2654	N-carbamoylaspartate	Nucleotide	Pyrimidine Metabolism, Orotate containing	1594	LC/MS Polar	1108	3800	175.036	923-37-5	93072	4573859	C00438	HMDB00828	0.3551	0.9655	2.3808	1.1176	0.4449	0.9765	0.1593	0.2447	0.1593	0.7896	1.8237	0.7829	1	1.0588	1.4388	1.2022	0.9876	1.7884	1.3922	1.1163
362	N-delta-acetylornithine	Amino Acid	Urea cycle; Arginine and Proline Metabolism	43249	LC/MS Pos Early	100004523	1877	175.108		9920500	8096135			0.7822	0.9356	1.105	1.0996	1.0135	1.0018	0.9766	0.8683	0.9982	0.8698	1.1731	0.9124	1.1048	1.2003	0.8816	0.8158	1.2191	0.961	1.3245	1.2131
313	N-formylmethionine	Amino Acid	Methionine, Cysteine, SAM and Taurine Metabolism	2829	LC/MS Neg	194	1543.8	176.039	4289-98-9	439750	388809	C03145	HMDB01015	1.6953	1.4448	1.3392	1.0667	1.7384	1.7382	1.6864	1.9	0.9333	1.4515	0.8506	0.7246	0.8339	0.7999	0.8748	1.177	0.7775	0.9053	0.8047	0.8927
3151	N-glycolylneuraminate	Xenobiotics	Food Component/Plant	37123	LC/MS Polar	100001491	3327.5	324.094	1113-83-3	123802	3794850	C03410	HMDB00833	0.8888	0.7064	0.8712	0.9344	0.945	0.9913	0.9901	0.9519	1.0731	0.9656	1.0351	1.1069	0.9365	1.2045	1.2113	1.0825	1.0087	1.1436	1.0476	1.3284
52	N-methyl-4-aminobutyric acid	Amino Acid	Glutamate Metabolism	39577	LC/MS Pos Early	100003152	2109	118.086	1119-48-8	1550042;70703	63869			0.8321	0.8358	0.8927	0.6735	0.9118	0.873	0.8742	1.1595	0.841	0.7772	1.3766	1.1191	1.0029	0.9971	1.1882	1.0956	1.0649	1.0254	1.0136	1.3388
366	N-methylproline	Amino Acid	Urea cycle; Arginine and Proline Metabolism	37431	LC/MS Pos Early	100001956	1335	130.086	475-11-6	557	541			0.8607	0.8896	1.362	0.9547	0.8832	1.227	1.0991	1.0358	1.1397	1.3373	1.2261	0.6633	0.8367	1.0471	0.9642	0.7437	1.0815	0.5927	0.8	1.0405
371	N-monomethylarginine	Amino Acid	Urea cycle; Arginine and Proline Metabolism	43586	LC/MS Pos Early	100004488	2845	189.135	53308-83-1	132862	117259	C03884	HMDB29416	0.6139	1.1754	1.5782	1.3627	0.886	0.8533	1.1531	0.6775	1.2306	1.7654	1.1477	0.2289	1.0431	0.9497	1.0913	1.2426	0.5659	0.3751	0.4956	0.9569
1250	N-octanoylglycine	Lipid	Fatty Acid Metabolism(Acyl Glycine)	43502	LC/MS Neg	100003940	4335.4	200.129	14246-53-8	84290	76040		HMDB00832	0.9498	0.909	0.8482	0.7018	1.3085	1.3197	1.1182	2.0477	1.0334	0.7994	0.8688	1.2478	0.3173	0.3556	0.8726	1.2991	0.3173	1.6016	1	1.3937
1423	N-oleoyltaurine	Lipid	Endocannabinoid	39732	LC/MS Neg	100003119	5610	388.253	52514-04-2	6437033	4941625			0.1914	0.1384	0.6329	0.1384	0.1384	0.1384	0.1384	0.2064	0.1384	0.3575	1	1.5315	0.8294	0.2997	2.2213	1.8219	3.0754	2.8592	5.4603	1.0942
1425	N-palmitoyltaurine	Lipid	Endocannabinoid	39835	LC/MS Neg	100003239	5560	362.237	83982-06-3		14435932			1.1295	2.0127	2.2298	0.1402	0.1402	0.2189	0.5301	0.3429	0.8705	0.5406	0.7865	1.1813	0.1402	0.1402	2.4352	1.9822	2.3369	1.3251	0.1402	0.8672
2740	N1-Methyl-2-pyridone-5-carboxamide	Cofactors and Vitamins	Nicotinate and Nicotinamide Metabolism	40469	LC/MS Pos Early	100001468	1250	153.066	701-44-0	69698	62899	C05842	HMDB04193	1.4045	0.9357	0.7628	0.8557	1.357	0.9247	1.0264	1.1124	1.1802	0.9315	1.0235	0.9306	0.799	1.109	0.9765	0.9549	1.4472	1.3046	1.059	0.7012
2608	N1-methyladenosine	Nucleotide	Purine Metabolism, Adenine containing	15650	LC/MS Pos Early	1242	2120	282.12	15763-06-1	27476	4573813	C02494	HMDB03331	0.8822	0.8131	0.937	0.6995	0.9893	0.862	0.9978	0.9761	0.858	0.6386	1.0022	1.2589	1.1167	1.3739	1.3262	1.3194	1.3978	1.9455	1.6201	1.4844
78	N2-acetyllysine	Amino Acid	Lysine Metabolism	36751	LC/MS Polar	100001721	3372.6	187.109	1946-82-3	92907	83869	C12989	HMDB00446	0.5829	1.0929	0.184	1.1696	1.2167	0.7903	2.2148	1.9237	1	0.7765	1.3452	0.184	0.9618	0.184	0.8996	1.5156	0.5218	0.184	0.184	0.184
2698	N4-acetylcytidine	Nucleotide	Pyrimidine Metabolism, Cytidine containing	35130	LC/MS Pos Early	100001413	1580	286.103	3768-18-1	107461	96702		HMDB05923	1.0257	1.0653	0.7473	0.7156	1.8896	1.0412	1.1793	1.332	0.9743	0.585	0.585	0.585	0.585	0.585	0.585	0.585	0.585	0.7107	0.7518	0.585
81	N6,N6,N6-trimethyllysine	Amino Acid	Lysine Metabolism	1498	LC/MS Pos Early	189	2825	189.16	23284-33-5	440120	140379	C03793	HMDB01325	1.075	1.0038	1.0243	0.9175	0.8257	0.719	0.7846	1.0065	0.5953	0.9427	0.6497	1.1292	0.9027	1.1469	0.9962	1.1351	1.0889	1.2021	1.6516	0.9728
2610	N6,N6-dimethyladenosine	Nucleotide	Purine Metabolism, Adenine containing	42081	LC/MS Pos Early	100003867	2415	296.135	2620-62-4	348206	309033			1.6874	1.887	2.0696	1	0.7067	2.0137	0.7067	0.9994	1.1386	0.9725	1.2329	0.7067	0.7067	0.7067	0.9636	0.7067	0.9728	0.7067	0.9586	0.7067
79	N6-acetyllysine	Amino Acid	Lysine Metabolism	36752	LC/MS Polar	100001734	2612.6	187.109	692-04-6	92832	83801	C02727	HMDB00206	1.4467	1.0841	1.2801	1.2973	1.2585	1.1601	1.2032	1.1054	1.8401	1.2573	0.5975	0.7042	0.867	0.7844	0.7132	0.9159	0.8398	0.6562	0.7668	0.8713
2618	N6-carbamoylthreonyladenosine	Nucleotide	Purine Metabolism, Adenine containing	35157	LC/MS Neg	100001415	2164	411.127	24719-82-2	161466	141829		HMDB41623	1.8098	0.7642	0.8957	1.0448	0.9711	1.2681	0.5673	1.0518	1.7334	0.5673	0.5673	0.5673	1.0289	0.8573	0.5673	0.5673	0.5673	0.5673	0.5673	0.9242
1001	N6-carboxymethyllysine	Carbohydrate	Advanced Glycation End-product	36713	LC/MS Pos Early	100001768	2592	205.118	5746-04-03		11217184			1.2158	1.0042	0.9712	0.9373	0.9825	0.9629	1.0236	0.9958	0.918	1.091	0.9856	1.1872	0.7404	1.089	0.9008	1.1722	1.041	0.8847	1.3957	1.0973
2627	N6-succinyladenosine	Nucleotide	Purine Metabolism, Adenine containing	48130	LC/MS Pos Early	100001664	1930	384.115	4542-23-8				HMDB00912	1.6963	3.4897	2.7161	2.6523	2.8237	1.0693	1.5586	1.0173	1.7964	0.9827	0.6581	0.4449	0.6316	0.7916	0.5493	0.4152	1.076	0.7119	0.5299	0.5222
2721	nicotinamide	Cofactors and Vitamins	Nicotinate and Nicotinamide Metabolism	594	LC/MS Pos Early	432	1942	123.055	98-92-0	936	911	C00153	HMDB01406	1.0586	1.1041	1.065	1.1163	1.0737	1.1611	1.247	1.1248	1.004	0.7836	0.996	0.8765	0.9227	0.9192	0.957	0.9724	0.8405	0.9136	0.9379	1.0049
2725	nicotinamide adenine dinucleotide (NAD+)	Cofactors and Vitamins	Nicotinate and Nicotinamide Metabolism	5278	LC/MS Pos Early	1310	875	332.562	53-84-9	5893	5681	C00003	HMDB00902	1.0926	1.1096	1.3007	1.2866	1.4472	1.2219	1.269	1.4022	1.3767	1.0325	0.7458	0.8932	0.7378	0.8622	0.9675	0.8129	0.8753	0.9461	0.7532	0.8941
2732	nicotinamide N-oxide	Cofactors and Vitamins	Nicotinate and Nicotinamide Metabolism	39582	LC/MS Pos Early	100002763	877	139.05	1986-81-8	72661	65522		HMDB02730	0.9221	0.716	0.5014	0.7188	0.6618	1.0779	0.8722	0.8204	0.5171	0.9121	1.4629	1.1051	2.183	0.8033	1.4198	1.6292	2.3719	2.2329	4.0111	1.3004
2723	nicotinamide ribonucleotide (NMN)	Cofactors and Vitamins	Nicotinate and Nicotinamide Metabolism	22152	LC/MS Pos Early	1312	766	335.064	1094-61-7	14180	13553	C00455	HMDB00229	0.9196	1.2302	0.9227	1.2057	1.2128	1.501	1.3134	1.3991	1.3735	0.7341	0.6838	1.2843	0.957	0.9615	1.1048	0.7026	0.8527	1.0385	0.8698	0.9008
2724	nicotinamide riboside	Cofactors and Vitamins	Nicotinate and Nicotinamide Metabolism	33013	LC/MS Pos Early	100001310	2040	255.098	1341-23-7	439924		C03150	HMDB00855	0.9154	1.8314	1.7379	2.5181	1.3365	1.0846	1.2502	1.2615	1.8651	0.597	0.9103	0.7458	0.5639	1.086	0.7088	0.6109	0.674	0.6844	0.5264	1.2675
171	O-methyltyrosine	Amino Acid	Phenylalanine and Tyrosine Metabolism	37451	LC/MS Pos Early	100002078	2790	196.097	1080-06-4	76957	69406			1.1358	1.4353	0.5323	1.5358	0.7729	0.8893	1.6659	1.8125	0.9789	1.2563	0.9663	0.8123	0.1781	0.2615	1.1102	1.0211	0.2519	1.258	1.0961	0.8617
3611	O-sulfo-L-tyrosine	Xenobiotics	Chemical	45413	LC/MS Neg	100005384	990	260.023		514186	448617			1.2331	0.669	1.2278	1.1061	0.9885	1.0304	0.7403	1.0667	1.0115	1.2461	1.1064	0.9717	0.669	0.669	0.9044	0.7778	0.8534	0.9142	1.1221	0.7283
1413	oleoyl ethanolamide	Lipid	Endocannabinoid	38102	LC/MS Neg	1137	6200	324.291	11-58-0;111-58-0	5283454	4446574		HMDB02088	1.6441	1.1913	1.145	0.4129	0.1258	0.1258	0.4154	0.301	1.9814	0.1261	1.4113	1	0.439	0.2234	1.4664	0.7782	1.3472	1.2408	1.8163	0.6628
1272	oleoylcarnitine	Lipid	Fatty Acid Metabolism(Acyl Carnitine)	35160	LC/MS Pos Late	100001501	1423	426.358	38677-66-6	6441392;53477789	21403150		HMDB05065	0.3037	0.2784	0.4162	0.3355	0.5282	0.4711	0.4799	0.4352	0.7981	0.5351	1.3871	1.4676	2.584	2.2564	1.2019	1.4089	2.1664	2.5365	4.8849	3.8222
409	ophthalmate	Amino Acid	Glutathione Metabolism	34592	LC/MS Pos Early	100001311	2085	290.135	495-27-2	7018721	7993181		HMDB05765	1.7253	1.7532	0.9896	1.1294	2.014	1.8422	2.2161	2.3054	4.0337	2.2531	0.4211	0.3968	0.2897	0.3146	0.5384	0.7982	0.4197	0.4419	0.9772	1.0104
349	ornithine	Amino Acid	Urea cycle; Arginine and Proline Metabolism	1493	LC/MS Pos Early	444	2800	133.097	3184-13-2	6262	6026	C00077	HMDB03374	1.1221	1.0844	1.095	1.0114	0.9858	0.8994	1.0256	1.1282	1.119	0.9341	1.0296	0.8531	0.9374	0.8731	1.0018	0.9982	0.7808	0.8015	0.9133	1.0207
2656	orotate	Nucleotide	Pyrimidine Metabolism, Orotate containing	1505	LC/MS Polar	445	1638.1	155.01	50887-69-9	967	942	C00295	HMDB00226	0.6569	0.9767	1.9981	1.1246	0.9113	1.0431	0.9195	0.9002	0.4936	0.7654	1.4905	0.7577	1.3613	1.0233	1.3717	1.213	0.7642	1.5832	1.1151	0.8509
2658	orotidine	Nucleotide	Pyrimidine Metabolism, Orotate containing	35172	LC/MS Polar	100001416	2250	287.052	314-50-1	92751	83729	C01103	HMDB00788	0.7858	0.7222	0.7836	0.6941	0.974	0.8073	0.7699	0.9094	0.9153	0.8793	1.1189	1.4157	1.026	1.2489	1.2102	1.4053	1.231	1.3566	1.2702	1.375
2758	oxalate (ethanedioate)	Cofactors and Vitamins	Ascorbate and Aldarate Metabolism	20694	LC/MS Polar	100000841	3803	88.988	144-62-7	971	946	C00209	HMDB02329	0.9845	0.9566	1.1232	1.1305	1.3963	1.1088	0.8579	0.9486	1.2166	1.5549	0.84	0.88	0.7198	1.012	1.0518	1.0244	0.988	0.9426	0.6896	1.14
137	p-cresol sulfate	Amino Acid	Phenylalanine and Tyrosine Metabolism	36103	LC/MS Neg	100001315	2890	187.007	3233-57-7	4615423	3806480	C01468	HMDB11635	0.2379	0.5174	0.2379	1.8802	0.654	1.0394	0.4759	3.0859	0.2379	0.5549	0.686	1	1.8477	1.6954	2.0058	0.9066	0.2379	1.0125	1.6274	0.2753
195	p-cresol-glucuronide*	Amino Acid	Phenylalanine and Tyrosine Metabolism	48841	LC/MS Neg	100006191	2420	283.082	17680-99-8	154035	135751		HMDB11686	0.3607	1.2164	0.3607	3.4858	2.186	2.3776	1.6282	8.4015	0.5444	1	0.4831	0.5612	1.1728	0.9164	2.3432	0.5671	0.3607	0.6003	0.8893	0.3607
1416	palmitoyl ethanolamide	Lipid	Endocannabinoid	38165	LC/MS Neg	1489	6100	298.275	544-31-0	4671	4509	C16512	HMDB02100	1.6933	1.7934	1.3092	0.8241	0.0928	0.2143	0.5413	0.3517	2.369	0.2285	1.5264	1.047	0.5746	0.2042	1.7728	0.6591	1.4672	1.1029	2.1807	0.953
1269	palmitoylcarnitine	Lipid	Fatty Acid Metabolism(Acyl Carnitine)	44681	LC/MS Pos Late	100000776	1425	400.342	6865-14-1	461	448	C02990	HMDB00222	0.6038	0.5759	0.6709	0.7256	0.9856	0.6919	0.8068	0.7559	1.8601	0.7883	1.0144	1.2044	1.9227	1.8308	1.3368	0.8807	2.1316	2.4704	6.5244	6.5137
2746	pantothenate	Cofactors and Vitamins	Pantothenate and CoA Metabolism	1508	LC/MS Neg	1024	1498.7	218.103	137-08-6	6613	6361	C00864	HMDB00210	0.9905	0.8628	0.5972	0.7861	0.8911	1.0095	0.954	1.2635	0.8572	0.8741	1.49	1.2416	1.1883	1.1685	1.4425	1.6006	1.2452	1.3696	0.7606	0.7691
2217	PC14:0 (Myristic acid)	Complex Lipids	Mole % Phosphatidylcholine	44021	GC-FID	100004852								1.0023	1.1205	1.3041	1.0639	0.8943	1.0493	0.8902	1.0511	1.0658	0.8805	1.0627	0.9977	0.942	0.9308	1.0608	1.0037	0.9431	0.9577	0.8469	0.9283
2224	PC14:1n5 (Myristoleic acid)	Complex Lipids	Mole % Phosphatidylcholine	44028	GC-FID	100004859								1.3391	0.8211	1.2743	0.7226	0.8673	0.8639	1.3018	1.062	0.8628	1.0194	1.0181	0.8213	1.2133	1.0501	1.0725	0.8291	0.854	0.9819	0.9084	1.8287
2218	PC15:0 (Pentadecanoic acid)	Complex Lipids	Mole % Phosphatidylcholine	44022	GC-FID	100004853								1.3061	1.2326	1.2296	1.4429	1.2012	1.0425	1.0825	1.4205	1.2111	1.2678	0.8025	0.856	0.7763	0.7319	0.8565	0.9575	0.9041	0.741	0.7322	0.9048
2219	PC16:0 (Palmitic acid)	Complex Lipids	Mole % Phosphatidylcholine	44023	GC-FID	100004854								1.1441	1.1282	1.1191	1.063	1.1731	1.1248	1.146	1.1675	1.042	1.1457	0.9241	0.9253	0.8808	0.8788	0.9407	0.9222	0.958	0.9288	0.8969	0.9272
2225	PC16:1n7 (Palmitoleic acid)	Complex Lipids	Mole % Phosphatidylcholine	44029	GC-FID	100004860								1.4216	1.5678	1.74	1.2262	1.2969	1.4832	1.2504	1.4498	1.1221	1.0607	0.8938	0.8115	0.721	0.6688	0.9393	0.7354	0.7957	0.7273	0.6939	0.7557
2220	PC18:0 (Stearic acid)	Complex Lipids	Mole % Phosphatidylcholine	44024	GC-FID	100004855								0.8867	0.8098	0.7685	0.8893	0.854	0.8487	0.8987	0.7266	0.9755	1.0245	1.1206	1.0354	1.2002	1.2194	1.0408	0.946	1.1646	1.0935	1.2207	1.1157
2226	PC18:1n7 (Vaccenic acid)	Complex Lipids	Mole % Phosphatidylcholine	44030	GC-FID	100004861								0.6697	0.8403	1.012	0.8211	0.59	0.7965	0.66	0.6864	1.0252	0.5842	1.2701	1.1489	1.1502	1.0892	1.1836	1.015	0.988	0.9646	1.0269	1.0738
2227	PC18:1n9 (Oleic acid)	Complex Lipids	Mole % Phosphatidylcholine	44031	GC-FID	100004862								0.7281	0.7398	0.8054	0.602	0.6856	0.7668	0.7155	0.7091	0.6322	0.6467	1.3274	1.2093	1.2597	1.1946	1.2015	1.2904	1.3512	1.2248	1.2498	1.3224
2232	PC18:2n6 (Linoleic acid)	Complex Lipids	Mole % Phosphatidylcholine	44036	GC-FID	100004867								1.1354	1.104	1.0368	1.2502	1.2544	1.0969	1.0989	1.274	1.1017	1.2078	0.7958	0.8783	0.8664	0.8433	0.9632	0.936	0.8101	0.9518	0.9087	0.8967
2240	PC18:3n3 (a-Linolenic acid)	Complex Lipids	Mole % Phosphatidylcholine	44044	GC-FID	100004875								1.2677	0.9825	1.0529	1.2589	1.1051	0.9343	1.079	1.134	1.1545	1.2117	0.868	0.7484	1.0175	0.7096	0.7948	0.6781	0.7049	0.6683	0.7919	1.1922
2233	PC18:3n6 (g-Linolenic acid)	Complex Lipids	Mole % Phosphatidylcholine	44037	GC-FID	100004868								1.414	1.3616	1.2786	1.2835	1.5817	1.3259	1.4319	1.5217	1.5056	1.6827	0.7214	0.6653	0.5658	0.5846	0.714	0.6381	0.6645	0.6216	0.6061	0.6452
2241	PC18:4n3 (Stearidonic acid)	Complex Lipids	Mole % Phosphatidylcholine	44045	GC-FID	100004876								0.5453	0.6024	0.6923	0.7623	0.4474	0.5533	0.4725	0.5833	0.9631	0.5958	1.2236	1.1155	1.3559	1.3791	1.1615	1.2653	1.0866	1.0369	1.2022	1.4271
2221	PC20:0 (Arachidic acid)	Complex Lipids	Mole % Phosphatidylcholine	44025	GC-FID	100004856								1.4807	1.3136	1.108	1.2471	1.1965	1.0734	1.3523	0.9266	0.8029	1.5227	1.3621	0.6972	0.7001	0.4095	1.0921	0.7359	0.3876	0.5682	0.6477	0.887
2228	PC20:1n9 (Eicosaenoic acid)	Complex Lipids	Mole % Phosphatidylcholine	44032	GC-FID	100004863								0.6067	0.6223	0.6381	0.7331	0.4842	0.543	0.5798	0.5346	0.7319	0.6306	1.9046	1.4748	1.436	1.4106	1.4915	1.5317	1.3023	1.2669	1.3843	1.5571
2234	PC20:2n6 (Eicosadienoic acid)	Complex Lipids	Mole % Phosphatidylcholine	44038	GC-FID	100004869								0.5844	0.7064	0.8528	0.8555	0.5229	0.6348	0.5589	0.6566	0.8894	0.6517	1.5396	1.3207	1.426	1.4091	1.4161	1.3339	1.1106	1.1923	1.3507	1.3238
2235	PC20:3n6 (Di-homo-g-linoleic acid)	Complex Lipids	Mole % Phosphatidylcholine	44039	GC-FID	100004870								0.7259	0.8206	0.8699	0.8203	0.7589	0.8329	0.7832	0.6872	0.787	0.6636	1.353	1.3264	1.3902	1.3713	1.2625	1.2141	1.2806	1.2931	1.3181	1.1301
2229	PC20:3n9 (Mead acid)	Complex Lipids	Mole % Phosphatidylcholine	44033	GC-FID	100004864								0.3467	0.5295	0.8084	0.4138	0.2484	0.5413	0.3714	0.3055	0.9133	0.3084	2.1979	1.6396	1.4769	2.0065	1.5834	1.0867	2.01	1.2166	1.4064	1.3895
2242	PC20:4n3 (Eicosatetranoic acid)	Complex Lipids	Mole % Phosphatidylcholine	44046	GC-FID	100004877								1.1367	0.7436	1.3495	0.9944	0.7572	1.1041	1.0056	1.0959	0.7459	0.5505	1.1795	1.1364	0.7968	1.0346	1.0088	0.8207	1.0427	0.8171	0.7688	0.958
2236	PC20:4n6 (Arachidonic acid)	Complex Lipids	Mole % Phosphatidylcholine	44040	GC-FID	100004871								0.9715	1.0022	0.9028	1.1587	0.9373	0.9978	1.0804	0.9439	1.384	1.1174	0.8957	1.0485	0.9488	1.0656	0.9666	1.0843	0.8546	1.0418	1.0263	0.9312
2243	PC20:5n3 (Eicosapentaenoic acid)	Complex Lipids	Mole % Phosphatidylcholine	44047	GC-FID	100004878								1.3385	1.3078	1.7393	1.6648	1.3741	1.5366	0.92	1.2065	0.994	0.884	1.0985	1.003	0.997	0.9819	1.1927	0.6572	0.9388	0.7224	0.772	0.7778
2222	PC22:0 (Behenic acid)	Complex Lipids	Mole % Phosphatidylcholine	44026	GC-FID	100004857								0.0394	0.5449	0.5815	1.195	0.0394	1.179	0.6367	0.5965	1.3999	2.2702	6.6382	0.8349	2.052	0.4947	0.0394	0.7747	0.2049	1.257	1.1651	1.8619
2230	PC22:1n9 (Erucic acid)	Complex Lipids	Mole % Phosphatidylcholine	44034	GC-FID	100004865								1.4942	0.3934	0.3365	0.9736	0.7222	0.7338	1.0264	0.7742	0.9157	0.8629	1.0725	0.875	1.8119	0.862	1.3882	1.2057	1.1508	1.2717	1.3142	1.5169
2237	PC22:2n6 (Docosadienoic acid)	Complex Lipids	Mole % Phosphatidylcholine	44041	GC-FID	100004872								1.0689	0.364	0.9043	0.7799	0.3974	0.364	1.0112	0.364	0.364	1.5089	1.2372	1.9786	0.9888	0.364	1.5026	2.2686	0.364	0.364	0.6135	0.7621
2238	PC22:4n6 (Adrenic acid)	Complex Lipids	Mole % Phosphatidylcholine	44042	GC-FID	100004873								0.9921	0.6386	0.9566	0.7993	0.8262	0.7882	0.8475	0.9156	0.7881	0.7446	1.1544	1.1474	1.2994	1.3009	1.0977	1.1106	1.1593	1.3688	1.0079	1.4678
2244	PC22:5n3 (Docosapentaenoic acid)	Complex Lipids	Mole % Phosphatidylcholine	44048	GC-FID	100004879								1.3838	1.0289	1.3689	1.0943	1.2177	0.9522	1.0269	0.7968	0.5881	0.9886	1.1103	0.8676	1.2672	1.1494	0.8026	0.7038	1.0114	0.8742	0.9441	0.9196
2239	PC22:5n6 (Osbond acid)	Complex Lipids	Mole % Phosphatidylcholine	44043	GC-FID	100004874								0.946	1.03	1.1347	0.7872	0.5819	0.8564	0.9272	0.8197	2.0175	0.8217	1.1362	1.1019	0.9878	1.4941	0.9555	0.9982	1.1455	1.0018	1.0952	1.0707
2245	PC22:6n3 (Docosahexaenoic acid)	Complex Lipids	Mole % Phosphatidylcholine	44049	GC-FID	100004880								1.0896	1.1115	1.0909	1.1971	1.0095	1.0864	1.1248	1.0152	1.1254	1.0105	0.7306	0.9019	0.9103	0.9905	0.7492	0.8416	0.7693	0.8198	0.8121	0.7732
2223	PC24:0 (Lignoceric acid)	Complex Lipids	Mole % Phosphatidylcholine	44027	GC-FID	100004858								1.8853	0.2989	0.2989	0.2989	0.2989	0.2989	0.2989	0.2989	0.2989	0.719	0.2989	0.2989	1.5162	0.2989	1	0.2989	0.6346	0.2989	1.203	0.2989
2231	PC24:1n9 (Nervonic acid)	Complex Lipids	Mole % Phosphatidylcholine	44035	GC-FID	100004866								0.2288	0.2288	0.2288	0.2609	0.2288	0.9289	0.2288	0.4014	0.6431	0.2288	0.2288	0.2288	1.0711	0.2288	0.2288	1.3383	0.2288	1.8033	1.4806	1.8439
2246	PCdm16:0 (Plasmalogen palmitic acid)	Complex Lipids	Mole % Phosphatidylcholine	44050	GC-FID	100004881								1.1859	0.9648	0.9916	1.1682	1.0522	1.0011	1.2132	1.4178	1.1543	1.092	0.966	1.0011	1.0857	0.9547	0.9645	0.9869	0.9359	0.9989	0.9395	0.9652
2247	PCdm18:0 (Plasmalogen stearic acid)	Complex Lipids	Mole % Phosphatidylcholine	44051	GC-FID	100004882								1.1105	0.9077	0.9783	1.2833	0.8018	0.8541	1.2589	0.8856	1.2299	1.3498	1.0619	0.9612	1.1676	0.9302	0.8865	1.0217	0.7143	1.0241	0.8695	1.368
2248	PCdm18:1n7 (Plasmalogen vaccenic acid)	Complex Lipids	Mole % Phosphatidylcholine	44052	GC-FID	100004883								0.5172	0.5172	0.5172	0.8891	0.6392	0.5689	1	0.5172	1.3886	0.5172	0.5172	1.1686	1.5002	0.5172	0.5172	0.5172	0.5172	0.5172	0.5172	2.4589
2249	PCdm18:1n9 (Plasmalogen oleic acid)	Complex Lipids	Mole % Phosphatidylcholine	44053	GC-FID	100004884								1.0937	0.9144	0.6742	0.982	0.5554	0.8761	0.704	1.018	0.9475	0.8932	1.1384	1.2783	1.4639	1.0717	1.0446	1.394	1.0901	0.9214	0.7095	1.6564
2264	PE14:0 (Myristic acid)	Complex Lipids	Mole % Phosphatidylethanolamine	44058	GC-FID	100004889								1.1166	0.9789	1.1878	1.0306	0.7858	1.0014	1.2414	0.8564	1.0527	0.8862	0.9986	1.268	1.4944	0.9899	0.891	0.9494	0.9075	0.818	1.1493	1.2813
2271	PE14:1n5 (Myristoleic acid)	Complex Lipids	Mole % Phosphatidylethanolamine	44065	GC-FID	100004896								0.738	0.738	0.738	0.738	1.262	0.738	0.738	0.738	0.738	0.738	0.738	0.738	0.738	0.738	0.738	0.738	0.738	0.738	0.738	0.738
2265	PE15:0 (Pentadecanoic acid)	Complex Lipids	Mole % Phosphatidylethanolamine	44059	GC-FID	100004890								1.3084	1.0651	1.1976	1.328	0.9808	0.9884	1.2028	1.1724	1.2424	1.1195	0.7342	1.0116	0.754	0.7115	0.7288	0.8817	0.7686	0.7895	0.6592	1.0574
2266	PE16:0 (Palmitic acid)	Complex Lipids	Mole % Phosphatidylethanolamine	44060	GC-FID	100004891								1.2447	1.21	1.2604	1.1756	1.234	1.1849	1.2089	1.2526	1.1181	1.2088	0.8602	0.8333	0.8061	0.7776	0.8819	0.8061	0.8743	0.8428	0.7857	0.8361
2272	PE16:1n7 (Palmitoleic acid)	Complex Lipids	Mole % Phosphatidylethanolamine	44066	GC-FID	100004897								1.5447	1.7533	1.9632	1.5116	1.3738	1.5312	1.4214	1.6104	1.7035	1.1835	0.7954	0.7495	0.6525	0.5394	0.8165	0.6622	0.6814	0.5993	0.5977	0.6848
2267	PE18:0 (Stearic acid)	Complex Lipids	Mole % Phosphatidylethanolamine	44061	GC-FID	100004892								0.9462	0.9185	0.857	0.8462	0.9684	0.9592	1.0062	0.8765	0.8862	0.9921	1.0081	1.005	1.066	1.1211	1.0263	0.995	1.0348	1.0297	1.0794	1.0359
2273	PE18:1n7 (Vaccenic acid)	Complex Lipids	Mole % Phosphatidylethanolamine	44067	GC-FID	100004898								0.7273	0.8566	1.0454	0.8442	0.5598	0.7847	0.6533	0.7119	1.0379	0.5416	1.2104	1.0918	1.0789	1.0132	1.1911	1.1188	1.0073	0.9927	0.984	1.0466
2274	PE18:1n9 (Oleic acid)	Complex Lipids	Mole % Phosphatidylethanolamine	44068	GC-FID	100004899								0.6841	0.7369	0.7758	0.7847	0.6437	0.6931	0.6936	0.7086	0.8555	0.7067	1.2325	1.2423	1.2277	1.1445	1.213	1.2737	1.154	1.1506	1.1532	1.2251
2279	PE18:2n6 (Linoleic acid)	Complex Lipids	Mole % Phosphatidylethanolamine	44073	GC-FID	100004904								1.0801	1.0548	1.0643	1.1803	1.0591	0.9882	1.0341	1.2044	1.1166	1.0606	0.7707	0.8511	0.8659	0.7276	0.9178	1.0045	0.7872	0.9525	0.9084	0.9955
2287	PE18:3n3 (a-Linolenic acid)	Complex Lipids	Mole % Phosphatidylethanolamine	44081	GC-FID	100004912								1.3886	1.1422	1.5104	1.5755	1.4241	1.1383	1.1639	2.0058	1.4736	1.1193	0.6809	0.7894	0.7129	0.4593	0.7489	0.7344	0.577	0.6237	0.4437	0.8807
2280	PE18:3n6 (g-Linolenic acid)	Complex Lipids	Mole % Phosphatidylethanolamine	44074	GC-FID	100004905								1.4206	1.3234	1.3623	1.3197	1.446	1.2232	1.2918	1.5209	1.5094	1.6151	0.7574	0.7493	0.6607	0.5331	0.6926	0.7442	0.7479	0.7377	0.6813	0.7768
2288	PE18:4n3 (Stearidonic acid)	Complex Lipids	Mole % Phosphatidylethanolamine	44082	GC-FID	100004913								0.9018	0.9357	1.2403	1.2924	0.65	0.7731	0.7989	1.3179	1.5974	0.7944	1.3894	0.9767	1.0233	0.8138	1.2026	1.4018	0.7352	0.7761	1.0357	1.1929
2268	PE20:0 (Arachidic acid)	Complex Lipids	Mole % Phosphatidylethanolamine	44062	GC-FID	100004893								1.5358	1.3179	1.2077	1.1661	1.5108	1.3023	1.6478	1.2955	0.6531	1.4133	1.0249	0.5905	0.5308	0.4111	0.9751	0.6689	0.4255	0.4869	0.5817	0.7942
2275	PE20:1n9 (Eicosaenoic acid)	Complex Lipids	Mole % Phosphatidylethanolamine	44069	GC-FID	100004900								0.7429	0.7887	0.8033	0.8241	0.6716	0.7523	0.7741	0.7706	0.7382	0.7598	1.7446	1.3906	1.3161	1.3394	1.6864	1.498	1.1759	1.2575	1.3176	1.4548
2281	PE20:2n6 (Eicosadienoic acid)	Complex Lipids	Mole % Phosphatidylethanolamine	44075	GC-FID	100004906								0.8086	0.7835	0.8418	1.0227	0.6474	0.7354	0.8029	0.9324	0.9773	0.9044	1.1987	1.319	1.187	1.176	1.4104	1.6966	0.9322	1.3185	1.3865	1.4781
2282	PE20:3n6 (Di-homo-g-linoleic acid)	Complex Lipids	Mole % Phosphatidylethanolamine	44076	GC-FID	100004907								0.8002	0.6169	0.747	0.6779	0.6948	0.6822	0.7151	0.6641	0.5691	0.6011	1.2519	1.4926	1.2778	1.3221	1.1998	1.2305	1.2044	1.4287	1.4432	1.2803
2276	PE20:3n9 (Mead acid)	Complex Lipids	Mole % Phosphatidylethanolamine	44070	GC-FID	100004901								0.3571	0.5119	0.6478	0.3859	0.3116	0.4938	0.3735	0.3529	0.8031	0.2935	1.5592	1.4961	1.3651	1.7313	1.3325	1.1993	1.7758	1.1969	1.3904	1.238
2289	PE20:4n3 (Eicosatetranoic acid)	Complex Lipids	Mole % Phosphatidylethanolamine	44083	GC-FID	100004914								1.2046	1.1034	1.195	0.8131	1.1704	1.156	1.0537	1.2295	0.7333	0.9688	0.9939	0.9542	0.8535	0.7951	1.0707	1.0138	1.0061	0.8498	0.6702	0.9051
2283	PE20:4n6 (Arachidonic acid)	Complex Lipids	Mole % Phosphatidylethanolamine	44077	GC-FID	100004908								0.9876	0.9822	0.9561	1.0003	0.9916	1.0129	0.9791	0.9562	1.0338	0.9944	1.0441	1.0164	0.9962	1.0218	0.9997	1.0005	1.006	1.004	1.0447	0.9951
2290	PE20:5n3 (Eicosapentaenoic acid)	Complex Lipids	Mole % Phosphatidylethanolamine	44084	GC-FID	100004915								1.1783	1.1685	1.4383	1.4674	1.2793	1.2711	0.9237	1.1248	0.725	0.9217	1.0603	0.9593	1.0407	0.8964	1.1935	0.7748	0.9193	0.8646	0.8993	0.955
2269	PE22:0 (Behenic acid)	Complex Lipids	Mole % Phosphatidylethanolamine	44063	GC-FID	100004894								1.2885	1.1889	1.1517	1.0355	1.128	1.2119	1.4372	1.0768	0.9489	1.1905	0.9645	1.2022	0.9251	0.8649	0.9225	0.7632	0.9124	0.7325	0.836	0.8944
2277	PE22:1n9 (Erucic acid)	Complex Lipids	Mole % Phosphatidylethanolamine	44071	GC-FID	100004902								0.9023	0.8419	0.7994	0.8126	0.7827	0.9485	1.0165	0.8948	0.737	0.9835	2.0217	1.1044	1.073	1.1338	1.5796	1.5956	1.0577	0.919	1.239	1.4006
2284	PE22:2n6 (Docosadienoic acid)	Complex Lipids	Mole % Phosphatidylethanolamine	44078	GC-FID	100004909								0.4375	1	0.6241	1.1165	1.0428	0.4375	0.9448	0.4375	0.4375	1.268	0.4375	0.4375	0.4375	0.4375	0.4375	0.4375	0.4375	0.4375	0.4375	0.4375
2285	PE22:4n6 (Adrenic acid)	Complex Lipids	Mole % Phosphatidylethanolamine	44079	GC-FID	100004910								0.7765	0.7702	0.8147	0.7055	0.7696	0.831	0.8082	0.9231	0.8618	0.795	1.3349	1.2284	1.2335	1.3791	1.0769	1.2482	1.2831	1.4169	1.304	1.301
2291	PE22:5n3 (Docosapentaenoic acid)	Complex Lipids	Mole % Phosphatidylethanolamine	44085	GC-FID	100004916								1.0895	1.6074	1.8742	1.5147	1.0314	1.5309	0.8243	1.626	0.9262	0.7524	1.3406	0.7926	0.8572	0.7768	0.6502	1.2367	0.8293	0.9686	0.8506	1.3863
2286	PE22:5n6 (Osbond acid)	Complex Lipids	Mole % Phosphatidylethanolamine	44080	GC-FID	100004911								0.8843	0.9965	1.0464	0.7097	0.7002	0.8555	0.8486	0.9826	1.6363	0.8844	1.03	1.0035	0.9017	1.2014	0.9813	1.078	1.3205	1.0718	1.1149	1.0339
2292	PE22:6n3 (Docosahexaenoic acid)	Complex Lipids	Mole % Phosphatidylethanolamine	44086	GC-FID	100004917								1.1023	1.1374	1.1101	1.1889	1.1636	1.1089	1.1071	1.1829	1.0559	1.1421	0.8252	0.9002	0.9134	0.8954	0.8592	0.9332	0.9441	0.9413	0.8595	0.8739
2270	PE24:0 (Lignoceric acid)	Complex Lipids	Mole % Phosphatidylethanolamine	44064	GC-FID	100004895								0.2344	0.7723	0.9143	1.0215	0.9873	1.6577	1.2284	1.1988	0.416	0.3405	1.1187	0.6194	0.2344	0.7345	1.0435	1.0127	1.2365	0.2344	0.2377	1.025
2278	PE24:1n9 (Nervonic acid)	Complex Lipids	Mole % Phosphatidylethanolamine	44072	GC-FID	100004903								0.901	0.8047	0.1229	0.8703	0.8503	0.7728	0.7732	0.8961	0.5949	0.9001	1.3205	1.1604	1.2011	1.5254	1.2681	1.3261	1.602	1.099	1.2856	1.1204
2293	PEdm16:0 (Plasmalogen palmitic acid)	Complex Lipids	Mole % Phosphatidylethanolamine	44087	GC-FID	100004918								0.832	0.7798	0.8153	0.8538	0.851	0.8802	0.8714	0.9728	0.948	0.8189	1.071	1.128	1.1032	1.1836	1.0272	1.1083	1.1154	1.2239	1.0717	1.0692
2294	PEdm18:0 (Plasmalogen stearic acid)	Complex Lipids	Mole % Phosphatidylethanolamine	44088	GC-FID	100004919								0.9336	0.8713	0.8845	0.9795	0.9627	0.9823	0.9856	1.0877	1.0421	1.0198	1.0297	0.9302	1.1188	1.1206	1.0108	1.0091	1.0288	1.0301	0.9373	0.9909
2295	PEdm18:1n7 (Plasmalogen vaccenic acid)	Complex Lipids	Mole % Phosphatidylethanolamine	44089	GC-FID	100004920								0.6002	0.6021	0.762	0.6422	0.6265	0.7256	0.5623	0.7239	0.9998	0.5604	1.061	1.2206	1.1216	1.2312	1.0912	1.1121	1.1391	1.2348	1.0002	1.0512
2296	PEdm18:1n9 (Plasmalogen oleic acid)	Complex Lipids	Mole % Phosphatidylethanolamine	44090	GC-FID	100004921								0.6064	0.5702	0.5875	0.5783	0.5774	0.6888	0.6355	0.6862	0.7151	0.6194	1.2939	1.4545	1.3882	1.5949	1.2849	1.4793	1.5004	1.5252	1.476	1.3813
134	phenol sulfate	Amino Acid	Phenylalanine and Tyrosine Metabolism	32553	LC/MS Neg	100001510	2156	172.991	937-34-8	74426	67018	C02180	HMDB60015	2.3736	2.1621	2.2849	0.9721	1.7388	2.4267	1.634	1.9036	0.9792	0.9094	1.0208	0.5611	0.7833	0.7366	1.3369	0.8407	0.5264	0.9636	1.8356	0.8405
116	phenylacetylglycine	Amino Acid	Phenylalanine and Tyrosine Metabolism	33945	LC/MS Neg	100001275	2375	192.067	500-98-1	68144	61452	C05598	HMDB00821	2.0933	2.0133	1.0191	1.6045	1.7787	1.9864	1.4127	2.0802	0.7188	0.8783	0.7711	0.5068	0.8711	0.7309	1.5273	0.8288	0.3867	0.7128	1.3756	0.9809
105	phenylalanine	Amino Acid	Phenylalanine and Tyrosine Metabolism	64	LC/MS Pos Early	460	2878	166.086	63-91-2	6140	5910	C00079	HMDB00159	1.0193	1.054	1.0097	1.0336	1.0462	0.8653	1.0428	1.0748	1.0823	0.7937	0.9925	0.8861	0.8159	0.8247	1.0075	0.9663	0.7543	0.836	0.7851	1.0749
658	phenylalanylalanine	Peptide	Dipeptide	41374	LC/MS Pos Early	100003589	2909	237.123	3918-87-4	6993123;5488196	4589716			0.477	2.316	2.273	3.9143	1.0028	0.5794	1.0667	0.5944	2.3254	0.4706	0.9972	0.3163	1.1421	0.5524	1.1027	0.467	0.413	0.6848	1.8323	3.6124
662	phenylalanylglycine	Peptide	Dipeptide	41370	LC/MS Pos Early	100003588	2898	223.108	721-90-4	98207	88678			0.5351	2.5161	2.6283	5.0027	1.1529	0.5267	0.9759	0.7531	2.7086	0.5463	1.0843	0.5115	1.0241	0.6607	1.1853	0.7021	0.472	0.7099	1.3908	4.4587
668	phenylalanylproline	Peptide	Dipeptide	41392	LC/MS Neg	100003592	3245	261.124	7669-65-0	4069131	3284305			1.6563	1.1744	1.6553	2.2991	0.6919	1.2004	1.2039	1.2476	0.7356	1.7241	0.6926	1.6722	0.5586	0.8001	0.6068	1.1294	0.2596	0.8706	0.7083	0.47
669	phenylalanylserine	Peptide	Dipeptide	40016	LC/MS Pos Early	100003252	2770	253.118	16053-39-7	9859812	8035511			0.3983	2.2044	2.3744	3.9732	1.0314	0.6729	0.9686	0.5568	1.9088	0.6101	1.2263	0.5698	1.471	0.8423	1.1502	0.4543	0.3829	0.8349	1.7607	2.7609
110	phenyllactate (PLA)	Amino Acid	Phenylalanine and Tyrosine Metabolism	22130	LC/MS Neg	100000774	2208	165.056	828-01-3	3848	3715	C05607	HMDB00779	0.7327	1.0757	0.9548	0.7327	0.9312	1.0219	1.3952	0.8649	1.0642	0.7327	1.238	0.7327	0.8205	0.7327	0.9781	1.363	1.2346	0.8911	0.7327	0.7327
173	phenylpropionylglycine	Amino Acid	Phenylalanine and Tyrosine Metabolism	35434	LC/MS Neg	100001591	2945.3	206.082	56613-60-6	152323	134261		HMDB00860	1.5886	2.0155	1.4069	1.1986	1.38	2.6665	2.4476	1.8603	0.5849	1.0733	0.5954	0.6876	0.8123	0.2847	1.0642	0.6744	0.2482	0.5844	0.5641	0.9358
1028	phosphate	Energy	Oxidative Phosphorylation	42109	LC/MS Neg	461	608	96.9696	7664-38-2	1061	1032	C00009	HMDB01429	0.9925	0.9623	0.9486	0.9256	1.0858	1.0571	1.0253	1.0839	1.0319	0.8449	1.03	0.9417	0.9526	1.0045	1.0104	1.034	0.9729	0.9955	0.9457	1.0173
836	phosphoenolpyruvate (PEP)	Carbohydrate	Glycolysis, Gluconeogenesis, and Pyruvate Metabolism	597	LC/MS Neg	463	587.3	166.975	10526-80-4	1005	980	C00074	HMDB00263	1.1412	0.9006	0.7268	0.7017	1.5304	0.9056	0.8013	1.0513	0.6796	1.2745	0.7289	0.9905	0.8322	1.1362	0.9576	1.0694	1.3504	1.0095	1.3983	1.032
1463	phosphoethanolamine	Lipid	Phospholipid Metabolism	1600	LC/MS Neg	1026	638	140.012	1071-23-4	1015	990	C00346	HMDB00224	0.7224	0.5673	0.5839	0.6264	0.809	0.6653	0.7228	0.9024	0.9347	0.6767	1.0653	1.2862	1.2393	1.2184	1.2043	1.4204	1.2213	1.3927	1.393	1.508
2748	phosphopantetheine	Cofactors and Vitamins	Pantothenate and CoA Metabolism	15504	LC/MS Neg	100000328	1596.9	357.089	NA	987	103123	C01134	HMDB01416	0.7779	0.3332	0.3206	0.2059	0.5133	1.3625	0.8256	1.1744	0.2103	0.5911	2.1273	2.7988	1.3949	1.9676	1.6531	2.557	1.7583	2.3369	0.685	0.5647
1166	pimelate (heptanedioate)	Lipid	Fatty Acid, Dicarboxylate	15704	LC/MS Polar	100000101	2745	159.066	111-16-0	385	376	C02656	HMDB00857	1.154	1.0929	0.8556	1.1703	1.07	0.9903	0.9793	0.9349	1.1895	1.062	0.7166	0.6648	0.748	0.623	0.8577	1.5486	1.0097	1.2363	0.8755	1.4627
95	pipecolate	Amino Acid	Lysine Metabolism	1444	LC/MS Pos Early	1025	2200	130.086	4043-87-2	849	826	C00408	HMDB00070	0.6314	0.8397	1.2033	0.8625	0.7544	0.9699	0.9597	0.8785	0.904	0.7705	1.8034	1.0557	1.1847	1.1283	1.244	1.3338	1.0423	0.9736	1.0264	1.2806
370	pro-hydroxy-pro	Amino Acid	Urea cycle; Arginine and Proline Metabolism	35127	LC/MS Pos Early	100001167	2128	229.118	18684-24-7	11673055	9847785		HMDB06695	0.9261	1.0222	1.0941	1.22	1.3532	1.2851	1.4289	1.2224	1.3285	1.6117	0.6553	0.8131	0.501	0.5791	0.7958	0.9778	0.5241	0.7163	0.9748	1.1246
791	pro-pro-pro	Peptide	Polypeptide	40654	LC/MS Pos Early	100003708	2597	310.176	19285-44-0	4475718	3673918			1.1688	0.7504	0.7191	0.4693	1.3653	1.1434	1.1376	1.5133	1.0442	0.7392	0.9776	0.8581	1.011	1.0281	0.9814	1.0696	0.989	1.1882	0.7421	0.9557
350	proline	Amino Acid	Urea cycle; Arginine and Proline Metabolism	1898	LC/MS Pos Early	480	1603	116.071	147-85-3	145742	128566	C00148	HMDB00162	1.1688	1.0489	0.8735	0.8287	0.5357	1.0102	1.0952	1.1468	1.0486	1.0768	1.0186	0.97	1.0263	0.2623	0.9898	1.1494	0.8989	0.3652	0.881	0.9042
673	prolylalanine	Peptide	Dipeptide	40705	LC/MS Pos Early	100003668	2290	187.108	6422-36-2	418041	370069			0.6972	0.9826	1.0627	1.272	0.6259	0.5916	0.721	0.7324	0.9274	0.6236	1.1707	1.3724	0.9094	1.078	1.2269	1.2985	0.8869	1.0174	1.2002	1.26
677	prolylglutamate	Peptide	Dipeptide	41381	LC/MS Pos Early	100003673	2190	245.113	67644-00-2	3563697	2801159			0.7446	0.9531	1.2096	1.4273	1.0147	0.8023	1.0107	0.8958	1.0531	0.7752	1.2417	1.1397	0.9743	0.9454	1.1247	0.9991	0.8646	1.0009	0.8648	1.0374
678	prolylglutamine	Peptide	Dipeptide	40659	LC/MS Pos Early	100003672	2056	244.129			16209778			0.7453	1.2678	1.8936	2.8239	0.9734	0.6383	1.0925	0.6016	1.3939	0.7274	1.036	0.8725	0.7481	1.0723	1.0266	0.6765	0.7184	1.0296	0.816	1.3746
679	prolylglycine	Peptide	Dipeptide	40703	LC/MS Pos Early	100003674	2136	173.092	2578-57-6	7408076;6426709	4932143			0.9197	1.2183	1.1721	1.2797	1.0378	0.7768	1.1857	1.0653	1.3284	0.7482	1.2082	0.9112	0.9461	0.9622	1.1467	0.9056	0.6841	0.815	0.9249	1.4908
681	prolylleucine	Peptide	Dipeptide	31914	LC/MS Pos Early	100001163	3083	229.155	52899-07-7	3527720	392116			0.4559	1.3448	1.2334	2.1936	0.7964	0.8753	1.2308	0.7166	1.7391	0.6455	1.1338	1.0126	0.9874	1.0182	1.0353	0.5581	0.6277	0.9584	0.5371	1.7926
685	prolylproline	Peptide	Dipeptide	40731	LC/MS Pos Early	100003678	2475	213.123	20488-28-2	11902928;11622593	9797341			1.4229	0.9002	0.7897	0.65	1.1127	1.2849	1.2422	1.5673	0.9501	0.9482	1.1576	1.2533	1.0508	1.0014	0.9502	1.0913	0.776	0.9986	0.7351	0.5791
686	prolylserine	Peptide	Dipeptide	40714	LC/MS Pos Early	100003679	2036	203.103	71835-80-8	7408257;7408258	5730995			0.9211	1.2645	1.255	1.8675	1.2653	1.1255	1.4241	0.6412	1.2007	0.8448	1.0594	0.9406	0.6717	0.8288	1.2104	0.4224	0.1631	0.8243	0.8388	1.1663
1242	propionylcarnitine	Lipid	Fatty Acid Metabolism (also BCAA Metabolism)	32452	LC/MS Pos Early	100001162	2590	218.139	17298-37-2	107738	96904	C03017	HMDB00824	1.4207	3.8865	6.5899	5.5594	2.0263	0.8351	1.8139	1.0254	6.1589	2.4112	0.5737	0.228	0.7257	0.8284	0.7047	0.7875	0.8439	0.4429	0.9746	4.0659
1243	propionylglycine	Lipid	Fatty Acid Metabolism (also BCAA Metabolism)	31932	LC/MS Polar	100001150	1502.5	130.051	21709-90-0	98681	89122		HMDB00783	1.8545	1.5596	1.5776	1.4338	0.9192	1.3926	1.8481	1.0683	0.8773	1.371	0.5341	0.542	0.9209	0.5341	0.6607	0.7864	0.5341	1.1104	0.9317	0.8097
1362	prostaglandin F2alpha	Lipid	Eicosanoid	19398	LC/MS Neg	100000574	4658	353.233	551-11-1	5280363	4444062	C00639	HMDB01139	1.0488	0.1814	0.1814	0.1814	0.8751	1.1001	1.1579	1.3289	1	1.1531	0.4988	0.8357	0.1814	0.4889	0.4402	1.3138	1.0296	1.0937	0.3331	0.6551
2311	PS14:0 (Myristic acid)	Complex Lipids	Mole % Phosphatidylserine	44095	GC-FID	100004926								1.0618	1.0541	0.9208	0.7029	0.7343	0.8113	1.2108	0.6353	0.8259	0.9018	0.9933	1.204	1.2434	1.2224	1.0067	0.8159	0.9157	1.0751	1.2043	1.3526
2318	PS14:1n5 (Myristoleic acid)	Complex Lipids	Mole % Phosphatidylserine	44102	GC-FID	100004933								1.2842	1.0798	1	0.8752	0.4177	0.8181	1.2097	0.6358	1.2428	0.5557	0.4616	1.0892	1.208	1.3342	0.4978	0.7152	0.4177	0.9283	1.0292	1.4054
2312	PS15:0 (Pentadecanoic acid)	Complex Lipids	Mole % Phosphatidylserine	44096	GC-FID	100004927								1.0315	1.0743	0.8149	0.7865	0.7355	0.7084	1.1112	0.6085	1.093	0.9685	0.8453	1.1217	1.1167	1.1322	0.9555	0.7651	1.1452	0.9147	1.0804	1.2343
2313	PS16:0 (Palmitic acid)	Complex Lipids	Mole % Phosphatidylserine	44097	GC-FID	100004928								1.1819	1.1718	1.1869	1.1328	1.0676	1.0953	1.1136	1.1389	1.0609	1.1142	0.9391	0.8994	0.8619	0.8371	0.9325	0.8193	0.8978	0.8896	0.8614	0.9261
2319	PS16:1n7 (Palmitoleic acid)	Complex Lipids	Mole % Phosphatidylserine	44103	GC-FID	100004934								1.454	1.7063	1.7108	1.3724	1.0078	1.299	1.2237	1.3483	1.5872	1.0541	0.7723	0.8708	0.9922	0.8002	0.7229	0.6678	0.8022	0.7473	0.8296	0.8801
2314	PS18:0 (Stearic acid)	Complex Lipids	Mole % Phosphatidylserine	44098	GC-FID	100004929								0.9096	0.9495	0.8669	0.9226	1.0295	0.9741	0.9782	0.9403	0.9993	1.0007	1.0197	0.9923	0.9494	1.0215	1.03	1.0389	1.0297	1.0249	1.0036	1.0043
2320	PS18:1n7 (Vaccenic acid)	Complex Lipids	Mole % Phosphatidylserine	44104	GC-FID	100004935								0.6988	0.9908	1.0667	0.8652	0.5735	0.787	0.6312	0.7422	0.9646	0.5532	1.2844	1.1151	1.0855	1.2101	1.1562	1.086	1.0727	1.0003	0.9997	1.1301
2321	PS18:1n9 (Oleic acid)	Complex Lipids	Mole % Phosphatidylserine	44105	GC-FID	100004936								1.0229	0.7851	0.9196	0.8672	0.6271	0.8443	1.0079	0.7574	0.7999	0.7309	0.9921	1.2757	1.4976	1.32	0.9446	1.0557	1.0248	1.1193	1.2487	1.3766
2326	PS18:2n6 (Linoleic acid)	Complex Lipids	Mole % Phosphatidylserine	44110	GC-FID	100004941								1.0564	0.8775	1.0253	1.0674	0.8386	0.9445	0.986	1.014	0.9091	0.9192	0.9506	1.0918	1.2259	0.9539	0.9078	1.0542	0.9697	1.0675	1.2012	1.2092
2334	PS18:3n3 (a-Linolenic acid)	Complex Lipids	Mole % Phosphatidylserine	44118	GC-FID	100004949								0.1502	0.1502	1.319	1.4087	1.3585	1.1625	0.1502	1.4985	0.1502	1.0784	0.8805	0.1502	0.9216	0.1502	0.7347	0.1502	0.163	0.1502	0.7714	0.1502
2327	PS18:3n6 (g-Linolenic acid)	Complex Lipids	Mole % Phosphatidylserine	44111	GC-FID	100004942								0.4162	1.6329	2.6168	2.1503	0.9305	0.427	0.3043	0.7128	0.4975	0.3809	0.3323	0.3495	1.79	1.8037	1.428	0.3804	1.0695	1.2799	1.81	2.3084
2335	PS18:4n3 (Stearidonic acid)	Complex Lipids	Mole % Phosphatidylserine	44119	GC-FID	100004950								1.0487	0.9363	0.8337	0.8002	0.8507	0.7994	1.0943	0.6437	0.9724	1.1481	1.0276	1.0773	1.4072	1.0959	0.9109	0.7165	1.1284	0.8356	1.0511	1.4769
2315	PS20:0 (Arachidic acid)	Complex Lipids	Mole % Phosphatidylserine	44099	GC-FID	100004930								1.2898	1.1727	0.9574	1.0949	1.1995	1.0441	1.3186	1.111	0.8689	1.3084	1.2896	0.9308	0.89	0.6164	0.9975	0.7646	0.5155	0.726	0.7328	1.0025
2322	PS20:1n9 (Eicosaenoic acid)	Complex Lipids	Mole % Phosphatidylserine	44106	GC-FID	100004937								0.751	0.7813	0.7571	0.8515	0.6683	0.7078	0.8235	0.7868	0.787	0.6594	1.5219	1.3029	1.2505	1.2807	1.2355	1.4239	1.1485	1.2839	1.2386	1.4159
2328	PS20:2n6 (Eicosadienoic acid)	Complex Lipids	Mole % Phosphatidylserine	44112	GC-FID	100004943								0.8838	1.0242	0.9666	0.7565	0.5916	0.7654	0.8766	0.7418	0.9482	0.9971	1.0029	1.0807	1.0889	1.1368	1.073	1.1489	0.8354	1.1514	1.2795	1.3198
2329	PS20:3n6 (Di-homo-g-linoleic acid)	Complex Lipids	Mole % Phosphatidylserine	44113	GC-FID	100004944								0.6604	0.7241	0.8298	0.8025	0.7649	0.7934	0.7459	0.8057	0.8328	0.6346	1.2602	1.2256	1.1854	1.2305	1.2211	1.4238	1.28	1.345	1.2074	1.1672
2323	PS20:3n9 (Mead acid)	Complex Lipids	Mole % Phosphatidylserine	44107	GC-FID	100004938								0.5566	0.6748	0.6867	0.5133	0.4471	0.6155	0.4044	0.4982	0.837	0.5709	1.205	1.3032	1.2361	1.3086	1.163	1.3104	1.4533	1.187	1.4031	1.2702
2336	PS20:4n3 (Eicosatetranoic acid)	Complex Lipids	Mole % Phosphatidylserine	44120	GC-FID	100004951								0.5855	0.8324	0.5855	0.5855	1.8396	0.5855	0.5855	0.7822	1	1.474	0.5855	0.5855	0.5855	0.5855	0.5855	0.5855	1.4101	0.5855	0.5855	0.5855
2330	PS20:4n6 (Arachidonic acid)	Complex Lipids	Mole % Phosphatidylserine	44114	GC-FID	100004945								0.999	0.9574	0.9502	1.0727	1.001	1.0864	0.9935	1.0063	1.0924	1.0145	1.0855	0.9759	0.9047	0.9865	1.0665	1.0734	0.9701	0.9743	1.0268	0.875
2337	PS20:5n3 (Eicosapentaenoic acid)	Complex Lipids	Mole % Phosphatidylserine	44121	GC-FID	100004952								1.1881	1.1659	1.2024	1.42	1.4368	1.1277	1.0106	0.9879	0.8172	0.9894	0.9441	1.2521	1.0391	0.9346	0.9851	0.7598	0.8312	0.9799	1.0941	0.8473
[truncated: 159 more rows]
