# Supplementary material for: The transcription factor ChREBP Orchestrates liver carcinogenesis by coordinating the PI3K/AKT signaling and cancer metabolism
Source: Nat Commun. 2024 Feb 29;15:1879. doi: 10.1038/s41467-024-45548-w (PMC10904844; doi:10.1038/s41467-024-45548-w)
Supplement: Supplementary file 15 — Source Data [file 41467_2024_45548_MOESM15_ESM.xlsx]

## Sheet: Figure 1
Fig. 1a: ChREBP expression levels in the LIHC and LICA-FR datasets
LIHC			LICA-FR				LIHC box plot analysis					LICA-FR box plot analysis
NT	T		NT	T
83.6761	1500.41		84.4267	445.389				NT	T				NT	T
89.8853	544.978		81.5931	493.869			Number of values	50	388			Number of values	60	60
89.4672	138.471		83.2685	314.451
82.026	546.491		78.282	505.758			Minimum	75.57	80.06			Minimum	75.57	255.7
90.6575	735.361		80.7396	567.3			25% Percentile	86.46	380.5			25% Percentile	87.67	447.9
114.59	356.285		83.2902	370.389			Median	90.53	477.4			Median	98.54	496
80.5311	784.909		165.355	466.389			75% Percentile	110.6	595.6			75% Percentile	116.9	558.8
108.771	855.016		161.043	531.099			Maximum	177.5	1500			Maximum	165.4	700.4
115.53	421.782		158.438	357.993			Range	102	1420			Range	89.79	444.7
90.3954	612.545		148.193	497.142
93.6988	394.423		144.219	607.947			10% Percentile	81.42	281.1			10% Percentile	82.15	357.1
97.7054	775.835		139.124	528.087			90% Percentile	138.6	733.2			90% Percentile	139.1	608
167.898	828.5		138.491	591.072
117.309	736.104		134.754	555.12			95% CI of median					95% CI of median
139.124	406.724		134.705	510.264			Actual confidence level	96,72%	95,24%			Actual confidence level	97,27%	97,27%
87.0231	739.562		134.586	527.805			Lower confidence limit	88.26	463.6			Lower confidence limit	89.89	467.6
93.9986	622.102		134.385	574.986			Upper confidence limit	101.4	499.9			Upper confidence limit	108.8	527
88.5948	335.911		134.003	492.9
75.5655	802.977		128.5	613.74			Mean	101.3	496.8			Mean	105.3	492.2
110.367	333.581		123.223	602.007			Std. Deviation	23.99	190.3			Std. Deviation	23.04	93.2
133.392	558.993		117.309	458.979			Std. Error of Mean	3.392	9.66			Std. Error of Mean	2.974	12.03
99.4121	464.127		115.53	544.845
88.2612	730.575		114.59	561.684			Lower 95% CI of mean	94.46	477.8			Lower 95% CI of mean	99.38	468.1
83.8311	631.527		112.348	700.422			Upper 95% CI of mean	108.1	515.8			Upper 95% CI of mean	111.3	516.3
82.3672	513.162		110.295	486.621
86.2787	280.807		109.917	255.734			Coefficient of variation	23,69%	38,30%			Coefficient of variation	21,87%	18,94%
93.0243	281.578		109.284	356.964
81.3841	456.907		108.771	463.923			Geometric mean	98.96	456.7			Geometric mean	103.1	482.7
90.1093	235.426		107.5	432.222			Geometric SD factor	1.232	1.562			Geometric SD factor	1.228	1.227
82.6624	329.406		106.284	607.959
94.0505	534.961		102.985	540.822			Lower 95% CI of geo. mean	93.26	436.8			Lower 95% CI of geo. mean	97.77	457.8
86.9108	472.993		102.922	472.155			Upper 95% CI of geo. mean	105	477.5			Upper 95% CI of geo. mean	108.7	509
177.536	558.016		101.633	481.281
101.397	313.007		100.434	560.076			Harmonic mean	97.03	402.9			Harmonic mean	101.1	472.2
81.7495	397.21		100.091	458.061
126.657	452.525		99.3807	308.817			Lower 95% CI of harm. mean	92.18	376.8			Lower 95% CI of harm. mean	96.3	446.1
162.009	539.96		97.7054	375.426			Upper 95% CI of harm. mean	102.4	432.9			Upper 95% CI of harm. mean	106.3	501.6
111.272	730.544		97.5136	570.732
104.808	341.672		94.4049	306.678			Quadratic mean	104	531.9			Quadratic mean	107.8	500.8
80.379	586.041		93.9986	515.541
88.2954	394.857		93.6988	527.028			Lower 95% CI of quad. mean	95.77	509.8			Lower 95% CI of quad. mean	101.1	477.1
78.5576	602.676		93.667	649.131			Upper 95% CI of quad. mean	111.7	553.2			Upper 95% CI of quad. mean	114	523.5
144.432	477.896		90.6575	463.686
86.8312	543.677		90.3954	587.592			Skewness	1.639	0.8419			Skewness	0.9723	-0.3196
86.8396	376.717		89.8853	426.294			Kurtosis	2.23	2.791			Kurtosis	0.01457	0.08624
88.2967	655.963		89.4672	518.709
102.922	271.509		88.8464	505.209			Sum	5064	192774			Sum	6320	29532
102.985	574.401		88.5948	430.728
134.003	472.88		88.4349	476.487
86.5257	542.985		88.2967	494.787
	462.93		87.7503	467.577
	457.182		87.6438	502.191
	413.131		87.0231	384.309
	364.888		86.8396	619.77
	413.201		86.8312	455.385
	562.885		86.5257	436.665
	473.654		83.6761	502.503
	156.521		82.026	337.248
	599.523		80.5311	665.994
	282.672		75.5655	468.078
	336.944
	625.784
	480.461
	586.455
	697.242
	541.961
	552.76
	461.802
	754.034
	382.417
	366.471
	640.467
	278.381
	539.816
	609.603
	476.859
	615.42
	457.6
	590.66
	572.105
	355.809
	503.147
	577.44
	475.121
	983.725
	395.142
	500.268
	582.188
	667.813
	494.173
	477.616
	329.889
	303.483
	472.832
	354.333
	356.402
	450.153
	448.82
	500.774
	81.2657
	490.122
	371.852
	221.649
	421.239
	325.098
	254.378
	419.757
	700.63
	344.589
	465.461
	383.036
	430.537
	445.473
	479.853
	361.86
	443.18
	414.277
	556.653
	466.81
	441.336
	380.95
	428.013
	171.789
	356.787
	556.96
	389.823
	189.34
	554.595
	454.264
	594.003
	281.166
	336.651
	339.955
	296.953
	398.977
	364.326
	626.571
	340.487
	526.534
	423.101
	509.88
	450.415
	315.319
	343.637
	445.568
	302.452
	261.1
	498.594
	495.301
	360.491
	413.066
	225.784
	454.255
	443.269
	239.284
	560.79
	369.243
	552.589
	500.706
	742.431
	535.544
	530.021
	580.581
	468.641
	574.474
	378.376
	751.43
	346.94
	536.023
	236.49
	423.228
	407.25
	556.051
	367.095
	648.164
	351.349
	429.248
	579.094
	487.465
	732.932
	220.196
	421.971
	513.46
	620.09
	857.523
	500.558
	872.675
	359.951
	114.182
	365.684
	311.947
	766.781
	352.411
	603.116
	493.894
	500.371
	125.559
	604.496
	461.313
	255.821
	544.877
	403.813
	469.298
	466.436
	593.933
	697.017
	713.046
	481.76
	470.943
	505.57
	585.824
	447.061
	482.215
	447.289
	596.149
	546.78
	659.737
	463.607
	515.353
	85.7
	153.118
	519.201
	246.493
	323.536
	463.83
	565.292
	430.227
	80.0612
	499.903
	296.88
	397.443
	481.277
	87.5012
	490.957
	474.667
	438.604
	411.739
	291.042
	389.387
	375.8
	340.833
	410.546
	454.468
	607.63
	412.734
	512.694
	380.174
	429.496
	457.917
	614.98
	498.723
	202.2
	508.661
	137.6
	382.585
	530.538
	538.949
	355.803
	661.531
	471.296
	609.412
	431.27
	494.288
	343.37
	546.516
	501.471
	82.1559
	313.927
	505.521
	292.275
	481.527
	456.33
	82.1469
	355.821
	438.204
	610.202
	521.721
	342.386
	502.4
	384.249
	603.032
	321.079
	456.326
	350.822
	547.71
	92.6454
	266.069
	450.143
	447.717
	443.95
	362.34
	423.977
	731.033
	81.8885
	460.214
	550.537
	577.444
	400.603
	435.366
	778.301
	564.718
	536.244
	505.245
	713.046
	490.822
	571.607
	868.658
	472.786
	613.31
	541.852
	618.812
	670.793
	646.772
	456.743
	477.143
	434.883
	262.61
	264.263
	576.232
	603.306
	429.819
	794.01
	697.95
	669.657
	131.847
	694.867
	396.571
	909.736
	1077.91
	174.871
	720.164
	642.433
	633.198
	681.726
	608.503
	674.304
	334.447
	510.248
	634.009
	835.156
	655.815
	742.754
	510.068
	508.823
	939.74
	441.484
	848.708
	583.694
	320.886
	545.254
	470.136
	438.21
	607.94
	498.573
	517.673
	918.567
	831.785
	635.333
	676.325
	651.098
	873.45
	836.844
	635.645
	249.983
	755.145
	1245.24
	677.133
	384.588
	656.983
	1172.51
	613.156
	429.027
	439.705
	678.808
	253.179
	963.368
	458.139
	781.782
	849.723
	857.216
	1163.77
	884.03
	175.199
	530.7
	380.285
	591.026
	511.201
	628.183
Fig. 1d: ChREBP expression levels in the LIHC and LICA-FR datasets
							LIHC box plot analysis					LICA-FR box plot analysis
LIHC				LICA-FR
NT	T1-T2	T2-T4		Edmonson I-II	Edmonson III-IV			NT	T1-T2	T3-T4			Edmonson I-II	Edmonson III-IV
83.6761	80.0612	413.131		255.734	445.389		Number of values	50	130	258		Number of values	20	40
89.8853	81.2657	413.201		306.678	455.385
89.4672	81.8885	429.248		308.817	458.979		Minimum	75.57	80.06	413.1		Minimum	255.7	445.4
82.026	82.1469	429.496		314.451	463.923		25% Percentile	86.46	262.2	477.5		25% Percentile	342.2	488.4
90.6575	82.1559	429.819		337.248	466.389		Median	90.53	341.3	547.2		Median	405.3	527.9
114.59	85.7	430.227		356.964	467.577		75% Percentile	110.6	381.3	648.9		75% Percentile	462.3	584.4
80.5311	87.5012	430.537		357.993	472.155		Maximum	177.5	429	1500		Maximum	518.7	700.4
108.771	92.6454	431.27		370.389	476.487		Range	102	349	1087		Range	263	255
115.53	114.182	434.883		375.426	481.281
90.3954	125.559	435.366		384.309	486.621		10% Percentile	81.42	139.9	450		10% Percentile	306.9	464.2
93.6988	131.847	438.204		426.294	493.869		90% Percentile	138.6	411.6	785.8		90% Percentile	501.3	619.2
97.7054	137.6	438.21		430.728	494.787
167.898	138.471	438.604		432.222	497.142		95% CI of median					95% CI of median
117.309	153.118	439.705		458.061	502.503		Actual confidence level	96,72%	95,67%	96,03%		Actual confidence level	95,86%	96,15%
139.124	156.521	441.336		468.078	505.209		Lower confidence limit	88.26	323.5	535		Lower confidence limit	357	502.5
87.0231	171.789	441.484		463.686	505.758		Upper confidence limit	101.4	355.8	574.4		Upper confidence limit	458.1	561.7
93.9986	174.871	443.18		502.191	510.264
88.5948	175.199	443.269		492.9	515.541		Mean	101.3	311.2	590.4		Mean	399.9	538.4
75.5655	189.34	443.95		518.709	527.028		Std. Deviation	23.99	95.02	154.2		Std. Deviation	73.87	62.65
110.367	202.2	445.473		436.665	527.805		Std. Error of Mean	3.392	8.334	9.6		Std. Error of Mean	16.52	9.906
133.392	220.196	445.568			528.087
99.4121	221.649	447.061			531.099		Lower 95% CI of mean	94.46	294.7	571.5		Lower 95% CI of mean	365.3	518.3
88.2612	225.784	447.289			540.822		Upper 95% CI of mean	108.1	327.7	609.3		Upper 95% CI of mean	434.4	558.4
83.8311	235.426	447.717			544.845
82.3672	236.49	448.82			555.12		Coefficient of variation	23,69%	30,53%	26,12%		Coefficient of variation	18,47%	11,64%
86.2787	239.284	450.143			560.076
93.0243	246.493	450.153			561.684		Geometric mean	98.96	289.9	574.2		Geometric mean	393.1	534.9
81.3841	249.983	450.415			567.3		Geometric SD factor	1.232	1.531	1.254		Geometric SD factor	1.213	1.121
90.1093	253.179	452.525			570.732
82.6624	254.378	454.255			574.986		Lower 95% CI of geo. mean	93.26	269.2	558.5		Lower 95% CI of geo. mean	359.2	515.8
94.0505	255.821	454.264			587.592		Upper 95% CI of geo. mean	105	312.1	590.4		Upper 95% CI of geo. mean	430.2	554.8
86.9108	261.1	454.468			591.072
177.536	262.61	456.326			602.007		Harmonic mean	97.03	258.5	560.8		Harmonic mean	386	531.6
101.397	264.263	456.33			607.947
81.7495	266.069	456.743			607.959		Lower 95% CI of harm. mean	92.18	233.4	547.2		Lower 95% CI of harm. mean	352.8	513.3
126.657	271.509	456.907			613.74		Upper 95% CI of harm. mean	102.4	289.6	575.1		Upper 95% CI of harm. mean	426.2	551.2
162.009	278.381	457.182			619.77
111.272	280.807	457.6			649.131		Quadratic mean	104	325.3	610.1		Quadratic mean	406.3	541.9
104.808	281.166	457.917			665.994
80.379	281.578	458.139			700.422		Lower 95% CI of quad. mean	95.77	311.5	586		Lower 95% CI of quad. mean	371.1	520.9
88.2954	282.672	460.214					Upper 95% CI of quad. mean	111.7	338.5	633.3		Upper 95% CI of quad. mean	438.7	562.2
78.5576	291.042	461.313
144.432	292.275	461.802					Skewness	1.639	-1.049	2.034		Skewness	-0.1691	0.6291
86.8312	296.88	462.93					Kurtosis	2.23	0.2102	6.402		Kurtosis	-0.8948	-0.1891
86.8396	296.953	463.607
88.2967	302.452	463.83					Sum	5064	40457	152317		Sum	7998	21534
102.922	303.483	464.127
102.985	311.947	465.461
134.003	313.007	466.436
86.5257	313.927	466.81
	315.319	468.641
	320.886	469.298
	321.079	470.136
	323.536	470.943
	325.098	471.296
	329.406	472.786
	329.889	472.832
	333.581	472.88
	334.447	472.993
	335.911	473.654
	336.651	474.667
	336.944	475.121
	339.955	476.859
	340.487	477.143
	340.833	477.616
	341.672	477.896
	342.386	479.853
	343.37	480.461
	343.637	481.277
	344.589	481.527
	346.94	481.76
	350.822	482.215
	351.349	487.465
	352.411	490.122
	354.333	490.822
	355.803	490.957
	355.809	493.894
	355.821	494.173
	356.285	494.288
	356.402	495.301
	356.787	498.573
	359.951	498.594
	360.491	498.723
	361.86	499.903
	362.34	500.268
	364.326	500.371
	364.888	500.558
	365.684	500.706
	366.471	500.774
	367.095	501.471
	369.243	502.4
	371.852	503.147
	375.8	505.245
	376.717	505.521
	378.376	505.57
	380.174	508.661
	380.285	508.823
	380.95	509.88
	382.417	510.068
	382.585	510.248
	383.036	511.201
	384.249	512.694
	384.588	513.162
	389.387	513.46
	389.823	515.353
	394.423	517.673
	394.857	519.201
	395.142	521.721
	396.571	526.534
	397.21	530.021
	414.277	530.538
	419.757	530.7
	421.239	534.961
	421.782	535.544
	421.971	536.023
	423.101	536.244
	423.228	538.949
	423.977	539.816
	428.013	539.96
	429.027	541.852
	397.443	541.961
	398.977	542.985
	400.603	543.677
	403.813	544.877
	406.724	544.978
	407.25	545.254
	410.546	546.491
	411.739	546.516
	412.734	546.78
	413.066	547.71
		550.537
		552.589
		552.76
		554.595
		556.051
		556.653
		556.96
		558.016
		558.993
		560.79
		562.885
		564.718
		565.292
		571.607
		572.105
		574.401
		574.474
		576.232
		577.44
		577.444
		579.094
		580.581
		582.188
		583.694
		585.824
		586.041
		586.455
		590.66
		591.026
		593.933
		594.003
		596.149
		599.523
		602.676
		603.032
		603.116
		603.306
		604.496
		607.63
		607.94
		608.503
		609.412
		609.603
		610.202
		612.545
		613.156
		613.31
		614.98
		615.42
		618.812
		620.09
		622.102
		625.784
		626.571
		628.183
		631.527
		633.198
		634.009
		635.333
		635.645
		640.467
		642.433
		646.772
		648.164
		651.098
		655.815
		655.963
		656.983
		659.737
		661.531
		667.813
		669.657
		670.793
		674.304
		676.325
		677.133
		678.808
		681.726
		694.867
		697.017
		697.242
		697.95
		700.63
		713.046
		713.046
		720.164
		730.544
		730.575
		731.033
		732.932
		735.361
		736.104
		739.562
		742.431
		742.754
		751.43
		754.034
		755.145
		766.781
		775.835
		778.301
		781.782
		784.909
		794.01
		802.977
		828.5
		831.785
		835.156
		836.844
		848.708
		849.723
		855.016
		857.216
		857.523
		868.658
		872.675
		873.45
		884.03
		909.736
		918.567
		939.74
		963.368
		983.725
		1077.91
		1163.77
		1172.51
		1245.24
		1500.41

## Sheet: Figure 2
	Fig.2a:	ratio liver weight/body weight
		GFP	ChREBP
	1	0.075	0.27
	2	0.06	0.28
	3	0.055	0.25
	4	0.05	0.26
	5	0.048	0.29
	6	0.074	0.24
	7	0.061	0.28
	8	0.064	0.27
	9	0.052	0.24
	10	0.058	0.26
	Fig.2b:	% of BrdU positives hepatocytes
		GFP	ChREBP
	1	11.45	50.48
	2	10.25	48.56
	3	12.12	51.26
	4	10.55	50.07
	5	11.78	52.34
	6	9.98	49.12
	7	10.89	51.06
	8	11.21	50.64
	9	12.05	49.52
	10	8.52	47.01

## Sheet: Figure 4
	Fig.4c:	ChIP ChREBP at the PIK3R1 promoter relative to IgG
		NT						T
	ChREBP	4.75	4.35	4.88	5.12	4.52	4.37	8.78	9.01	7.88	8.37	8.17	8.55

## Sheet: Figure. 5
	Fig. 5c: HK2 activity					Fig. 5d: G6P concentrations
		ChREBP					ChREBP
	GFP	USI	p85 -/-			GFP	USI	p85 -/-
	4.23	16.89	1.02			4.2	8.98	1.58
	3.98	15.75	0.968			5.2	9.45	1.85
	4.85	14.98	1.56			3.998	7.85	2.54
	3.78	12.45	1.34			4.56	8.12	2.98
	5.32	15.32	0.55			4.32	9.24	1.55
	4.02	16.32	2.4			3.58	10.32	1.78
	Fig. 5f: G6P concentrations									Fig. 5g: LPK expression
		DMSO			MK-2206						DMSO			MK-2206
	CTRL	1.85	1.45	1.65	1.35	1.02	1.12			CTRL	1.45	1.68	1.98	0.89	0.55	0.74
	ChREBP	4.98	4.55	3.85	1.55	1.45	1.02			ChREBP	15.89	16.78	17.44	1.85	1.98	2.56
	delta	5.12	5.45	4.98	1.12	1.32	1.25			delta	14.89	16.78	18.45	19.12	18.74	18.02
	Fig. 5j: G6P concentrations					Fig. 5k: ChoRE-luc activity
		HK2					HK2
	DMSO	DMSO	MK-2206			DMSO	DMSO	MK-2206
	3.33	8.45	9.55			25.41	99.12	102.45
	4.2	9.02	10.25			33.45	78.95	88.45
	3.998	7.45	7.45			18.65	88.45	75.65
	2.45	8.02	6.88			30.78	84.12	79.45
	2.22	7.25	7.02
	2.58	9.99	7.63
	Fig. 5n: G6P concentrations					Fig. 5o: ChoRE-luc activity
		HK2					HK2
	USi	USi	ChREBPi			USi	USi	ChREBPi
	1.85	9.01	8.41			15.6	94.58	3.45
	2.89	8.45	8.12			18.6	82.36	1.58
	3.55	6.99	7.65			16.9	75.85	2.89
	2.75	8.45	6.99			17.31	79.54	4.55
	2.64	7.14	8.1
	3.01	7.64	7.45

## Sheet: Figure 6
	Fig. 6c: glucose uptake					Fig. 6d: Enrichment from 13C6-Glucose
	P	ChREBP					P				ChREBP
	1.6	4.58				ALANINE +3	0.08042	0.06673	0.0839	0.07066	0.23231	0.18958	0.13484	0.22153
	1.08	4.65				LACTATE +3	0.10841	0.09616	0.07217	0.10005	0.20381	0.24579	0.20851	0.23516
	1.25	5.78
	1.14	4.52
	Fig. 6e: ECAR
		Parental									ChREBP
	Glycolysis	21.2334	24.9731	23.0759	15.9583	24.4617	23.1945	24.4135	26.4365	24.9283	39.792	42.7612	37.913	38.792	32.7612	37.913	29.792	38.7612	39.913
	Glycolytic capacity	49.0496	59.1101	54.9541	39.2882	56.4139	57.8486	56.5963	59.4524	56.1534	73.7076	83.6427	83.9224	79.7076	81.6427	77.9224	75.7076	93.6427	70.9224
	Glycolytic reseve	27.8162	34.137	31.8782	23.3299	31.9522	34.6541	32.1828	33.0159	31.225	33.9156	40.8815	46.0094	40.9156	48.8815	40.0094	45.9156	54.8815	31.0094
	Fig. 6f: M+2 Enrichment from 13C6-Glucose
		P				ChREBP
	citrate	0.13588	0.15881	0.14016	0.17826	0.2183	0.1895	0.20148	0.20516
	Succinate	0.15627	0.15955	0.14159	0.14355	0.10646	0.1055	0.11529	0.11034
	Fumarate	0.16409	0.14684	0.11528	0.12874	0.10632	0.11163	0.10262	0.12268
	Malate	0.15791	0.14189	0.12948	0.12771	0.08683	0.09945	0.09957	0.07675
	Aspartate	0.12312	0.1281	0.12204	0.12022	0.08868	0.09157	0.08555	0.09236
	Glutamate	0.16411	0.16221	0.16053	0.16897	0.10972	0.10034	0.11403	0.11842
	Fig. 6g: Measurment of PDH actvitiy from 13C6-Glucose
		P				ChREBP
	ASPARTATE +3	0.02593	0.02809	0.02624	0.03037	0.04603	0.04607	0.04456	0.0398
	CITRATE +3	0.05059	0.05464	0.05002	0.0574	0.07402	0.08055	0.07414	0.07638
	CITRATE +5	0.01994	0.02348	0.02408	0.02472	0.03753	0.04259	0.02843	0.0404
	Fig. 6h: OCR measurment
		Parental									ChREBP
	Basal	78.5985	76.6856	78.4132	79.1684	84.4772	87.8961	77.8914			62.7468	61.6137	69.2206	67.4532	65.4827	48.0145	62.6324	69.9421	55.4152
	ATP-linked	59.4794	53.6293	58.4018	52.6756	64.4591	61.7172	55.4858			40.9129	42.7692	41.8323	48.3595	46.883	34.374	44.1189	48.963	36.6755
	Proton leak	22.5825	23.1164	28.5443	20.6862	22.088	30.845	24.8469			35.0859	28.0833	32.0248	19.5386	17.9745	14.945	18.1442	25.9575	27.4765
	Maximal capacity	79.2993	88.752	117.39	92.9042	78.5452	87.4461	69.4343			107.401	93.8424	96.2996	86.477	83.7784	70.222	79.5674	86.5326	72.6914
	Spare capacity	0.700795	12.0664	38.9769	13.7359	1.55	2.32	1.08			44.6541	32.2286	27.079	19.0239	18.2956	22.2076	16.935	16.5906	17.2762
	Fig. 6i: measurment of ATP production from glycolysis or OXPHOS
		Glycolytic ATP									Mitochondrial ATP
	SNU449-P	229.935	236.292	339.7	346.376	356.365	269.181	323.374	286.441	313.337	505.808	334.684	348.36	403.805	352.399	338.424	351.726	376.184	381.118
	SNU449-ChREBP	423.723	502.983	528.094	473.264	405.561	458.517	465.602	424.038	508.357	370.795	359.107	292.95	354.499	351.818	255.541	155.886	238.402	196.852
	Fig. 6j: ENERGY map
		ECAR		OCR									OCR
		average	STD
	SNU449-P	23.5603	2.28056	91.1809	99.802	106.957	89.8546	86.5652	118.741	102.738
	SNU449-ChREBP	43.5069	4.91275										117.833	99.6971	101.246	86.9918	83.4572	62.9594	80.7766	95.8996	82.8916
	Fig. 6n: Measurment of PDH Activity					Fig. 6n: Measurment of PCActivity					Fig. 6o: glucose oxidation					Fig. 6o: pyruvate oxidation
	CTRL	NT	T			CTRL	NT	T			CTRL	NT	T			CTRL	NT	T
	20.62	33.999	60.5822			28	33	72			264.31	316.36	201.77			55.31	58.36	30.77
	31.7413	30.811	72.4313			32	34	72.4313			304.7	332.33	157.84			57.7	55.33	33.84
	30.911	28.98	68.4422			33	37	73			299.85	301.47	235.95			69.85	47.47	39.95
											398.61					51.61

## Sheet: Figure 7
	Fig. 7a: M+6 Enrichment of 6-phosphogluconate from 13C6-Glucose
		VEC				6-AN
	SNU449 CTRL	0.021	0.015	0.017	0.03	0.05	0.038	0.045	0.035
	SNU449 ChREBP	0.035	0.021	0.028	0.018	0.14	0.17	0.21	0.15
	Fig. 7b: M+5 Enrichment of ribose 5 phosphate from 13C6-Glucose
		VEC				6-AN
	SNU449 CTRL	0.125	0.185	0.221	0.099	0.115	0.105	0.09841	0.1891
	SNU449 ChREBP	0.78	0.8801	0.7158	0.8045	0.31	0.2841	0.254	0.2265
	Fig. 7c: M+3 Enrichment of ribose 5 phosphate from 13C6-Glucose
		VEC				6-AN
	SNU449 CTRL	0.0125	0.018	0.015	0.022	0.021	0.017	0.065	0.0135
	SNU449 ChREBP	0.24	0.18	0.19	0.21	0.23	0.33	0.17	0.24
	Fig. 7d: de novo nucleotide synthesis from 14C6 glucose
		VEC				6-AN
	SNU449 CTRL	1.89	1.4155	2.105	1.223	2.02	1.98	1.75	1.1
	SNU449 ChREBP	20.85	20.32	18.68	19.56	8.45	8.78	10.12	10.02
	Fig. 7f: measurment of cell proliferation
		VEC				6-AN				6-AN + dNTP
	SNU449 CTRL	1	1.5	1.23	1.45	0.88	0.77	0.65	0.71	1.35	0.95	0.75	0.99
	SNU449 ChREBP	5.65	4.85	4.65	3.78	1.25	1.36	2.05	0.88	4.58	4.62	4.78	3.78
	Fig. 7h: measurment of de novo synthesis of nucleotides from 14C6 glucose
	CTRL	NT	T
	2.5	5.53	7.13
	3.63	2.2	5.97
	2.26	2.57	7.92
	2.97
	Fig. 7i: ChIP ChREBP at the G6PDH, PGD, TKT and RPIA promoter relative to IgG
	G6PDH	NT	3.85	3.96	4.55	3.04
		T	8.55	9.01	8.35	9.1
	PGD	NT	3.45	3.75	4.12	2.89
		T	6.58	8.55	6.75	7.02
	TKT	NT	3.88	3.78	3.55	4.12
		T	8.02	9.55	8.45	8.65
	RPIA	NT	1.45	1.55	1.68	1.48
		T	4.02	3.88	3.94	3.5
	Fig. 7j: ratio NADPH/NADP
	NT	1.05	1.15	0.99	0.98	1.02	1.2	1.16	1.09
	T	2.59	2.62	2.49	2.55	2.57	2.63	2.67	2.53
	Fig. 7k: de novo lipid synthesis from 14C6 glucose
	CTRL	NT	T
	22.62	19.99	58.22
	22.07	18.11	43.13
	29.11	32.98	44.22
	Fig. 7m: ChIP ChREBP at the ACC, FAS, SCD1 promoter relative to IgG
	ACC	NT	3.85	4.02	4.55	4.32
		T	9.14	9.55	8.99	10.24
	FAS	NT	1.89	2.12	2.25	1.75
		T	7.65	5.88	8.25	7.12
	SCD1	NT	2.35	1.85	2.215	2.01
		T	8.55	7.98	8.21	8.06
	Fig. 7p: de novo nucleotide synthesis from 14C6 glucose
		USi				FASi
	SNU449 CTRL	15.025	14.68	19.54	15.25	8.45	7.96	6.85	8.12
	SNU449 ChREBP	45.87	49.85	55.12	50.12	7.89	8.65	10.2	9.01
	Fig. 7r: Cell proliferation
		Ctrl				FASi				FASi + oleate
	SNU449 CTRL	1.25	1.35	1.05	0.89	0.88	0.75	0.65	0.55	1.02	1.55	1.15	0.99
	SNU449 ChREBP	5.64	6.89	7.02	5.42	2.25	1.75	1.25	1.12	4.89	5.45	6.02	6.32

## Sheet: Figure 8
	Fig. 8b: Enrichment of glutamine isotopologues from 13C5-glutamine
		Parental cell				ChREBP
	Succinate m+4	0.16332	0.14158	0.14922	0.14762	0.10916	0.10761	0.10777	0.10978
	Fumarate m+4	0.15485	0.14693	0.17137	0.1303	0.10227	0.1025	0.10252	0.11131
	Malate m+4	0.15526	0.15409	0.16722	0.14724	0.11392	0.10202	0.10193	0.10266
	Aspartate m+4	0.15097	0.1585	0.14311	0.13758	0.10297	0.102497	0.103274	0.0969
	CITRATE m+4	0.14253	0.15768	0.17192	0.14791	0.11805	0.11994	0.115902	0.106029
	Fig. 8c: Cell proliferation
		Parental cell				ChREBP
	Gln	1.02	1.12	1.23	1.2	5.23	5.32	5.12	5.05
	Ctrl	0.88	0.8	0.91	0.86	2.85	2.78	2.69	2.8
	Glut	1.25	1.23	1.28	1.19	4.89	4.75	4.98	4.7
	Gln + DON	0.88	0.8	0.86	0.83	1.75	1.8	1.7	1.81
	Gln + DON + Glut	1.02	1.23	1.18	1.2	5.12	5.36	5.21	5.19
	Fig. 8d: Enrichment of glutamine isotopologues from 13C5-glutamine
		Parental cell				ChREBP
	citrate m+5	0.14253	0.13768	0.13192	0.14791	0.16805	0.16994	0.15902	0.16029
	aspartate m+3	0.032	0.02831	0.03533	0.03201	0.05212	0.0514	0.0522	0.04972
	Fig. 8e: Cell proliferation
		Parental cell				ChREBP
	Gln	1.05	1.12	1.2	1.17	4.98	4.78	5.01	4.84
	Gln + EGCG	1.12	1.23	1.05	1.09	5.45	5.2	5.1	5.18
	Ctrl	1.02	1	1.18	1.15	2.32	1.8	1.98	2.25
	DMK	1.2	1.05	1.35	1.12	2.45	2.22	2.32	2.32
	Fig. 8f: Cell proliferation
		Parental cell				ChREBP
	Ctrl	1.12	1.05	1.23	1.2	4.85	4.75	4.98	4.82
	AOA	0.75	0.88	0.8	0.76	2.51	3.31	1.88	2.2
	Asp	1.02	1.12	1.32	1.2	5.31	5.21	5.02	5.27
	Ala	0.88	0.75	0.61	0.58	1.87	1.98	1.78	1.81
	Fig. 7g: ChIP ChREBP at the GLS1 and GOT2 promoter relative to IgG
	GLS1	NT	3.05	2.98	2.78	2.81
		T	8.25	8.17	7.51	8.02
	GOT2	NT	3.89	3.8	3.77	3.81
		T	7.55	6.32	8.01	7.35
	Fig. 7h: gene expression
		NT						T
	PRPS2	1.02	1.1	1.09	1.14	1.25	1.18	2.58	2.79	2.97	2.7	2.69	2.86
	CAD	1.02	1.2	1.14	1.38	1.37	1.1	1.06	1.2	1.17	1.15	1.09	1.26
	UMPS	1.02	1.65	1.08	1.19	1.27	1.04	3.35	3.89	4.02	3.78	3.81	3.55
	CTPS1	1.02	0.99	1.25	1.17	1.28	1.08	2.78	2.99	2.55	2.68	2.75	2.62
	CTPS2	1.02	1.12	1.25	1.21	1.09	1.15	4.98	5.12	5.25	4.7	4.91	4.79
	RRM1	1.05	1.14	1.2	1.17	1.09	1.11	5.98	5.8	5.78	5.86	5.94	5.6
	RRM2	1.2	1.18	1.07	1.05	1.24	1.17	4.65	4.78	4.8	4.55	4.7	4.68
	TYMS	1	1.07	1.04	1.23	1.1	1.15	2.85	2.65	2.75	2.3	2.41	2.62
	ENTPD5	1.12	1.05	1.2	1.09	1.15	1.17	5.02	5.32	5.1	5.17	5.2	5.29
	Fig. 8j: ChIP ChREBP at the UMPS and CTPS1 promoter relative to IgG
	UMPS	NT	1.98	1.88	1.78	1.82
		T	9.61	9.71	9.68	9.55
	CTPS1	NT	2.25	1.18	2.3	2.45
		T	7.85	6.02	7.98	7.2
	Fig. 8k: de novo nucleotide synthesis from 14C5 glutamine						Fig. 8k: de novo nucleotide synthesis from 14C4 aspartate
	Ctrl	NT	T				Ctrl	NT	T
	0.72	0.899	1.5822				2.5	2.53	7.13
	0.741254	0.811	1.5313				2.63	2.2	8.97
	0.711	0.88	1.5422				2.26	2.57	8.92
	Fig. 8l: SNU449 cell proliferation										Fig. 8l: SNU4475 cell proliferation
		Parental cell				ChREBP						Parental cell				ChREBP
	Ctrl	1.25	1.02	1.15	1.17	4.98	4.88	4.78	4.8		Ctrl	1.02	1.12	1.08	0.99	5.25	5.55	5.42	5.6
	AOA	0.55	0.65	0.7	0.68	1.12	1.8	1.65	1.25		AOA	0.99	0.88	0.75	0.7	1.65	1.55	1.45	1.58
	AOA + dNTP	0.65	0.75	0.8	0.7	4.98	4.88	4.7	4.9		AOA + dNTP	0.55	0.85	0.75	0.65	3.98	4.01	3.8	3.99

## Sheet: Figure 9
	Fig. 9f: Number at risk
	Number at risk: DEN/CCL4
	days	WT	ChREBP KO	SBI treatment			WT	ChREBP KO	SBI treatment
	0	20	20	20		Median survival	138	269.5	253
	89	20
	99	19
	100	18
	107	17
	112	16
	120	15
	122	14
	126	13
	137	11
	139	10
	145	9
	158	8
	165	7
	167	6
	170	5
	174	3
	175		20
	185			20
	190	2
	192		19
	197		18
	207	1
	208		17
	209			19
	218			18
	221		16
	231			17
	236			16
	237			15
	240		15
	245		14	14
	248			11
	250		13
	258			10
	261		11
	265			9
	274			8
	275			7
	278		10
	280		9
	281			6
	308		8	5
	Fig. 9h: SNU475 cell proliferation
	SNU449 CTRL				SNU449 ChREBP
	5.13	5.25	5.35	5.09	0.99	1.12	0.8	1.2

## Sheet: Figure 10
	Fig. 10c: SNU449 apoptosis										Fig. 10c: SNU475 apoptosis
		P				ChREBP						P				ChREBP
	DMSO	100	97.56	88.55	94.23	400.54	475.65	430.02	430.56		DMSO	100	97.56	88.55	94.23	450.54	475.65	463.02	430.56
	SORA	88.55	81.55	89.99	94.55	120.65	137.85	130.58	141.58		SORA	100.55	97.55	89.99	94.55	150.65	167.85	170.58	171.58
	Fig. 10e: ATP production rate
		Glycolytic ATP									Mitochondrial ATP
	P	229.935	236.292	239.7	246.376	256.365	269.181	273.374	286.441	243.337	385.808	334.684	348.36	403.805	352.399	338.424	351.726	376.184	381.118
	P / sora	25.25	25.36	24	35	27.68	28.62	29.25	26.88	27.02	16	18.45	13.45	9	10.55	18.99	18.17	15.65	17.02
	SR	352.55	335.26	350.22	330.88	358.65	379.88	361.25	372.25	388.36	412.55	455.25	465.22	428.78	430.45	420.12	418.99	435.74	465.32
	SR SBI	33.55	45.23	28.68	39.78	40.55	41.55	37.55	28.98	25.11	408.55	439.87	455.25	417.99	465.28	438.47	449.25	421.12	438.55
	SR sora	512.56	523.56	532.78	519.55	509.65	521.55	537.45	534.12	508.99	55.98	78.65	59.65	42.58	38.78	62.12	60.99	49.72	33.08
	SR sora + SBI	40.54	38.67	29.98	30.05	33.15	28.94	51.22	49.78	45.67	55.78	60.15	30.18	27.69	36	40.12	31.45	38.25	52.85
	Fig. 10f: SNU449 cell apoptosis
		DMSO				SORA
	Parental	5.25	4.33	4.28	5.1	80.65	89	94.25	92.12
	SR + Ctrl	3.45	2.85	4.74	5.01	5.25	6.78	8.1	5.99
	SR + SBI	3.99	4.15	5.02	4.74	87.55	78.95	91.25	86.88
	Fig. 10i: bioluminescence activity
		At 9 months
	at 6 months	Ctrl	SBI	sora	sora + sbi
	8.88	12.35	5.78	4.78	1.17
	8.81	14.55	5.88	4.68	1.35
	8.88	17.77	6.02	4.35	1.3
	8.78	15.35	6.15	4.99	1.02
	7.91	14.22	5.31	4.98	1.12
	8.61	14.88	5.02	4.88	1.23
	8.55	12.99	5.92	4.6	1.32
	8.02	13.77	5.42	4.58	1.04
	7.69	13.26	5.19	4.99	0.99
	8.01	15.09	6.09	4.73	1.19

## Sheet: Supplementary Fig. 1
	Supplementary Fig. 1a:		LIHC
	No NAFLD	NAFLD		No NASH	NASH		Non infected	HCV		Non infected	HBV		No EtOH	ETOH
	669.657	1245.24		669.657	983.725		648.164	849.723		626.571	560.79		754.034	781.782
	667.813	1172.51		667.813	963.368		646.772	848.708		625.784	558.993		751.43	778.301
	661.531	1163.77		661.531	939.74		642.433	836.844		620.09	558.016		742.754	766.781
	659.737	1077.91		659.737	918.567		640.467	835.156		618.812	556.96		742.431	755.145
	656.983	983.725		656.983	909.736		635.645	831.785		615.42	556.653		731.033	754.034
	655.963	963.368		655.963	884.03		635.333	794.01		614.98	556.051		730.544	751.43
	655.815	939.74		655.815	873.45		634.009	781.782		613.31	554.595		720.164	742.754
	651.098	918.567		651.098	872.675		633.198	778.301		613.156	552.76		713.046	742.431
	648.164	909.736		648.164	868.658		631.527	766.781		610.202	552.589		700.63	732.932
	646.772	884.03		646.772	857.523		628.183	755.145		609.603	550.537		697.95	731.033
	642.433	873.45		642.433	857.216		626.571	754.034		609.412	547.71		697.242	730.575
	640.467	872.675		640.467	849.723		625.784	751.43		608.503	546.78		694.867	730.544
	635.645	868.658		635.645	848.708		620.09	742.754		607.94	546.516		681.726	720.164
	635.333	857.523		635.333	836.844		618.812	742.431		607.63	545.254		713.046	700.63
	634.009	857.216		634.009	835.156		615.42	732.932		604.496	544.877		713.046	697.95
	633.198	849.723		633.198	831.785		614.98	731.033		603.306	543.677		676.325	697.242
	631.527	848.708		631.527	794.01		613.31	730.575		603.116	542.985		674.304	697.017
	628.183	836.844		628.183	781.782		613.156	730.544		603.032	541.961		670.793	678.808
	411.739	835.156		411.739	778.301		610.202	720.164		602.676	541.852		669.657	677.133
	410.546	831.785		410.546	766.781		609.603	713.046		599.523	539.96		694.867	676.325
	407.25	794.01		407.25	755.145		609.412	713.046		596.149	539.816		681.726	667.813
	403.813	781.782		403.813	754.034		608.503	700.63		594.003	538.949		659.737	661.531
	400.603	778.301		400.603	751.43		607.94	697.95		593.933	536.244		656.983	659.737
	398.977	766.781		398.977	742.754		607.63	697.242		591.026	536.023		655.963	656.983
	397.443	755.145		397.443	742.431		604.496	697.017		590.66	535.544		655.815	655.963
	397.21	754.034		397.21	732.932		603.306	694.867		586.455	534.961		651.098	655.815
	396.571	751.43		396.571	731.033		603.116	681.726		586.041	530.7		648.164	651.098
	395.142	742.754		395.142	730.575		603.032	678.808		585.824	530.538		640.467	648.164
	394.857	742.431		394.857	730.544		602.676	677.133		583.694	530.021		635.645	646.772
	389.823	732.932		389.823	720.164		599.523	676.325		582.188	526.534		635.333	642.433
	389.387	731.033		389.387	713.046		596.149	674.304		580.581	521.721		631.527	640.467
	384.588	730.575		384.588	713.046		594.003	670.793		579.094	519.201		628.183	635.645
	384.249	730.544		384.249	700.63		593.933	669.657		577.444	517.673		626.571	635.333
	383.036	720.164		383.036	697.95			667.813		577.44	515.353		625.784	634.009
	382.585	713.046		382.585	697.242			661.531		576.232	513.46		620.09	633.198
	382.417	713.046		382.417	697.017			659.737		574.474	513.162		615.42	631.527
	380.95	700.63		380.95	694.867			656.983		574.401	512.694		614.98	628.183
	380.285	697.95		380.285	681.726			655.963		572.105	511.201		613.31	626.571
	380.174	697.242		380.174	678.808			655.815		571.607	510.248		613.156	625.784
	378.376	697.017		378.376	677.133			651.098		565.292	510.068		609.603	620.09
	376.717	694.867		376.717	676.325					564.718	509.88		609.412	618.812
	375.8	681.726		375.8	674.304					562.885	508.823		608.503	615.42
	526.534	678.808		526.534	670.793					546.78	508.661		607.94	614.98
	521.721	677.133		521.721						546.516	505.57		607.63	604.496
	519.201	676.325		519.201						545.254	505.521		604.496	593.933
	517.673	674.304		517.673						544.877	505.245		603.116	579.094
	515.353	670.793		515.353						543.677	503.147		603.032	577.444
	499.903	613.156		499.903						542.985	502.4		602.676	577.44
	498.723	610.202		498.723						541.961	501.471		599.523	576.232
	498.594	609.603		498.594						541.852	500.774		596.149	574.474
	498.573	609.412		498.573						539.96	500.706		594.003	574.401
	495.301	608.503		495.301						539.816	500.558		593.933	572.105
	494.288	607.94		494.288						538.949	500.371		590.66	571.607
	494.173	607.63		494.173						536.244	500.268		586.455	565.292
	493.894	604.496		493.894						536.023	499.903		586.041	564.718
	490.957	603.306		490.957						535.544	498.723		585.824	562.885
	490.822	603.116		490.822						534.961	498.594		583.694	560.79
	490.122	603.032		490.122						530.7	498.573		582.188	558.993
	487.465	602.676		487.465						530.538	495.301		579.094	558.016
	482.215	599.523		482.215						530.021	494.288		577.444	556.96
	481.76	596.149		481.76						526.534	494.173		577.44	556.653
	481.527	594.003		481.527						521.721	493.894		576.232	556.051
	481.277	593.933		481.277						519.201	490.957		574.474	554.595
	480.461	591.026		480.461						517.673	490.822		574.401	552.589
	479.853	590.66		479.853						515.353	490.122		571.607	550.537
	477.896	586.455		477.896						513.46	487.465		565.292	547.71
	477.616	586.041		477.616						513.162	482.215		564.718	546.78
	477.143	585.824		477.143						512.694	481.76		562.885	545.254
	476.859	583.694		476.859						511.201	481.527		560.79	544.877
	475.121	582.188		475.121						510.248	481.277		558.016	543.677
		580.581		591.026						510.068	480.461		556.96	541.961
		579.094		590.66						509.88	479.853		556.653	541.852
		577.444		586.455						508.823	477.896		556.051	539.816
		577.44		586.041						508.661	477.616		554.595	538.949
		576.232		585.824						505.57	477.143		552.76	536.244
		574.474		626.571						505.521	476.859		552.589	536.023
		574.401		625.784						505.245	475.121		550.537	534.961
		572.105		620.09						503.147	474.667		547.71	530.7
		571.607		585.824						502.4	473.654		546.78	530.538
		565.292		583.694						501.471	472.993		546.516	530.021
		564.718		582.188						500.774	472.88		545.254	521.721
		562.885		580.581						500.706	472.832		544.877	519.201
		560.79		579.094						556.051	472.786		543.677	517.673
		558.993		577.444						554.595	471.296		542.985	515.353
		558.016		577.44							470.943		541.961	513.162
		556.96		576.232							470.136		541.852	512.694
		556.653		574.474							469.298		539.96	511.201
		556.051		574.401							468.641		539.816	510.248
		554.595		572.105							466.81		538.949	509.88
		552.76		571.607							466.436		536.244	508.823
		552.589		565.292							465.461		536.023	508.661
		550.537		564.718							464.127		535.544	505.57
		547.71		562.885							463.83		534.961	505.245
		546.78		560.79							463.607		530.7	503.147
				558.993							462.93		530.538	502.4
				558.016							461.802		530.021	501.471
				556.96							461.313		526.534	500.706
				556.653							460.214		521.721	500.558
				556.051							458.139		519.201	500.371
				554.595							457.917		517.673	500.268
				552.76							457.6		515.353	499.903
				552.589							457.182		513.46	498.594
				550.537							456.907		513.162	498.573
											456.743		512.694	495.301
											456.33		511.201	494.288
											456.326		510.248	493.894
											454.468		510.068	490.957
											454.264		509.88	490.822
											454.255		508.823	490.122
											452.525		508.661	487.465
											450.415		505.57	481.76
											450.153		505.521	481.527
											450.143		505.245	481.277
											448.82		503.147	480.461
											447.717		502.4	477.896
											447.289		501.471	477.616
											447.061		500.774	477.143
											445.568		500.706	476.859
											445.473		500.558	475.121
											443.95		500.371	474.667
											443.269		500.268
											443.18		499.903
											441.484		498.723
											441.336		498.594
											439.705		498.573
											438.604		495.301
											438.21
											438.204
											435.366
											434.883
											431.27
											430.537
											430.227
											429.819
											429.496
											429.248
											429.027
											428.013
											423.977
											423.228
											423.101
											421.971
											421.239
											419.757
											414.277
											413.201
											413.131
											413.066
											412.734
											411.739
											410.546
											407.25
											403.813
	Supplementary Fig. 1b:		LICA-FR
	No NAFLD	NAFLD		No NASH	NASH		Non infected	HCV		Non infected	HBV		No EtOH	ETOH
	1.32067	2.86744		1.32897	1.62007		1.02663	1.22428		1.57279	1.05839		1.09692	1.13499
	1.24615	2.40196		1.32443	1.61453		1.02267	1.21775		1.55409	1.0485		1.08983	1.12531
	1.24379	2.27321		1.32067	1.60447		1.00979	1.21732		1.54297	1.04353		1.07819	1.1252
	1.22428	2.16446		1.24615	1.57279		0.96913	1.18346		1.51329	1.02663		1.07604	1.12315
	1.21775	2.11835		1.24379	1.55409		0.961219	1.17611		1.46027	1.02267		1.07475	1.11964
	1.21732	2.0006		1.22428	1.54297		0.949907	1.17009		1.3798	1.00979		1.13499	1.11173
	1.18986	1.97688		1.21775	1.53365		0.942685	1.15576		1.34191	0.972895		1.12531	1.10914
	1.18346	1.87216		1.21732	1.51329		0.93938	1.13499		1.32443	0.96913		1.1252	1.09692
	1.17611	1.85084		1.18986	1.50363		0.936123	1.1252		1.24615	0.954518		1.12315	1.08983
	1.17009	1.82629		1.18346	1.46027		0.925505	1.11964		1.24379	0.949907		1.11964	1.07819
	1.15879	1.79597		1.17611	1.39079		0.91639	1.11173		1.22428	0.942685		1.11173	1.07604
	1.15576	1.73327		1.17009	1.3798		0.912959	1.10914		1.21775	0.93938		1.10914	1.07475
	1.13499	1.62007		1.15879	1.36855		0.89465	1.08983		1.18986	0.936123		1.09692	1.07472
	1.12531	1.61453		1.15576	1.34191		0.886699	1.07819		1.17611	0.919511		1.08983	1.06053
	1.1252	1.60447		1.13499	1.32897		0.885078	1.07604		1.17009	0.91639		1.07819	1.05839
	1.12315	1.57279		1.12531	1.32443		0.874109	1.07475		1.15879	0.89465		1.07604	1.0485
	1.11964	1.55409		1.1252	1.32067		0.870357	1.07472		1.13499	0.886699		1.07475	1.04353
	1.11173	1.54297		1.12315	1.24615		0.854508	1.06053		1.12531	0.878252		1.07472	1.04131
	1.10914	1.53365		1.11964	1.24379		0.847982	1.0485		1.12315	0.874109		1.06053	1.02663
	1.09692	1.51329		1.11173	1.22428		0.817259	1.04353		1.11964	0.867589		1.05839	1.02267
	1.08983	1.50363		1.10914	1.21775		0.8095	1.04131		1.11173	0.854508		1.0485	1.00979
	1.07819	1.46027		1.09692	1.21732		0.80151	1.02267		1.09692	0.847982		1.04353
	1.07604	1.39079		1.08983	1.18986		0.797748	1.00979		1.08983	0.817259
	1.07475	1.3798		1.07819	1.18346		0.7961	0.987114		1.07819	0.8095
	1.07472	1.36855		1.07604	1.17611		0.795594	0.96913		1.07475	0.80151
	1.06053	1.34191		1.07475	1.17009		0.777707	0.961219		1.07472
	1.05839	1.32897		1.07472	1.15879		0.774882	0.954518		1.06053
	1.0485	1.32443		1.06053			0.765437	0.945374		1.0485
	1.97688			1.05839			0.756752	0.93938		1.04353
	1.62007			1.0485				0.925505		1.04131
	1.54297			1.04353				0.919511		1.02267
				1.04131				0.91639		1.00979
								0.89465		0.987114
								0.885078
	Supplementary Fig. 1c:
	LIHC			LICA-FR
	NT	T		NT	T
	0.676518	0.676518		0.213693	0.600281
	1.31812	1.31812		0.368106	0.683062
	0.242365	0.242365		1.18369	0.944084
	1.61811	1.61811		1.27204	1.04832
	0.155917	0.155917		0.422157	2.15548
	0.887203	0.887203		0.445439	0.433231
	0.075819	0.075819		0.477064	0.785756
	0.408115	0.408115		1.30065	0.978198
	0.242403	0.242403		1.17738	1.02927
	0.555834	0.555834		1.40133	0.834297
	0.302203	0.302203		0.556106	0.661356
	0.373531	0.373531		1.36147	0.749543
	0.0450064	0.0450064		0.465406	0.900768
	0.0896756	0.0896756		0.761415	0.901268
	0.06473	0.06473		0.524116	0.917532
	0.143484	0.143484		0.897541	0.669811
	0.0915829	0.0915829		0.757084	1.17415
	0.241041	0.241041		0.834719	0.543573
	0.131023	0.131023		0.765967	1.40968
	0.0475107	0.0475107		0.425404	1.58955
	0.507545	0.507545		0.493411	0.942055
	0.138101	0.138101		1.30872	0.620706
	0.286299	0.286299		0.674314	0.348658
	0.115877	0.115877		0.315535	1.02406
	0.0823372	0.0823372		1.14955	0.495127
	0.23138	0.23138		0.782447	0.817428
	0.0421327	0.0421327		0.622323	0.864033
	0.192208	0.192208		0.841498	1.52034
	0.176692	0.176692		0.317833	0.688997
	0.0692439	0.0692439		0.464435	0.506025
	0.093024	0.093024		0.806147	0.825779
	0.557821	0.557821		0.375912	2.53476
	0.700153	0.700153		0.865452	0.367996
	0.440171	0.440171		1.5864	1.3456
	0.777648	0.777648		1.64686	0.375937
	0.0917339	0.0917339		0.857369	0.411351
	0.895511	0.895511		0.986303	1.21307
	0.170323	0.170323		0.913584	0.560712
	0.252259	0.252259		1.12625	0.99643
	0.548653	0.548653		0.507457	1.54008
	0.738104	0.738104		0.735581	0.92921
	1.16526	1.16526		1.3225	0.660202
	1.03188	1.03188		1.18813	1.00171
	0.724477	0.724477		0.483088	1.87209
	0.111729	0.111729		0.663309	0.792423
	0.279752	0.279752		0.788706	0.392462
	0.257237	0.257237		0.663109	1.32489
	0.787402	0.787402		1.11206	1.39076
	0.701665	0.701665		0.349118	0.967726
	0.28747	0.28747		1.43111	0.624504
		0.254366		1.30598	1.19112
		0.0799022		1.49555	0.731263
		0.352085		0.551117	0.350332
		0.173391		0.397035	1.03572
		0.142999		0.816252	0.476947
		0.471696		0.820872	0.550806
		0.291441		0.608887	0.869636
		0.0554599		0.376982	1.49156
		0.618485		0.960871	0.435886
		0.391274		0.606341	0.505611
		0.222651
		0.389021
		0.309601
		0.47918
		0.426691
		0.164673
		0.0696359
		0.0709016
		0.0923559
		1.029
		0.0421174
		0.105463
		0.172698
		0.345168
		0.12109
		0.337434
		0.528542
		0.0691293
		0.111508
		0.0694797
		0.539416
		0.431192
		0.836867
		0.2633
		0.0838656
		0.112107
		0.0496209
		0.0958435
		0.409705
		0.539487
		0.232252
		0.510017
		0.350164
		0.322604
		0.291822
		0.0456286
		0.750188
		0.11831
		0.632996
		0.216902
		0.764227
		0.757961
		0.245766
		0.29332
		0.315136
		0.221342
		0.451055
		0.943881
		1.23748
		0.669294
		0.250238
		0.297901
		0.183744
		0.188634
		1.95681
		0.468232
		0.19706
		0.0278842
		0.21501
		0.257677
		0.934318
		0.0664945
		0.458347
		0.579657
		0.0380859
		0.312052
		0.279605
		0.416489
		0.0660959
		0.378117
		0.407568
		0.103043
		0.339074
		0.637249
		0.680558
		0.0520723
		0.449639
		0.381358
		0.46628
		1.33675
		0.0798453
		0.120837
		0.204076
		0.096817
		0.8135
		1.04669
		0.463661
		0.851534
		0.130467
		0.403293
		0.526817
		0.0730662
		0.514988
		0.111416
		0.124916
		0.0474017
		0.447028
		0.0862325
		0.679525
		0.688282
		1.55779
		0.956433
		0.141927
		0.350695
		1.69006
		0.103987
		0.745835
		0.0945261
		0.681458
		0.655814
		0.689514
		0.781103
		0.184054
		0.776878
		1.27623
		0.243194
		0.447089
		0.139218
		0.642158
		1.12046
		0.877005
		1.00872
		0.348731
		0.972245
		0.201572
		0.114086
		0.212191
		0.273119
		0.112515
		0.840054
		0.125653
		0.564148
		0.153249
		1.37351
		0.146555
		0.229584
		0.19664
		0.306693
		1.44222
		0.369489
		0.725626
		0.145427
		0.915528
		1.75073
		0.40649
		1.05104
		0.122854
		0.14008
		0.423526
		0.469634
		0.223516
		0.862927
		0.403589
		0.333441
		0.118386
		0.228797
		0.184957
		0.283552
		0.0642531
		0.171583
		0.566227
		0.47983
		0.0623535
		0.3941
		0.0517521
		0.171647
		0.411379
		0.223228
		0.494521
		0.569976
		0.429865
		0.204279
		0.355046
		0.792198
		0.484492
		0.142853
		0.847171
		0.738403
		0.899178
		0.204681
		0.177995
		3.07239
		0.161747
		1.23455
		0.126495
		0.0920709
		0.693861
		0.144872
		0.593543
		0.764949
		0.0970712
		0.174172
		1.78499
		0.156055
		0.456491
		1.79917
		0.910362
		0.25538
		0.291187
		0.739448
		0.174482
		0.0545
		0.281699
		0.204921
		1.18541
		0.216015
		0.148216
		0.169081

[truncated: 15 more sheets: Supplementary Fig. 3, Supplementary Fig. 4, Supplementary Fig. 5, Supplementary Fig. 6, Supplementary Fig. 7, Supplementary Fig. 8, Supplementary Fig. 9, Supplementary Fig. 10, Supplementary Fig. 11, Supplementary Fig. 12, Supplementary Fig. 13, Supplementary Fig. 14, Supplementary Fig. 15, Supplementary Fig. 16, Supplementary Fig. 17]
